# Supplementary material for: Targeting NRAS via miR-1304-5p or farnesyltransferase inhibition confers sensitivity to ALK inhibitors in ALK-mutant neuroblastoma
Source: Nat Commun. 2024 Apr 23;15:3422. doi: 10.1038/s41467-024-47771-x (PMC11039739; doi:10.1038/s41467-024-47771-x)
Supplement: Supplementary file 5 — Supplementary Data 1 [file 41467_2024_47771_MOESM5_ESM.xlsx]

## Sheet: AP300
sgRNA	Gene	DMSO1	DMSO2	AP3001	AP3002		Average DMSO	Average AP300	FD
HGLibA_35974	MDH1B	1.5683	1.36345	35.8427	10.7862		1.46587	23.3144	15.9048
HGLibA_25687	hsa-mir-4632	2.35244	1.36345	23.8952	29.6619		1.85794	26.7785	14.413
HGLibA_50013	SAP30BP	0.784148	1.36345	11.9476	11.685		1.0738	11.8163	11.0042
HGLibA_01927	ANGPTL7	3.13659	5.45379	47.7903	44.9423		4.29519	46.3663	10.7949
HGLibA_31670	KCNRG	1.5683	1.36345	8.68915	22.4712		1.46587	15.5802	10.6286
HGLibA_01868	ANAPC11	0.784148	1.36345	10.8614	10.7862		1.0738	10.8238	10.0799
HGLibA_26173	hsa-mir-4755	2.35244	1.36345	6.51686	30.5608		1.85794	18.5388	9.97813
HGLibA_41472	OR52K2	0.784148	1.36345	6.51686	14.3815		1.0738	10.4492	9.73107
HGLibA_61468	WDR77	5.48903	1.36345	46.7042	17.9769		3.42624	32.3405	9.43908
HGLibA_34837	LSM6	3.13659	1.36345	7.603	34.1562		2.25002	20.8796	9.27974
HGLibA_11779	CUL3	1.5683	2.72689	10.8614	26.9654		2.14759	18.9134	8.80679
HGLibA_31479	KCNE3	3.13659	2.72689	36.9289	14.3815		2.93174	25.6552	8.75084
HGLibA_20957	HCFC1	0.784148	1.36345	7.603	10.7862		1.0738	9.19458	8.56268
HGLibA_56786	TIMM13	0.784148	4.09034	24.9813	16.1792		2.43724	20.5803	8.44407
HGLibA_49192	RPL23	6.27318	1.36345	41.2735	22.4712		3.81831	31.8723	8.34722
HGLibA_53218	SNIP1	0.784148	1.36345	13.0337	4.49423		1.0738	8.76398	8.16167
HGLibA_10530	COL1A1	2.35244	2.72689	26.0674	15.2804		2.53967	20.6739	8.1404
HGLibA_59458	TTF2	3.92074	4.09034	32.5843	28.7631		4.00554	30.6737	7.65782
HGLibA_52503	SLC4A2	0.784148	1.36345	9.77529	6.29192		1.0738	8.03361	7.48149
HGLibA_56367	TEX26	0.784148	4.09034	24.9813	10.7862		2.43724	17.8837	7.33768
HGLibA_39232	NINL	3.13659	5.45379	24.9813	37.7515		4.29519	31.3664	7.30269
HGLibA_25743	hsa-mir-4646	3.13659	1.36345	20.6367	11.685		2.25002	16.1609	7.18255
HGLibA_47281	RAB9B	0.784148	1.36345	5.43072	9.88731		1.0738	7.65901	7.13264
HGLibA_45410	PPP1R7	0.784148	1.36345	5.43072	9.88731		1.0738	7.65901	7.13264
HGLibA_46196	PRSS2	2.35244	1.36345	17.3783	8.98846		1.85794	13.1834	7.09568
HGLibA_27932	hsa-mir-6507	0.784148	1.36345	9.77529	5.39308		1.0738	7.58418	7.06296
HGLibA_24323	hsa-mir-3680-1	1.5683	1.36345	9.77529	10.7862		1.46587	10.2807	7.01339
HGLibA_19375	GLYATL2	3.13659	2.72689	11.9476	28.7631		2.93174	20.3553	6.94308
HGLibA_52943	SMC5	1.5683	2.72689	8.68915	20.6735		2.14759	14.6813	6.83616
HGLibA_53263	SNRPD1	0.784148	1.36345	6.51686	8.08962		1.0738	7.30324	6.80132
HGLibA_46133	PRR5-ARHGAP8	0.784148	1.36345	5.43072	8.98846		1.0738	7.20959	6.71411
HGLibA_50728	2021-09-03	0.784148	1.36345	9.77529	4.49423		1.0738	7.13476	6.64442
HGLibA_18684	GATAD1	1.5683	1.36345	7.603	11.685		1.46587	9.644	6.57903
HGLibA_49642	RSPO4	4.70489	2.72689	32.5843	16.1792		3.71589	24.3818	6.56149
HGLibA_50100	SBSN	4.70489	5.45379	49.9626	16.1792		5.07934	33.0709	6.51087
HGLibA_01611	ALG11	1.5683	1.36345	10.8614	8.08962		1.46587	9.47553	6.46409
HGLibA_37255	MRPL37	10.9781	2.72689	62.9963	24.2689		6.85248	43.6326	6.36742
HGLibA_25250	hsa-mir-4447	3.92074	1.36345	11.9476	21.5723		2.64209	16.7599	6.34344
HGLibA_28371	hsa-mir-6785	3.92074	1.36345	16.2922	17.0781		2.64209	16.6851	6.31511
HGLibA_21017	HDAC6	1.5683	1.36345	10.8614	7.19077		1.46587	9.0261	6.1575
HGLibA_02143	ANKRD7	4.70489	16.3614	60.824	67.4135		10.5331	64.1188	6.08734
HGLibA_60416	UQCRQ	1.5683	4.09034	27.1536	7.19077		2.82932	17.1722	6.06937
HGLibA_49867	S100B	1.5683	1.36345	13.0337	4.49423		1.46587	8.76398	5.97868
HGLibA_62646	ZKSCAN5	9.40977	1.36345	28.2397	35.9539		5.38661	32.0968	5.95863
HGLibA_41418	OR51S1	0.784148	2.72689	16.2922	4.49423		1.75552	10.3932	5.92029
HGLibA_45343	PPP1R16B	2.35244	1.36345	8.68915	12.5838		1.85794	10.6365	5.72487
HGLibA_02966	ARL4A	2.35244	2.72689	16.2922	12.5838		2.53967	14.438	5.68499
HGLibA_35662	MARK4	3.92074	1.36345	6.51686	23.37		2.64209	14.9434	5.65591
HGLibA_45285	PPM1N	1.5683	6.81724	18.4644	28.7631		4.19277	23.6138	5.63203
HGLibA_56954	TLR9	5.48903	14.9979	68.427	46.74		10.2435	57.5835	5.62148
HGLibA_28449	hsa-mir-6804	3.13659	2.72689	18.4644	14.3815		2.93174	16.423	5.60179
HGLibA_04873	BSND	7.05733	1.36345	18.4644	26.9654		4.21039	22.7149	5.39497
HGLibA_03981	B3GNT1	0.784148	1.36345	4.34457	7.19077		1.0738	5.76767	5.37129
HGLibA_46406	PSMB7	10.1939	8.18068	48.8765	48.5377		9.1873	48.7071	5.30157
HGLibA_49408	RPS26	5.48903	5.45379	38.015	19.7746		5.47141	28.8948	5.28106
HGLibA_01359	AIMP2	0.784148	2.72689	7.603	10.7862		1.75552	9.19458	5.23752
HGLibA_14911	ELK1	1.5683	1.36345	5.43072	9.88731		1.46587	7.65901	5.22489
HGLibA_60762	UVRAG	18.0354	12.271	110.787	46.74		15.1532	78.7633	5.1978
HGLibA_46357	PSMA1	0.784148	1.36345	2.17229	8.98846		1.0738	5.58038	5.19686
HGLibA_05656	C19orf40	1.5683	4.09034	14.1199	15.2804		2.82932	14.7001	5.19564
HGLibA_59474	TTLL1	5.48903	1.36345	19.5506	15.2804		3.42624	17.4155	5.08297
HGLibA_22618	hsa-mir-1277	1.5683	1.36345	7.603	7.19077		1.46587	7.39689	5.04607
HGLibA_14856	EIF5A	14.8988	13.6345	99.9252	44.0435		14.2666	71.9843	5.04564
HGLibA_24215	hsa-mir-3654	0.784148	2.72689	8.68915	8.98846		1.75552	8.83881	5.03486
HGLibA_25635	hsa-mir-4530	0.784148	4.09034	15.206	8.98846		2.43724	12.0972	4.96349
HGLibA_34371	LPGAT1	3.92074	2.72689	23.8952	8.98846		3.32382	16.4418	4.94667
HGLibA_25851	hsa-mir-4670	4.70489	1.36345	10.8614	18.8758		3.03417	14.8686	4.90039
HGLibA_06072	C22orf31	0.784148	1.36345	8.68915	1.79769		1.0738	5.24342	4.88306
HGLibA_31828	KDM8	12.5464	8.18068	34.7566	65.6158		10.3635	50.1862	4.84258
HGLibA_00254	ABHD15	3.92074	6.81724	30.412	21.5723		5.36899	25.9922	4.84117
HGLibA_46716	PTPMT1	18.0354	1.36345	54.3072	39.5492		9.69942	46.9282	4.83825
HGLibA_58274	TONSL	2.35244	5.45379	8.68915	28.7631		3.90312	18.7261	4.79774
HGLibA_13608	DNAJC27	0.784148	1.36345	2.17229	8.08962		1.0738	5.13095	4.77832
HGLibA_10230	CMTM8	10.1939	4.09034	35.8427	32.3585		7.14213	34.1006	4.77457
HGLibA_39034	NEUROG1	0.784148	2.72689	3.25843	13.4827		1.75552	8.37056	4.76814
HGLibA_02969	ARL4C	4.70489	1.36345	10.8614	17.9769		3.03417	14.4192	4.75227
HGLibA_34395	LPO	0.784148	1.36345	6.51686	3.59539		1.0738	5.05612	4.70864
HGLibA_60971	VLDLR	1.5683	8.18068	20.6367	25.1677		4.87449	22.9022	4.69838
HGLibA_05101	C10orf88	1.5683	5.45379	18.4644	14.3815		3.51104	16.423	4.67753
HGLibA_51307	SHD	7.84148	6.81724	32.5843	35.9539		7.32936	34.2691	4.67559
HGLibA_10811	COX15	6.27318	5.45379	30.412	24.2689		5.86348	27.3404	4.66283
HGLibA_52734	SLCO1A2	0.784148	6.81724	28.2397	7.19077		3.80069	17.7153	4.66106
HGLibA_29557	HSPA14	1.5683	4.09034	15.206	10.7862		2.82932	12.9961	4.59336
HGLibA_30264	IL13RA2	2.35244	6.81724	28.2397	13.4827		4.58484	20.8612	4.55004
HGLibA_44997	PORCN	3.92074	5.45379	11.9476	30.5608		4.68726	21.2542	4.53445
HGLibA_13189	DHX36	0.784148	1.36345	4.34457	5.39308		1.0738	4.86883	4.53421
HGLibA_55361	SYT2	7.05733	2.72689	17.3783	26.9654		4.89211	22.1718	4.53216
HGLibA_65375	NonTargetingControlGuideForHuman_0992	2.35244	5.45379	17.3783	17.9769		3.90312	17.6776	4.5291
HGLibA_63672	ZNF611	3.13659	4.09034	22.809	9.88731		3.61347	16.3482	4.52423
HGLibA_05737	C1orf106	2.35244	2.72689	18.4644	4.49423		2.53967	11.4793	4.52001
HGLibA_28539	hsa-mir-6827	9.40977	6.81724	44.5319	28.7631		8.1135	36.6475	4.51685
HGLibA_05405	C15orf48	4.70489	4.09034	21.7229	17.9769		4.39761	19.8499	4.51379
HGLibA_30847	IRAK2	4.70489	1.36345	7.603	19.7746		3.03417	13.6888	4.51156
HGLibA_59812	UBA52	11.7622	2.72689	33.6704	31.4596		7.24455	32.565	4.49511
HGLibA_42067	OTUD7B	3.13659	12.271	41.2735	27.8642		7.70381	34.5688	4.48724
HGLibA_59931	UBE2O	5.48903	1.36345	16.2922	14.3815		3.42624	15.3368	4.47629
HGLibA_17925	FOXO3	10.1939	8.18068	39.1012	43.1446		9.1873	41.1229	4.47606
HGLibA_20842	HAPLN1	0.784148	4.09034	6.51686	15.2804		2.43724	10.8986	4.4717
HGLibA_14671	EHD3	4.70489	1.36345	21.7229	5.39308		3.03417	13.558	4.46844
HGLibA_24797	hsa-mir-4259	2.35244	5.45379	28.2397	6.29192		3.90312	17.2658	4.4236
HGLibA_46457	PSMD3	3.92074	2.72689	3.25843	26.0665		3.32382	14.6625	4.41134
HGLibA_43676	PHF7	3.92074	1.36345	8.68915	14.3815		2.64209	11.5353	4.36599
HGLibA_34479	LRIT3	8.62562	10.9076	39.1012	45.8412		9.7666	42.4712	4.34861
HGLibA_52032	SLC25A43	22.7403	12.271	67.3409	84.4916		17.5057	75.9162	4.33667
HGLibA_55970	TBXAS1	15.683	2.72689	45.618	34.1562		9.20492	39.8871	4.33324
HGLibA_02986	ARL6IP1	3.13659	2.72689	6.51686	18.8758		2.93174	12.6963	4.33064
HGLibA_34559	LRRC18	2.35244	1.36345	4.34457	11.685		1.85794	8.01479	4.31379
HGLibA_05461	C16orf58	5.48903	12.271	47.7903	28.7631		8.88003	38.2767	4.31043
HGLibA_56119	TCP1	6.27318	10.9076	43.4457	30.5608		8.59038	37.0033	4.30752
HGLibA_19118	GIPC1	2.35244	2.72689	6.51686	15.2804		2.53967	10.8986	4.29136
HGLibA_34883	LTBP3	4.70489	2.72689	22.809	8.98846		3.71589	15.8987	4.27858
HGLibA_63491	ZNF547	0.784148	1.36345	1.08614	8.08962		1.0738	4.58788	4.27258
HGLibA_11828	CWF19L2	4.70489	14.9979	28.2397	55.7285		9.8514	41.9841	4.26174
HGLibA_08177	CCRL2	3.13659	5.45379	14.1199	22.4712		4.29519	18.2955	4.25954
HGLibA_28481	hsa-mir-6812	4.70489	1.36345	19.5506	6.29192		3.03417	12.9213	4.25858
HGLibA_49693	RTN3	14.8988	2.72689	43.4457	31.4596		8.81285	37.4527	4.24978
HGLibA_52907	SMARCB1	3.13659	2.72689	14.1199	10.7862		2.93174	12.453	4.24765
HGLibA_10883	CPA1	3.92074	4.09034	30.412	3.59539		4.00554	17.0037	4.24505
HGLibA_50686	SENP6	3.92074	1.36345	15.206	7.19077		2.64209	11.1984	4.23846
HGLibA_57720	TMEM52	3.13659	1.36345	10.8614	8.08962		2.25002	9.47553	4.21131
HGLibA_47820	RBM33	0.784148	1.36345	5.43072	3.59539		1.0738	4.51305	4.20289
HGLibA_48714	RNASEH2A	14.8988	8.18068	56.4795	40.4481		11.5397	48.4638	4.19973
HGLibA_50175	SCD5	1.5683	1.36345	3.25843	8.98846		1.46587	6.12345	4.17734
HGLibA_19803	GPHN	0.784148	5.45379	4.34457	21.5723		3.11897	12.9584	4.15472
HGLibA_55084	SUN5	6.27318	1.36345	11.9476	19.7746		3.81831	15.8611	4.15395
HGLibA_31606	KCNK2	1.5683	4.09034	10.8614	12.5838		2.82932	11.7226	4.14327
HGLibA_64549	NonTargetingControlGuideForHuman_0166	4.70489	1.36345	15.206	9.88731		3.03417	12.5467	4.13513
HGLibA_59975	UBE3D	12.5464	17.7248	61.9102	62.9192		15.1356	62.4147	4.12371
HGLibA_13805	DOT1L	4.70489	8.18068	24.9813	27.8642		6.44278	26.4228	4.10114
HGLibA_26311	hsa-mir-4787	8.62562	4.09034	14.1199	37.7515		6.35798	25.9357	4.07924
HGLibA_23134	hsa-mir-194-1	53.322	111.803	311.723	359.539		82.5624	335.631	4.06518
HGLibA_34152	LOC100506688	7.05733	1.36345	10.8614	23.37		4.21039	17.1157	4.06512
HGLibA_20828	HAND2	0.784148	4.09034	5.43072	14.3815		2.43724	9.90613	4.06448
HGLibA_50313	SCO1	12.5464	13.6345	35.8427	70.11		13.0904	52.9764	4.04696
HGLibA_39131	NFS1	16.4671	10.9076	61.9102	47.6389		13.6873	54.7745	4.00184
HGLibA_33727	LHFPL4	6.27318	2.72689	15.206	20.6735		4.50004	17.9397	3.98658
HGLibA_58529	TRAF1	4.70489	4.09034	26.0674	8.98846		4.39761	17.528	3.98579
HGLibA_49293	RPL9	4.70489	9.54413	31.4982	25.1677		7.12451	28.3329	3.97683
HGLibA_39861	NR1D1	8.62562	1.36345	21.7229	17.9769		4.99453	19.8499	3.97432
HGLibA_50984	SF3A3	5.48903	2.72689	11.9476	20.6735		4.10796	16.3105	3.97046
HGLibA_04760	BRCA1	3.13659	5.45379	19.5506	14.3815		4.29519	16.9661	3.95001
HGLibA_44001	PIP5K1A	4.70489	1.36345	3.25843	20.6735		3.03417	11.9659	3.94374
HGLibA_23274	hsa-mir-2110	29.7976	46.3572	101.011	198.645		38.0774	149.828	3.93483
HGLibA_58722	TRIM23	5.48903	2.72689	15.206	17.0781		4.10796	16.142	3.92945
HGLibA_32962	KRTAP19-5	10.1939	5.45379	22.809	38.6504		7.82385	30.7297	3.92769
HGLibA_32526	KLK11	3.92074	1.36345	10.8614	9.88731		2.64209	10.3744	3.92657
HGLibA_31019	ITGA3	0.784148	8.18068	16.2922	18.8758		4.48242	17.584	3.92288
HGLibA_17785	FOLR2	4.70489	6.81724	32.5843	12.5838		5.76106	22.5841	3.92012
HGLibA_10341	CNOT4	14.8988	14.9979	57.5656	59.3239		14.9484	58.4447	3.90978
HGLibA_60770	UXT	8.62562	5.45379	16.2922	38.6504		7.03971	27.4713	3.90233
HGLibA_22549	hsa-mir-1268a	3.13659	6.81724	16.2922	22.4712		4.97691	19.3817	3.89431
HGLibA_29992	IFNE	5.48903	14.9979	45.618	34.1562		10.2435	39.8871	3.8939
HGLibA_10453	COA5	2.35244	1.36345	10.8614	3.59539		1.85794	7.22841	3.89054
HGLibA_03601	ATP1B4	9.40977	1.36345	18.4644	23.37		5.38661	20.9172	3.88319
HGLibA_03626	ATP2C1	2.35244	1.36345	5.43072	8.98846		1.85794	7.20959	3.88041
HGLibA_13024	DFNA5	2.35244	2.72689	15.206	4.49423		2.53967	9.85012	3.87851
HGLibA_33219	LAIR1	4.70489	8.18068	23.8952	26.0665		6.44278	24.9809	3.87734
HGLibA_14749	EIF2D	0.784148	1.36345	6.51686	1.79769		1.0738	4.15728	3.87157
HGLibA_22471	hsa-mir-1254-2	0.784148	1.36345	6.51686	1.79769		1.0738	4.15728	3.87157
HGLibA_14330	E4F1	46.2647	38.1765	184.644	142.018		42.2206	163.331	3.86851
HGLibA_05238	C12orf40	1.5683	4.09034	11.9476	9.88731		2.82932	10.9174	3.85868
HGLibA_29773	IBTK	5.48903	32.7227	64.0825	82.6939		19.1059	73.3882	3.84113
HGLibA_41108	OR2L2	2.35244	1.36345	9.77529	4.49423		1.85794	7.13476	3.84014
HGLibA_56571	THADA	9.40977	9.54413	46.7042	26.0665		9.47695	36.3854	3.83935
HGLibA_07920	CCDC9	16.4671	8.18068	35.8427	58.425		12.3239	47.1339	3.82459
HGLibA_57117	TMED9	1.5683	1.36345	7.603	3.59539		1.46587	5.5992	3.8197
HGLibA_29732	HYAL3	6.27318	6.81724	29.3259	20.6735		6.54521	24.9997	3.81954
HGLibA_59879	UBE2D4	3.13659	1.36345	10.8614	6.29192		2.25002	8.57668	3.81183
HGLibA_31597	KCNK16	7.05733	5.45379	26.0674	21.5723		6.25556	23.8199	3.80779
HGLibA_01575	ALDH4A1	9.40977	2.72689	22.809	23.37		6.06833	23.0895	3.80492
HGLibA_31196	JAG2	0.784148	2.72689	4.34457	8.98846		1.75552	6.66652	3.79746
HGLibA_28033	hsa-mir-661	2.35244	2.72689	7.603	11.685		2.53967	9.644	3.79735
HGLibA_14123	DUS4L	3.92074	14.9979	24.9813	46.74		9.45933	35.8607	3.79104
HGLibA_34873	LTB4R	2.35244	1.36345	8.68915	5.39308		1.85794	7.04111	3.78973
HGLibA_12074	CYP1B1	0.784148	1.36345	5.43072	2.69654		1.0738	4.06363	3.78435
HGLibA_26853	hsa-mir-526b	0.784148	1.36345	5.43072	2.69654		1.0738	4.06363	3.78435
HGLibA_57141	TMEM106A	10.9781	8.18068	29.3259	43.1446		9.57937	36.2352	3.78263
HGLibA_24224	hsa-mir-3656	3.92074	5.45379	28.2397	7.19077		4.68726	17.7153	3.77944
HGLibA_13017	DEXI	10.1939	10.9076	29.3259	50.3354		10.5507	39.8306	3.77515
HGLibA_35936	MCRS1	3.92074	2.72689	15.206	9.88731		3.32382	12.5467	3.77478
HGLibA_57359	TMEM176A	13.3305	14.9979	35.8427	71.0089		14.1642	53.4258	3.77189
HGLibA_16967	FBP2	4.70489	4.09034	19.5506	13.4827		4.39761	16.5166	3.75582
HGLibA_37038	MPP2	5.48903	10.9076	28.2397	33.2573		8.19831	30.7485	3.7506
HGLibA_09097	CEP112	10.9781	5.45379	44.5319	17.0781		8.21593	30.805	3.74942
HGLibA_28647	hsa-mir-6855	6.27318	5.45379	35.8427	8.08962		5.86348	21.9662	3.74627
HGLibA_25197	hsa-mir-4436b-1	1.5683	2.72689	9.77529	6.29192		2.14759	8.03361	3.74075
HGLibA_14988	ELP5	2.35244	2.72689	16.2922	2.69654		2.53967	9.49435	3.73842
HGLibA_00683	ACTRT3	2.35244	1.36345	2.17229	11.685		1.85794	6.92864	3.7292
HGLibA_51429	SIGLEC5	2.35244	5.45379	11.9476	17.0781		3.90312	14.5128	3.71827
HGLibA_59924	UBE2N	115.27	80.4434	422.51	303.81		97.8565	363.16	3.71115
HGLibA_45917	PRMT5	0.784148	2.72689	7.603	5.39308		1.75552	6.49804	3.70149
HGLibA_19570	GNPNAT1	6.27318	4.09034	8.68915	29.6619		5.18176	19.1755	3.70058
HGLibA_20586	GTF3C3	7.84148	2.72689	13.0337	26.0665		5.28418	19.5501	3.69974
HGLibA_28044	hsa-mir-663b	2.35244	2.72689	9.77529	8.98846		2.53967	9.38188	3.69413
HGLibA_27683	hsa-mir-6090	1.5683	1.36345	5.43072	5.39308		1.46587	5.4119	3.69193
HGLibA_52179	SLC2A8	8.62562	4.09034	5.43072	41.3469		6.35798	23.3888	3.67866
HGLibA_42336	PAK4	6.27318	9.54413	18.4644	39.5492		7.90866	29.0068	3.66773
HGLibA_49618	RSPH10B2	0.784148	2.72689	6.51686	6.29192		1.75552	6.40439	3.64814
HGLibA_40799	OR10H3	3.13659	4.09034	11.9476	14.3815		3.61347	13.1646	3.64319
HGLibA_51450	SIK1	1.5683	6.81724	20.6367	9.88731		4.19277	15.262	3.64008
HGLibA_22857	hsa-mir-136	12.5464	4.09034	27.1536	33.2573		8.31835	30.2055	3.63118
HGLibA_41414	OR51Q1	18.0354	6.81724	58.6518	31.4596		12.4263	45.0557	3.62583
HGLibA_65039	NonTargetingControlGuideForHuman_0656	8.62562	8.18068	8.68915	52.1331		8.40315	30.4111	3.61901
HGLibA_44980	POP5	3.92074	1.36345	6.51686	12.5838		2.64209	9.55036	3.61469
HGLibA_50537	SEC61A2	7.84148	10.9076	43.4457	24.2689		9.37453	33.8573	3.61163
HGLibA_00189	ABCC9	0.784148	1.36345	3.25843	4.49423		1.0738	3.87633	3.60993
HGLibA_15705	EVPLL	1.5683	2.72689	1.08614	14.3815		2.14759	7.73384	3.60116
HGLibA_17539	FITM1	0.784148	2.72689	5.43072	7.19077		1.75552	6.31074	3.5948
HGLibA_21439	HIST1H2BJ	1.5683	5.45379	10.8614	14.3815		3.51104	12.6215	3.5948
HGLibA_20387	GRWD1	32.15	8.18068	84.7192	60.2227		20.1654	72.471	3.59383
HGLibA_49327	RPP38	17.2512	4.09034	53.221	23.37		10.6708	38.2955	3.58882
HGLibA_34251	LOC643037	2.35244	6.81724	18.4644	14.3815		4.58484	16.423	3.58202
HGLibA_56738	TICRR	3.92074	6.81724	19.5506	18.8758		5.36899	19.2132	3.57855
HGLibA_60568	USP17L5	5.48903	2.72689	8.68915	20.6735		4.10796	14.6813	3.57387
HGLibA_28419	hsa-mir-6797	14.1147	6.81724	47.7903	26.9654		10.4659	37.3779	3.57138
HGLibA_52981	SMEK1	7.84148	9.54413	35.8427	26.0665		8.6928	30.9546	3.56095
HGLibA_14774	EIF3D	7.84148	8.18068	28.2397	28.7631		8.01108	28.5014	3.55775
HGLibA_22291	hsa-mir-1184-3	2.35244	2.72689	10.8614	7.19077		2.53967	9.0261	3.55405
HGLibA_05746	C1orf111	10.1939	14.9979	44.5319	44.9423		12.5959	44.7371	3.55171
HGLibA_02685	ARG1	42.344	46.3572	146.629	168.084		44.3506	157.357	3.54802
HGLibA_13034	DGAT1	0.784148	2.72689	4.34457	8.08962		1.75552	6.2171	3.54145
HGLibA_11320	CSF1	1.5683	4.09034	6.51686	13.4827		2.82932	9.99978	3.53434
HGLibA_50593	SELP	23.5244	9.54413	51.0487	65.6158		16.5343	58.3323	3.52796
HGLibA_24549	hsa-mir-3908	0.784148	1.36345	2.17229	5.39308		1.0738	3.78268	3.52272
HGLibA_11182	CRKL	1.5683	2.72689	4.34457	10.7862		2.14759	7.56537	3.52272
HGLibA_32571	KLRB1	6.27318	12.271	23.8952	41.3469		9.2721	32.621	3.51819
HGLibA_10705	COPG1	3.92074	1.36345	8.68915	9.88731		2.64209	9.28823	3.51548
HGLibA_04757	BRAT1	9.40977	10.9076	31.4982	39.5492		10.1587	35.5237	3.49688
HGLibA_54207	SQSTM1	18.8195	21.8152	24.9813	116.85		20.3173	70.9157	3.4904
HGLibA_27876	hsa-mir-645	0.784148	4.09034	15.206	1.79769		2.43724	8.50185	3.4883
HGLibA_54426	SSH3	0.784148	2.72689	3.25843	8.98846		1.75552	6.12345	3.48811
HGLibA_57843	TMEM9	2.35244	2.72689	3.25843	14.3815		2.53967	8.81999	3.47289
HGLibA_38345	NAE1	3.92074	5.45379	20.6367	11.685		4.68726	16.1609	3.44783
HGLibA_49957	SAMD12	0.784148	8.18068	17.3783	13.4827		4.48242	15.4305	3.44245
HGLibA_62786	ZNF148	15.683	16.3614	60.824	49.4365		16.0222	55.1303	3.44088
HGLibA_34067	LOC100130357	1.5683	2.72689	2.17229	12.5838		2.14759	7.37807	3.4355
HGLibA_21101	HECW1	15.683	12.271	56.4795	39.5492		13.977	48.0144	3.43524
HGLibA_06013	C20orf202	3.92074	12.271	24.9813	30.5608		8.09588	27.771	3.43027
HGLibA_48442	RHEB	2.35244	6.81724	15.206	16.1792		4.58484	15.6926	3.42272
HGLibA_29084	hsa-mir-7975	9.40977	31.3593	77.1162	62.0204		20.3845	69.5683	3.4128
HGLibA_32819	KRT73	3.13659	1.36345	10.8614	4.49423		2.25002	7.67783	3.41234
HGLibA_31395	KBTBD4	9.40977	10.9076	31.4982	37.7515		10.1587	34.6249	3.4084
HGLibA_01451	AKAP9	13.3305	5.45379	27.1536	36.8527		9.39215	32.0031	3.40744
HGLibA_54069	SPPL2C	8.62562	4.09034	21.7229	21.5723		6.35798	21.6476	3.40479
HGLibA_01726	ALS2CR12	18.0354	14.9979	61.9102	50.3354		16.5167	56.1228	3.39795
HGLibA_56213	TEAD1	11.7622	14.9979	42.3596	48.5377		13.3801	45.4487	3.39674
HGLibA_12308	DAND5	20.3878	10.9076	41.2735	64.7169		15.6477	52.9952	3.38677
HGLibA_64955	NonTargetingControlGuideForHuman_0572	24.3086	21.8152	102.097	53.9308		23.0619	78.0141	3.38282
HGLibA_21233	HGC6.3	0.784148	2.72689	1.08614	10.7862		1.75552	5.93615	3.38142
HGLibA_49075	RP1	0.784148	1.36345	5.43072	1.79769		1.0738	3.61421	3.36582
HGLibA_55470	TADA1	10.1939	4.09034	22.809	25.1677		7.14213	23.9884	3.35871
HGLibA_17372	FGF13	3.92074	4.09034	15.206	11.685		4.00554	13.4455	3.35673
HGLibA_47314	RABL2A	10.1939	9.54413	44.5319	21.5723		9.86902	33.0521	3.34907
HGLibA_64023	ZNF780B	9.40977	9.54413	23.8952	39.5492		9.47695	31.7222	3.3473
HGLibA_35054	LYSMD2	2.35244	1.36345	4.34457	8.08962		1.85794	6.2171	3.34622
HGLibA_52828	SLMO2	2.35244	2.72689	9.77529	7.19077		2.53967	8.48303	3.34021
HGLibA_50739	2021-09-07	25.8769	23.1786	84.7192	79.0985		24.5277	81.9088	3.33944
HGLibA_63713	ZNF627	16.4671	4.09034	22.809	45.8412		10.2787	34.3251	3.33943
HGLibA_10375	CNR1	1.5683	6.81724	16.2922	11.685		4.19277	13.9886	3.33636
HGLibA_11411	CSNK2B	7.05733	5.45379	28.2397	13.4827		6.25556	20.8612	3.33483
HGLibA_56989	TM4SF20	10.1939	10.9076	27.1536	43.1446		10.5507	35.1491	3.33143
HGLibA_13540	DNAJB3	2.35244	4.09034	9.77529	11.685		3.22139	10.7301	3.3309
HGLibA_03513	ATIC	3.13659	1.36345	8.68915	6.29192		2.25002	7.49054	3.3291
HGLibA_51555	SKA3	10.1939	8.18068	31.4982	29.6619		9.1873	30.58	3.32851
HGLibA_42526	PARP4	11.7622	10.9076	41.2735	34.1562		11.3349	37.7148	3.32732
HGLibA_55995	TCEAL2	9.40977	14.9979	38.015	43.1446		12.2038	40.5798	3.32517
HGLibA_20621	GTPBP8	4.70489	6.81724	13.0337	25.1677		5.76106	19.1007	3.31549
HGLibA_15682	EVC2	8.62562	6.81724	15.206	35.9539		7.72143	25.5799	3.31285
HGLibA_32730	KRT19	13.3305	13.6345	69.5132	19.7746		13.4825	44.6439	3.31125
HGLibA_01200	AGMAT	24.3086	14.9979	39.1012	90.7835		19.6532	64.9423	3.30441
HGLibA_10329	CNOT10	7.84148	5.45379	24.9813	18.8758		6.64763	21.9285	3.2987
HGLibA_09625	CHST14	10.1939	20.4517	54.3072	46.74		15.3228	50.5236	3.29728
HGLibA_06226	C3orf30	2.35244	1.36345	3.25843	8.98846		1.85794	6.12345	3.29582
HGLibA_28876	hsa-mir-7113	5.48903	2.72689	5.43072	21.5723		4.10796	13.5015	3.28667
HGLibA_22509	hsa-mir-126	15.683	8.18068	32.5843	45.8412		11.9318	39.2127	3.2864
HGLibA_22767	hsa-mir-1302-6	25.0927	20.4517	85.8053	63.8181		22.7722	74.8117	3.28522
HGLibA_00071	AARS2	4.70489	4.09034	16.2922	12.5838		4.39761	14.438	3.28314
HGLibA_16778	FAM86C1	0.784148	1.36345	4.34457	2.69654		1.0738	3.52056	3.2786
HGLibA_35496	MAP4	0.784148	1.36345	4.34457	2.69654		1.0738	3.52056	3.2786
HGLibA_53268	SNRPD2	18.0354	2.72689	29.3259	38.6504		10.3811	33.9881	3.27403
HGLibA_48533	RIF1	5.48903	2.72689	15.206	11.685		4.10796	13.4455	3.27303
HGLibA_64548	NonTargetingControlGuideForHuman_0165	12.5464	14.9979	46.7042	43.1446		13.7721	44.9244	3.26198
HGLibA_23869	hsa-mir-3180-4	7.05733	2.72689	7.603	24.2689		4.89211	15.9359	3.25747
HGLibA_26169	hsa-mir-4754	3.13659	8.18068	26.0674	10.7862		5.65864	18.4268	3.2564
HGLibA_54975	STYX	5.48903	5.45379	23.8952	11.685		5.47141	17.7901	3.25146
HGLibA_19929	GPR150	14.8988	25.9055	70.5993	62.0204		20.4021	66.3099	3.25014
HGLibA_04514	BIRC2	9.40977	1.36345	9.77529	25.1677		5.38661	17.4715	3.24351
HGLibA_04925	BTBD9	68.2208	44.9938	231.349	134.827		56.6073	183.088	3.23435
HGLibA_45701	PRDX3	10.1939	16.3614	28.2397	57.5262		13.2776	42.8829	3.22971
HGLibA_22597	hsa-mir-1273f	12.5464	24.542	32.5843	87.1881		18.5442	59.8862	3.22938
HGLibA_46714	PTPMT1	41.5598	42.2669	130.337	140.22		41.9133	135.279	3.22758
HGLibA_08559	CDC42BPB	14.8988	2.72689	32.5843	24.2689		8.81285	28.4266	3.22558
HGLibA_28255	hsa-mir-6760	12.5464	9.54413	32.5843	38.6504		11.0452	35.6173	3.22468
HGLibA_58375	TP53TG3D	18.8195	24.542	70.5993	69.2112		21.6808	69.9052	3.22429
HGLibA_50704	SEPHS2	17.2512	5.45379	28.2397	44.9423		11.3525	36.591	3.22316
HGLibA_07058	CAMK1	5.48903	2.72689	7.603	18.8758		4.10796	13.2394	3.22286
HGLibA_53326	SNX14	18.0354	13.6345	58.6518	43.1446		15.8349	50.8982	3.2143
HGLibA_59215	TSPAN31	25.8769	17.7248	61.9102	78.1996		21.8008	70.0549	3.2134
HGLibA_30714	INTS6	8.62562	20.4517	48.8765	44.0435		14.5387	46.46	3.19561
HGLibA_57226	TMEM132D	11.7622	19.0883	29.3259	69.2112		15.4252	49.2685	3.19402
HGLibA_57454	TMEM199	1.5683	1.36345	2.17229	7.19077		1.46587	4.68153	3.19368
HGLibA_43137	PDGFD	17.2512	23.1786	81.4608	47.6389		20.2149	64.5498	3.19318
HGLibA_61985	YLPM1	0.784148	1.36345	3.25843	3.59539		1.0738	3.42691	3.19139
HGLibA_53143	SMYD2	2.35244	4.09034	4.34457	16.1792		3.22139	10.2619	3.18555
HGLibA_48722	RNASEH2C	10.9781	8.18068	35.8427	25.1677		9.57937	30.5052	3.18447
HGLibA_01475	AKR1B10	7.84148	4.09034	21.7229	16.1792		5.96591	18.9511	3.17656
HGLibA_33071	KRTAP5-1	3.92074	1.36345	8.68915	8.08962		2.64209	8.38938	3.17528
HGLibA_39203	NHS	4.70489	1.36345	17.3783	1.79769		3.03417	9.58799	3.16001
HGLibA_20850	HAPLN4	10.9781	6.81724	22.809	33.2573		8.89765	28.0332	3.15063
HGLibA_48818	RNF144B	10.9781	6.81724	17.3783	38.6504		8.89765	28.0143	3.14851
HGLibA_19985	GPR180	4.70489	1.36345	6.51686	12.5838		3.03417	9.55036	3.1476
HGLibA_27334	hsa-mir-5690	8.62562	5.45379	11.9476	32.3585		7.03971	22.153	3.14687
HGLibA_00055	AAMP	4.70489	6.81724	17.3783	18.8758		5.76106	18.127	3.14648
HGLibA_31600	KCNK17	6.27318	2.72689	13.0337	15.2804		4.50004	14.1571	3.14599
HGLibA_31345	KAT5	9.40977	6.81724	24.9813	26.0665		8.1135	25.5239	3.14586
HGLibA_04449	BEX5	3.13659	12.271	30.412	17.9769		7.70381	24.1945	3.14059
HGLibA_37059	MPPED1	7.05733	4.09034	15.206	19.7746		5.57383	17.4903	3.13793
HGLibA_39291	NKAPL	4.70489	8.18068	20.6367	19.7746		6.44278	20.2057	3.13617
HGLibA_64936	NonTargetingControlGuideForHuman_0553	21.172	32.7227	87.9776	80.8962		26.9474	84.4369	3.1334
HGLibA_16994	FBXL19	47.833	46.3572	99.9252	195.05		47.0951	147.487	3.13169
HGLibA_11232	CRTC2	9.40977	5.45379	19.5506	26.9654		7.43178	23.258	3.12953
HGLibA_21231	HFM1	10.1939	6.81724	16.2922	36.8527		8.50558	26.5724	3.12412
HGLibA_17026	FBXO11	3.92074	2.72689	10.8614	9.88731		3.32382	10.3744	3.12122
HGLibA_08038	CCL7	55.6745	49.0841	170.525	156.399		52.3793	163.462	3.12074
HGLibA_29549	HSPA12B	30.5818	38.1765	112.959	101.57		34.3791	107.264	3.12004
HGLibA_23506	hsa-mir-302e	23.5244	31.3593	91.2361	79.9973		27.4419	85.6167	3.11993
HGLibA_13796	DONSON	2.35244	2.72689	3.25843	12.5838		2.53967	7.92114	3.11897
HGLibA_37227	MRPL27	8.62562	6.81724	23.8952	24.2689		7.72143	24.082	3.11885
HGLibA_41778	OR8A1	2.35244	8.18068	18.4644	14.3815		5.26656	16.423	3.11835
HGLibA_39255	NIPBL	10.1939	14.9979	43.4457	35.055		12.5959	39.2504	3.11612
HGLibA_41445	OR52E2	23.5244	16.3614	84.7192	39.5492		19.9429	62.1342	3.11561
HGLibA_14619	EFTUD2	3.13659	6.81724	28.2397	2.69654		4.97691	15.4681	3.10798
HGLibA_35679	MAS1L	0.784148	4.09034	4.34457	10.7862		2.43724	7.56537	3.10406
HGLibA_34900	LTK	4.70489	6.81724	19.5506	16.1792		5.76106	17.8649	3.10098
HGLibA_34459	LRGUK	29.7976	21.8152	83.6331	76.4019		25.8064	80.0175	3.10069
HGLibA_29929	IFITM10	5.48903	9.54413	24.9813	21.5723		7.51658	23.2768	3.09673
HGLibA_11966	CXXC1	25.8769	16.3614	89.0638	41.3469		21.1191	65.2054	3.0875
HGLibA_38995	NETO2	7.05733	13.6345	52.1349	11.685		10.3459	31.9099	3.08431
HGLibA_64656	NonTargetingControlGuideForHuman_0273	6.27318	6.81724	15.206	25.1677		6.54521	20.1869	3.08422
HGLibA_15870	F2RL3	8.62562	17.7248	27.1536	53.9308		13.1752	40.5422	3.07715
HGLibA_14342	EARS2	4.70489	5.45379	8.68915	22.4712		5.07934	15.5802	3.06736
HGLibA_12428	DCAF13	10.1939	6.81724	31.4982	20.6735		8.50558	26.0858	3.06691
HGLibA_08524	CDC23	2.35244	6.81724	6.51686	21.5723		4.58484	14.0446	3.06327
HGLibA_17538	FIS1	36.8549	10.9076	71.6855	74.6042		23.8813	73.1449	3.06286
HGLibA_31712	KCTD13	9.40977	4.09034	26.0674	15.2804		6.75006	20.6739	3.06278
HGLibA_29966	IFNA21	21.9561	2.72689	46.7042	28.7631		12.3415	37.7336	3.05746
HGLibA_38629	NCOA3	8.62562	13.6345	34.7566	33.2573		11.13	34.007	3.05542
HGLibA_32279	KIR3DL1	2.35244	1.36345	3.25843	8.08962		1.85794	5.67402	3.05392
HGLibA_45848	PRKCSH	6.27318	1.36345	15.206	8.08962		3.81831	11.6478	3.05051
HGLibA_30684	INSM2	7.05733	5.45379	22.809	15.2804		6.25556	19.0447	3.04444
HGLibA_20816	HAGHL	11.7622	4.09034	34.7566	13.4827		7.92628	24.1196	3.043
HGLibA_46992	PYROXD1	1.5683	10.9076	21.7229	16.1792		6.23794	18.9511	3.03803
HGLibA_18236	FXYD5	15.683	35.4496	54.3072	100.671		25.5663	77.489	3.0309
HGLibA_22312	hsa-mir-1199	4.70489	1.36345	7.603	10.7862		3.03417	9.19458	3.03035
HGLibA_23041	hsa-mir-1825	36.0708	50.4475	122.734	139.321		43.2592	131.028	3.0289
HGLibA_38940	NEK4	5.48903	12.271	24.9813	28.7631		8.88003	26.8722	3.02614
HGLibA_23854	hsa-mir-3180-1	1.5683	2.72689	7.603	5.39308		2.14759	6.49804	3.02573
HGLibA_31644	KCNN2	5.48903	5.45379	19.5506	13.4827		5.47141	16.5166	3.01872
HGLibA_28466	hsa-mir-6809	9.40977	4.09034	17.3783	23.37		6.75006	20.3742	3.01837
HGLibA_39718	NPEPL1	25.0927	6.81724	31.4982	64.7169		15.955	48.1075	3.01521
HGLibA_14336	EAF2	3.13659	1.36345	5.43072	8.08962		2.25002	6.76017	3.00449
HGLibA_05275	C12orf61	2.35244	8.18068	16.2922	15.2804		5.26656	15.7863	2.99745
HGLibA_61138	VSIG8	29.7976	44.9938	152.06	71.9077		37.3957	111.984	2.99457
HGLibA_28931	hsa-mir-7162	6.27318	2.72689	15.206	11.685		4.50004	13.4455	2.98787
HGLibA_47479	RANBP1	21.172	42.2669	122.734	66.5146		31.7194	94.6244	2.98317
HGLibA_30797	IQCF3	12.5464	12.271	32.5843	41.3469		12.4087	36.9656	2.97901
HGLibA_63007	ZNF28	15.683	24.542	58.6518	61.1216		20.1125	59.8867	2.97758
HGLibA_50868	SERPINE2	203.094	158.16	757.042	318.192		180.627	537.617	2.97639
HGLibA_39696	NPB	14.8988	12.271	46.7042	34.1562		13.5849	40.4302	2.97611
HGLibA_30256	IL12RB2	32.9342	23.1786	128.165	38.6504		28.0564	83.4077	2.97286
HGLibA_59766	TYSND1	11.7622	6.81724	22.809	32.3585		9.28972	27.5837	2.96927
HGLibA_13751	DOCK6	20.3878	9.54413	35.8427	53.0319		14.966	44.4373	2.96922
HGLibA_26596	hsa-mir-5096	3.13659	1.36345	4.34457	8.98846		2.25002	6.66652	2.96287
HGLibA_49144	RPL10A	1.5683	4.09034	3.25843	13.4827		2.82932	8.37056	2.95851
HGLibA_22846	hsa-mir-135a-1	10.1939	16.3614	21.7229	56.6273		13.2776	39.1751	2.95046
HGLibA_42544	PARVA	6.27318	8.18068	28.2397	14.3815		7.22693	21.3106	2.94878
HGLibA_47571	RARRES2	0.784148	1.36345	5.43072	0.898846		1.0738	3.16478	2.94728
HGLibA_23487	hsa-mir-301b	7.84148	14.9979	35.8427	31.4596		11.4197	33.6512	2.94677
HGLibA_55236	SYK	3.13659	2.72689	1.08614	16.1792		2.93174	8.63269	2.94456
HGLibA_48435	RHCG	23.5244	6.81724	43.4457	45.8412		15.1708	44.6435	2.94272
HGLibA_22786	hsa-mir-1304	3.92074	10.9076	18.4644	25.1677		7.41416	21.8161	2.94249
HGLibA_36573	MIOS	12.5464	5.45379	41.2735	11.685		9.00007	26.4792	2.94211
HGLibA_25508	hsa-mir-4507	14.1147	20.4517	57.5656	44.0435		17.2832	50.8045	2.93954
HGLibA_56862	TJP2	38.4232	38.1765	99.9252	124.94		38.2999	112.432	2.93558
HGLibA_29093	hsa-mir-7977	3.92074	1.36345	6.51686	8.98846		2.64209	7.75266	2.93429
HGLibA_21360	HIST1H1B	6.27318	8.18068	21.7229	20.6735		7.22693	21.1982	2.93322
HGLibA_49262	RPL39	6.27318	10.9076	20.6367	29.6619		8.59038	25.1493	2.92762
HGLibA_43582	PGS1	7.05733	16.3614	32.5843	35.9539		11.7093	34.2691	2.92664
HGLibA_48102	RELB	11.7622	9.54413	38.015	24.2689		10.6532	31.1419	2.92326
HGLibA_25184	hsa-mir-4435-1	2.35244	12.271	18.4644	24.2689		7.31173	21.3666	2.92224
HGLibA_18828	GCSAM	43.9123	54.5379	145.543	142.018		49.2251	143.78	2.92088
HGLibA_59783	U2AF1L4	6.27318	12.271	32.5843	21.5723		9.2721	27.0783	2.92041
HGLibA_16775	FAM86B2	18.0354	24.542	56.4795	67.4135		21.2887	61.9465	2.90983
HGLibA_06106	C2CD5	74.494	70.8993	158.577	264.261		72.6966	211.419	2.90823
HGLibA_22896	hsa-mir-144	4.70489	2.72689	5.43072	16.1792		3.71589	10.805	2.90778
HGLibA_49404	RPS25	7.84148	2.72689	21.7229	8.98846		5.28418	15.3557	2.90597
HGLibA_02962	ARL3	2.35244	2.72689	2.17229	12.5838		2.53967	7.37807	2.90513
HGLibA_25869	hsa-mir-4675	18.0354	13.6345	43.4457	48.5377		15.8349	45.9917	2.90445
HGLibA_33845	LIN28A	14.8988	23.1786	52.1349	58.425		19.0387	55.28	2.90356
HGLibA_34737	LRRFIP1	6.27318	1.36345	8.68915	13.4827		3.81831	11.0859	2.90336
HGLibA_21082	HEATR6	3.13659	12.271	19.5506	25.1677		7.70381	22.3591	2.90235
HGLibA_20257	GRHPR	50.1854	24.542	115.131	101.57		37.3637	108.35	2.89988
HGLibA_24249	hsa-mir-3661	54.8903	53.1744	173.783	139.321		54.0324	156.552	2.89737
HGLibA_07026	CALM2	7.84148	6.81724	32.5843	9.88731		7.32936	21.2358	2.89736
HGLibA_20927	HBG2	24.3086	14.9979	70.5993	43.1446		19.6532	56.872	2.89377
HGLibA_50635	SEMA4C	9.40977	4.09034	7.603	31.4596		6.75006	19.5313	2.8935
HGLibA_25416	hsa-mir-4486	11.7622	38.1765	92.3222	52.1331		24.9694	72.2276	2.89265
HGLibA_28607	hsa-mir-6845	2.35244	4.09034	14.1199	4.49423		3.22139	9.30705	2.88914
HGLibA_02496	APOBEC4	0.784148	4.09034	8.68915	5.39308		2.43724	7.04111	2.88896
HGLibA_26134	hsa-mir-4746	3.92074	6.81724	13.0337	17.9769		5.36899	15.5053	2.88794
HGLibA_44626	PMVK	58.0269	32.7227	133.596	127.636		45.3748	130.616	2.8786
HGLibA_63776	ZNF665	11.7622	14.9979	34.7566	42.2458		13.3801	38.5012	2.8775
HGLibA_09282	CFL1	39.2074	12.271	71.6855	76.4019		25.7392	74.0437	2.87669
HGLibA_37286	MRPL47	8.62562	16.3614	20.6367	51.2342		12.4935	35.9355	2.87634
HGLibA_30198	IK	23.5244	44.9938	135.768	61.1216		34.2591	98.4447	2.87354
HGLibA_21325	HINT1	27.4452	6.81724	74.9439	23.37		17.1312	49.157	2.86944
HGLibA_52408	SLC39A7	5.48903	1.36345	9.77529	9.88731		3.42624	9.8313	2.86941
HGLibA_27234	hsa-mir-5585	26.661	17.7248	60.824	66.5146		22.1929	63.6693	2.8689
HGLibA_54931	STX2	10.1939	13.6345	31.4982	36.8527		11.9142	34.1754	2.86846
HGLibA_11657	CTNNBL1	9.40977	5.45379	17.3783	25.1677		7.43178	21.273	2.86244
HGLibA_06549	C7orf49	10.1939	8.18068	39.1012	13.4827		9.1873	26.2919	2.86177
HGLibA_38422	NAPG	27.4452	19.0883	68.427	64.7169		23.2667	66.572	2.86125
HGLibA_64037	ZNF785	8.62562	10.9076	21.7229	34.1562		9.7666	27.9395	2.86072
HGLibA_09155	CEP68	1.5683	2.72689	8.68915	3.59539		2.14759	6.14227	2.86007
HGLibA_12403	DBR1	2.35244	4.09034	13.0337	5.39308		3.22139	9.2134	2.86007
HGLibA_36772	MMP11	7.05733	5.45379	24.9813	10.7862		6.25556	17.8837	2.85885
HGLibA_53136	SMURF2	5.48903	9.54413	24.9813	17.9769		7.51658	21.4791	2.85756
HGLibA_56890	TLDC1	3.13659	2.72689	3.25843	13.4827		2.93174	8.37056	2.85515
HGLibA_49302	RPLP2	9.40977	13.6345	47.7903	17.9769		11.5221	32.8836	2.85396
HGLibA_32855	KRT84	10.1939	2.72689	20.6367	16.1792		6.46041	18.408	2.84935
HGLibA_63597	ZNF581	8.62562	4.09034	11.9476	24.2689		6.35798	18.1082	2.84811
HGLibA_21424	HIST1H2BE	2.35244	2.72689	10.8614	3.59539		2.53967	7.22841	2.8462
HGLibA_18173	FURIN	3.92074	2.72689	5.43072	13.4827		3.32382	9.45671	2.84514
HGLibA_38363	NAGS	19.6037	17.7248	52.1349	53.9308		18.6643	53.0328	2.84141
HGLibA_34273	LOC650293	8.62562	13.6345	27.1536	35.9539		11.13	31.5537	2.835
HGLibA_57542	TMEM230	1.5683	4.09034	4.34457	11.685		2.82932	8.01479	2.83276
HGLibA_13626	DNAJC5B	1.5683	4.09034	4.34457	11.685		2.82932	8.01479	2.83276
HGLibA_37261	MRPL39	42.344	50.4475	156.405	106.064		46.3958	131.234	2.82858
HGLibA_36942	MORC3	7.84148	4.09034	13.0337	20.6735		5.96591	16.8536	2.82498
HGLibA_46722	PTPN11	19.6037	25.9055	72.7716	55.7285		22.7546	64.25	2.82361
HGLibA_20873	HAUS1	1.5683	2.72689	7.603	4.49423		2.14759	6.04862	2.81646
HGLibA_28083	hsa-mir-6717	1.5683	4.09034	14.1199	1.79769		2.82932	7.95878	2.81297
HGLibA_30408	IL2RB	11.7622	14.9979	40.1873	35.055		13.3801	37.6212	2.81173
HGLibA_05228	C12orf29	17.2512	28.6324	65.1686	63.8181		22.9418	64.4934	2.81117
HGLibA_33751	LHX6	5.48903	10.9076	32.5843	13.4827		8.19831	23.0335	2.80954
HGLibA_01882	ANAPC4	2.35244	2.72689	9.77529	4.49423		2.53967	7.13476	2.80933
HGLibA_56364	TEX22	1.5683	2.72689	2.17229	9.88731		2.14759	6.0298	2.8077
HGLibA_46496	PSMG2	8.62562	6.81724	27.1536	16.1792		7.72143	21.6664	2.80601
HGLibA_09656	CHSY1	47.833	38.1765	164.008	77.3008		43.0048	120.654	2.8056
HGLibA_45955	PROK2	2.35244	10.9076	11.9476	25.1677		6.63001	18.5576	2.79904
HGLibA_21093	HECTD1	50.1854	36.8131	140.113	103.367		43.4993	121.74	2.79867
HGLibA_00448	ACKR4	10.9781	14.9979	35.8427	36.8527		12.988	36.3477	2.79856
HGLibA_40048	NSL1	10.9781	13.6345	29.3259	39.5492		12.3063	34.4376	2.79838
HGLibA_62566	ZFYVE20	27.4452	35.4496	112.959	62.9192		31.4474	87.9391	2.79639
HGLibA_56700	THTPA	3.92074	4.09034	15.206	7.19077		4.00554	11.1984	2.79573
HGLibA_13681	DNLZ	7.84148	10.9076	38.015	14.3815		9.37453	26.1983	2.79462
HGLibA_19515	GNG12	11.7622	10.9076	33.6704	29.6619		11.3349	31.6662	2.79369
HGLibA_09724	CIRH1A	4.70489	4.09034	17.3783	7.19077		4.39761	12.2845	2.79345
HGLibA_04513	BIN3	22.7403	20.4517	82.5469	37.7515		21.596	60.1492	2.7852
HGLibA_41998	OSTF1	5.48903	6.81724	16.2922	17.9769		6.15313	17.1345	2.78468
HGLibA_47789	RBM18	15.683	29.9958	59.7379	67.4135		22.8394	63.5757	2.7836
HGLibA_44979	POP4	18.8195	10.9076	52.1349	30.5608		14.8636	41.3478	2.78183
HGLibA_48532	RIF1	40.7757	36.8131	134.682	80.8962		38.7944	107.789	2.77847
HGLibA_07543	CCDC112	15.683	5.45379	38.015	20.6735		10.5684	29.3442	2.77661
HGLibA_29794	ICAM5	8.62562	10.9076	17.3783	36.8527		9.7666	27.1155	2.77635
HGLibA_48983	RNF6	4.70489	17.7248	32.5843	29.6619		11.2148	31.1231	2.77517
HGLibA_15002	EMC1	36.8549	25.9055	71.6855	102.468		31.3802	87.077	2.7749
HGLibA_51441	SIGLEC9	0.784148	5.45379	6.51686	10.7862		3.11897	8.65151	2.77384
HGLibA_20597	GTPBP1	14.1147	9.54413	52.1349	13.4827		11.8294	32.8088	2.7735
HGLibA_41317	OR4K17	0.784148	1.36345	3.25843	2.69654		1.0738	2.97748	2.77286
HGLibA_03473	ATG16L1	1.5683	1.36345	5.43072	2.69654		1.46587	4.06363	2.77216
HGLibA_37000	MPDU1	2.35244	1.36345	7.603	2.69654		1.85794	5.14977	2.77176
HGLibA_61265	WBP2	2.35244	8.18068	7.603	21.5723		5.26656	14.5877	2.76986
HGLibA_21840	HNRNPM	10.1939	5.45379	27.1536	16.1792		7.82385	21.6664	2.76928
HGLibA_33466	LCN2	2.35244	5.45379	5.43072	16.1792		3.90312	10.805	2.7683
HGLibA_36062	MED21	1.5683	5.45379	3.25843	16.1792		3.51104	9.71883	2.76808
HGLibA_44805	POLE3	5.48903	4.09034	13.0337	13.4827		4.78969	13.2582	2.76807
HGLibA_41955	OSBPL8	3.92074	6.81724	5.43072	24.2689		5.36899	14.8498	2.76584
HGLibA_16407	FAM19A5	3.13659	8.18068	24.9813	6.29192		5.65864	15.6366	2.76332
HGLibA_52263	SLC35C2	7.84148	6.81724	26.0674	14.3815		7.32936	20.2245	2.75938
HGLibA_39730	NPFFR2	7.05733	1.36345	4.34457	18.8758		4.21039	11.6102	2.75751
HGLibA_13679	DNLZ	29.7976	25.9055	56.4795	97.0754		27.8516	76.7774	2.75667
HGLibA_28155	hsa-mir-6737	23.5244	20.4517	51.0487	70.11		21.9881	60.5794	2.7551
HGLibA_57022	TMA16	2.35244	5.45379	15.206	6.29192		3.90312	10.749	2.75395
HGLibA_14160	DUSP21	1.5683	19.0883	32.5843	24.2689		10.3283	28.4266	2.75231
HGLibA_22884	hsa-mir-141	31.3659	29.9958	81.4608	87.1881		30.6809	84.3244	2.74844
HGLibA_59925	UBE2N	18.8195	25.9055	44.5319	78.1996		22.3625	61.3658	2.74413
HGLibA_09346	CHAF1A	7.84148	5.45379	23.8952	12.5838		6.64763	18.2395	2.74376
HGLibA_01755	AMBRA1	68.2208	46.3572	165.094	149.208		57.289	157.151	2.74313
HGLibA_17576	FKBP4	6.27318	6.81724	15.206	20.6735		6.54521	17.9397	2.7409
HGLibA_34952	LY6G6C	27.4452	19.0883	61.9102	65.6158		23.2667	63.763	2.74052
HGLibA_30548	IMPDH2	3.13659	2.72689	9.77529	6.29192		2.93174	8.03361	2.74022
HGLibA_41903	ORC6	3.13659	2.72689	9.77529	6.29192		2.93174	8.03361	2.74022
HGLibA_49158	RPL13A	11.7622	13.6345	28.2397	41.3469		12.6983	34.7933	2.73999
HGLibA_06149	C2orf54	21.172	10.9076	55.3933	32.3585		16.0398	43.8759	2.73544
HGLibA_21793	HNRNPA1	178.001	129.527	423.596	417.065		153.764	420.33	2.7336
HGLibA_47607	RASD1	18.0354	29.9958	57.5656	73.7054		24.0156	65.6355	2.73303
HGLibA_53429	SOCS7	0.784148	2.72689	8.68915	0.898846		1.75552	4.794	2.73081
HGLibA_42500	PARP1	5.48903	2.72689	20.6367	1.79769		4.10796	11.2172	2.7306
HGLibA_18169	FUOM	52.5379	23.1786	119.476	87.1881		37.8582	103.332	2.72944
HGLibA_13475	DNAH11	6.27318	8.18068	9.77529	29.6619		7.22693	19.7186	2.72849
HGLibA_08969	CEBPG	9.40977	12.271	45.618	13.4827		10.8404	29.5504	2.72595
HGLibA_25141	hsa-mir-4425	2.35244	8.18068	15.206	13.4827		5.26656	14.3444	2.72366
HGLibA_22980	hsa-mir-154	3.13659	1.36345	3.25843	8.98846		2.25002	6.12345	2.72151
HGLibA_26220	hsa-mir-4767	5.48903	2.72689	9.77529	12.5838		4.10796	11.1796	2.72144
HGLibA_24519	hsa-mir-378j	50.1854	28.6324	107.528	106.963		39.4089	107.245	2.72135
HGLibA_12760	DDX6	10.9781	19.0883	41.2735	40.4481		15.0332	40.8608	2.71804
HGLibA_15399	EQTN	12.5464	10.9076	15.206	48.5377		11.727	31.8719	2.71783
HGLibA_58423	TPI1	6.27318	1.36345	10.8614	9.88731		3.81831	10.3744	2.717
HGLibA_01103	AFAP1L2	5.48903	2.72689	4.34457	17.9769		4.10796	11.1608	2.71686
HGLibA_11433	CSRP1	22.7403	17.7248	58.6518	51.2342		20.2325	54.943	2.71558
HGLibA_63031	ZNF284	39.9915	62.7186	183.558	95.2777		51.355	139.418	2.71479
HGLibA_37738	MTO1	18.0354	13.6345	44.5319	41.3469		15.8349	42.9394	2.71169
HGLibA_47556	RAPSN	1.5683	4.09034	5.43072	9.88731		2.82932	7.65901	2.70702
HGLibA_05250	C12orf45	17.2512	14.9979	20.6367	66.5146		16.1246	43.5757	2.70244
HGLibA_37351	MRPS21	18.0354	12.271	36.9289	44.9423		15.1532	40.9356	2.70145
HGLibA_27420	hsa-mir-5706	21.172	17.7248	56.4795	48.5377		19.4484	52.5086	2.69989
HGLibA_27262	hsa-mir-561	2.35244	6.81724	18.4644	6.29192		4.58484	12.3782	2.69981
HGLibA_53383	SNX4	33.7183	27.2689	99.9252	64.7169		30.4936	82.3211	2.69961
HGLibA_29536	HSH2D	2.35244	2.72689	6.51686	7.19077		2.53967	6.85382	2.6987
HGLibA_25201	hsa-mir-4436b-2	8.62562	8.18068	28.2397	17.0781		8.40315	22.6589	2.69648
HGLibA_37530	MSRB1	9.40977	12.271	26.0674	32.3585		10.8404	29.213	2.69482
HGLibA_16656	FAM60A	25.0927	2.72689	38.015	36.8527		13.9098	37.4339	2.69118
HGLibA_09728	CISD1	42.344	25.9055	90.1499	93.48		34.1247	91.815	2.69057
HGLibA_64125	ZNF831	39.2074	24.542	103.184	68.3123		31.8747	85.748	2.69016
HGLibA_38223	MZB1	3.13659	5.45379	14.1199	8.98846		4.29519	11.5542	2.69002
HGLibA_39147	NFYC	18.0354	36.8131	57.5656	89.8846		27.4242	73.7251	2.68832
HGLibA_49301	RPLP2	3.92074	2.72689	9.77529	8.08962		3.32382	8.93245	2.68741
HGLibA_28388	hsa-mir-6789	11.7622	16.3614	36.9289	38.6504		14.0618	37.7896	2.6874
HGLibA_39837	NPY1R	22.7403	19.0883	52.1349	60.2227		20.9143	56.1788	2.68615
HGLibA_55567	TAL1	0.784148	1.36345	2.17229	3.59539		1.0738	2.88384	2.68564
HGLibA_14632	EGFLAM	1.5683	2.72689	4.34457	7.19077		2.14759	5.76767	2.68564
HGLibA_21226	HFE	25.8769	14.9979	67.3409	42.2458		20.4374	54.7933	2.68103
HGLibA_28167	hsa-mir-6740	9.40977	5.45379	17.3783	22.4712		7.43178	19.9247	2.68102
HGLibA_06661	C9orf114	3.13659	19.0883	32.5843	26.9654		11.1124	29.7748	2.67942
HGLibA_21740	HMHB1	18.0354	12.271	43.4457	37.7515		15.1532	40.5986	2.67921
HGLibA_38257	NAA10	14.1147	2.72689	21.7229	23.37		8.42077	22.5464	2.67748
HGLibA_43220	PDPK1	18.8195	8.18068	28.2397	44.0435		13.5001	36.1416	2.67713
HGLibA_35984	MDM2	10.1939	5.45379	23.8952	17.9769		7.82385	20.936	2.67592
HGLibA_17310	FEV	35.2866	29.9958	84.7192	89.8846		32.6412	87.3019	2.67459
HGLibA_64323	ZSCAN9	15.683	1.36345	14.1199	31.4596		8.5232	22.7897	2.67385
HGLibA_02295	AP1S1	26.661	6.81724	23.8952	65.6158		16.7391	44.7555	2.6737
HGLibA_14760	EIF2S3	19.6037	17.7248	46.7042	53.0319		18.6643	49.8681	2.67185
HGLibA_10287	CNIH2	18.8195	6.81724	21.7229	46.74		12.8184	34.2314	2.67049
HGLibA_37989	MYF6	3.13659	4.09034	7.603	11.685		3.61347	9.644	2.66891
HGLibA_53422	SOCS5	23.5244	31.3593	93.4083	53.0319		27.4419	73.2201	2.66819
HGLibA_56884	TLCD1	7.05733	10.9076	38.015	9.88731		8.98245	23.9512	2.66644
HGLibA_24145	hsa-mir-3615	5.48903	6.81724	7.603	25.1677		6.15313	16.3854	2.66293
HGLibA_57771	TMEM64	7.84148	10.9076	18.4644	31.4596		9.37453	24.962	2.66275
HGLibA_53850	SPCS2	13.3305	6.81724	29.3259	24.2689		10.0739	26.7974	2.66009
HGLibA_58718	TRIM21	12.5464	2.72689	21.7229	18.8758		7.63663	20.2993	2.65815
HGLibA_07174	CAPN7	26.661	21.8152	69.5132	59.3239		24.2381	64.4185	2.65774
HGLibA_13808	DPAGT1	27.4452	28.6324	45.618	103.367		28.0388	74.4927	2.65677
HGLibA_30861	IRF2	2.35244	10.9076	21.7229	13.4827		6.63001	17.6028	2.65502
HGLibA_48108	RELL2	29.0135	31.3593	90.1499	70.11		30.1864	80.13	2.65451
HGLibA_34301	LONP1	14.1147	1.36345	14.1199	26.9654		7.73905	20.5426	2.65441
HGLibA_59900	UBE2H	32.15	19.0883	84.7192	51.2342		25.6192	67.9767	2.65336
HGLibA_26054	hsa-mir-4726	22.7403	17.7248	54.3072	53.0319		20.2325	53.6696	2.65263
HGLibA_37304	MRPL53	9.40977	13.6345	26.0674	35.055		11.5221	30.5612	2.6524
HGLibA_05693	C19orf66	9.40977	2.72689	19.5506	12.5838		6.06833	16.0672	2.64772
HGLibA_60295	UNC45B	44.6964	35.4496	93.4083	118.648		40.073	106.028	2.64587
HGLibA_06650	C8orf82	1.5683	5.45379	8.68915	9.88731		3.51104	9.28823	2.64543
HGLibA_44488	PLK5	7.84148	5.45379	16.2922	18.8758		6.64763	17.584	2.64515
HGLibA_58644	TREM2	14.1147	14.9979	34.7566	42.2458		14.5563	38.5012	2.64499
HGLibA_35124	MACROD1	15.683	8.18068	21.7229	41.3469		11.9318	31.5349	2.64293
HGLibA_06197	C2orf88	6.27318	4.09034	7.603	19.7746		5.18176	13.6888	2.64173
HGLibA_16036	FAM115A	4.70489	2.72689	4.34457	15.2804		3.71589	9.81248	2.64068
HGLibA_27524	hsa-mir-593	5.48903	5.45379	16.2922	12.5838		5.47141	14.438	2.63881
HGLibA_44640	PNKP	10.9781	2.72689	27.1536	8.98846		6.85248	18.071	2.63715
HGLibA_03715	ATP6V0C	10.1939	16.3614	30.412	39.5492		13.2776	34.9806	2.63455
HGLibA_63200	ZNF395	21.172	23.1786	72.7716	44.0435		22.1753	58.4075	2.6339
HGLibA_38387	NANOS2	2.35244	4.09034	9.77529	7.19077		3.22139	8.48303	2.63334
HGLibA_30570	ING1	30.5818	29.9958	95.5806	63.8181		30.2888	79.6994	2.63131
HGLibA_59974	UBE3D	29.0135	38.1765	133.596	43.1446		33.595	88.3701	2.63046
HGLibA_28861	hsa-mir-7111	3.92074	1.36345	7.603	6.29192		2.64209	6.94746	2.62953
HGLibA_48137	REPS1	25.0927	43.6303	78.2023	102.468		34.3615	90.3354	2.62897
HGLibA_37384	MRPS34	18.8195	6.81724	15.206	52.1331		12.8184	33.6695	2.62666
HGLibA_07430	CBWD1	4.70489	2.72689	14.1199	5.39308		3.71589	9.75647	2.62561
HGLibA_50465	SEBOX	28.2293	10.9076	38.015	64.7169		19.5684	51.366	2.62494
HGLibA_03448	ATF6B	0.784148	2.72689	6.51686	2.69654		1.75552	4.6067	2.62412
HGLibA_20530	GTF2B	6.27318	4.09034	6.51686	20.6735		5.18176	13.5952	2.62366
HGLibA_33663	LGALS7B	14.1147	19.0883	35.8427	51.2342		16.6015	43.5385	2.62257
HGLibA_27855	hsa-mir-640	6.27318	17.7248	26.0674	36.8527		11.999	31.4601	2.62189
HGLibA_39879	NR1I3	22.7403	24.542	51.0487	72.8066		23.6412	61.9277	2.61948
HGLibA_00008	A2M	17.2512	16.3614	61.9102	26.0665		16.8063	43.9884	2.61737
HGLibA_38656	NCR3	4.70489	1.36345	8.68915	7.19077		3.03417	7.93996	2.61685
HGLibA_07862	CCDC74A	3.92074	5.45379	11.9476	12.5838		4.68726	12.2657	2.61682
HGLibA_28199	hsa-mir-6748	14.1147	5.45379	35.8427	15.2804		9.78422	25.5616	2.61253
HGLibA_46060	PRR12	37.6391	42.2669	105.356	103.367		39.953	104.362	2.61211
HGLibA_11573	CTAGE4	13.3305	4.09034	23.8952	21.5723		8.71042	22.7337	2.60995
HGLibA_09028	CELSR3	13.3305	10.9076	38.015	25.1677		12.119	31.5914	2.60675
HGLibA_39588	NOP10	14.1147	17.7248	43.4457	39.5492		15.9197	41.4975	2.60667
HGLibA_40157	NTNG2	3.13659	1.36345	5.43072	6.29192		2.25002	5.86132	2.60501
HGLibA_59127	TSEN54	3.13659	6.81724	4.34457	21.5723		4.97691	12.9584	2.60371
HGLibA_08260	CD19	17.2512	10.9076	33.6704	39.5492		14.0794	36.6098	2.60024
HGLibA_50550	SEC63	65.0842	47.7207	162.922	130.333		56.4024	146.627	2.59966
HGLibA_01234	AGPAT9	12.5464	29.9958	77.1162	33.2573		21.2711	55.1868	2.59445
HGLibA_58512	TRA2B	3.92074	1.36345	6.51686	7.19077		2.64209	6.85382	2.59409
HGLibA_28661	hsa-mir-6859-1	37.6391	35.4496	61.9102	127.636		36.5444	94.7732	2.59337
HGLibA_51922	SLC25A1	18.0354	19.0883	31.4982	64.7169		18.5618	48.1075	2.59175
HGLibA_08201	CCT4	20.3878	13.6345	36.9289	51.2342		17.0112	44.0816	2.59133
HGLibA_25061	hsa-mir-4321	6.27318	4.09034	9.77529	17.0781		5.18176	13.4267	2.59114
HGLibA_47612	RASD2	7.84148	21.8152	33.6704	43.1446		14.8283	38.4075	2.59015
HGLibA_56475	TFPI2	14.8988	5.45379	29.3259	23.37		10.1763	26.3479	2.58915
HGLibA_01183	AGFG1	13.3305	19.0883	43.4457	40.4481		16.2094	41.9469	2.58782
HGLibA_49626	RSPH6A	10.9781	12.271	15.206	44.9423		11.6245	30.0742	2.58713
HGLibA_44663	PNMA5	3.13659	2.72689	9.77529	5.39308		2.93174	7.58418	2.58692
HGLibA_18615	GAPDH	1.5683	6.81724	16.2922	5.39308		4.19277	10.8426	2.58603
HGLibA_48146	RERE	20.3878	10.9076	26.0674	54.8296		15.6477	40.4485	2.58495
HGLibA_42208	PABPC1	30.5818	6.81724	39.1012	57.5262		18.6995	48.3137	2.58369
HGLibA_53365	SNX29	41.5598	13.6345	55.3933	87.1881		27.5971	71.2907	2.58326
HGLibA_35498	MAP4K1	28.2293	13.6345	58.6518	49.4365		20.9319	54.0442	2.5819
HGLibA_13902	DPT	18.8195	16.3614	46.7042	44.0435		17.5905	45.3738	2.57946
HGLibA_15922	FABP5	14.1147	21.8152	57.5656	35.055		17.9649	46.3103	2.57782
HGLibA_45083	POU6F1	3.92074	5.45379	9.77529	14.3815		4.68726	12.0784	2.57686
HGLibA_39130	NFS1	7.05733	1.36345	16.2922	5.39308		4.21039	10.8426	2.57521
HGLibA_26642	hsa-mir-514a-1	18.8195	19.0883	49.9626	47.6389		18.9539	48.8007	2.57471
HGLibA_11010	CPSF4L	2.35244	13.6345	24.9813	16.1792		7.99346	20.5803	2.57464
HGLibA_26015	hsa-mir-4715	2.35244	4.09034	2.17229	14.3815		3.22139	8.27691	2.56936
HGLibA_49181	RPL19	2.35244	4.09034	2.17229	14.3815		3.22139	8.27691	2.56936
HGLibA_25373	hsa-mir-4477a	3.92074	4.09034	9.77529	10.7862		4.00554	10.2807	2.56663
HGLibA_29083	hsa-mir-7975	22.7403	5.45379	59.7379	12.5838		14.097	36.1609	2.56514
HGLibA_49116	RPF1	53.322	38.1765	104.27	130.333		45.7493	117.301	2.564
HGLibA_28410	hsa-mir-6795	3.13659	1.36345	4.34457	7.19077		2.25002	5.76767	2.56339
HGLibA_59231	TSPAN6	2.35244	5.45379	6.51686	13.4827		3.90312	9.99978	2.562
HGLibA_36481	MIB1	53.322	74.9896	185.731	142.917		64.1558	164.324	2.56132
HGLibA_50074	SAV1	17.2512	13.6345	26.0674	53.0319		15.4429	39.5497	2.56103
HGLibA_13947	DRAM2	16.4671	21.8152	57.5656	40.4481		19.1411	49.0068	2.56029
HGLibA_53303	SNUPN	10.1939	5.45379	18.4644	21.5723		7.82385	20.0184	2.55863
HGLibA_45402	PPP1R3F	7.84148	6.81724	14.1199	23.37		7.32936	18.7449	2.55751
HGLibA_21792	HNRNPA1	15.683	43.6303	60.824	90.7835		29.6566	75.8038	2.55605
HGLibA_22111	HRSP12	3.13659	2.72689	8.68915	6.29192		2.93174	7.49054	2.55498
HGLibA_56640	THEMIS2	15.683	16.3614	36.9289	44.9423		16.0222	40.9356	2.55494
HGLibA_15393	EPX	9.40977	25.9055	43.4457	46.74		17.6576	45.0929	2.55373
HGLibA_22951	hsa-mir-151a	2.35244	2.72689	2.17229	10.7862		2.53967	6.47922	2.55121
HGLibA_44719	PNPT1	3.13659	4.09034	13.0337	5.39308		3.61347	9.2134	2.54974
HGLibA_54141	SPRYD4	22.7403	19.0883	49.9626	56.6273		20.9143	53.295	2.54826
HGLibA_44618	PMPCB	9.40977	6.81724	26.0674	15.2804		8.1135	20.6739	2.54809
HGLibA_24269	hsa-mir-3666	14.8988	13.6345	35.8427	36.8527		14.2666	36.3477	2.54774
HGLibA_34394	LPO	18.0354	9.54413	47.7903	22.4712		13.7898	35.1307	2.5476
HGLibA_33285	LAMTOR4	7.05733	10.9076	15.206	30.5608		8.98245	22.8834	2.54757
HGLibA_24550	hsa-mir-3908	14.8988	13.6345	30.412	42.2458		14.2666	36.3289	2.54642
HGLibA_18126	FTL	7.84148	8.18068	22.809	17.9769		8.01108	20.393	2.5456
HGLibA_45899	PRM2	4.70489	10.9076	27.1536	12.5838		7.80623	19.8687	2.54524
HGLibA_10522	COL17A1	16.4671	19.0883	44.5319	45.8412		17.7777	45.1865	2.54176
HGLibA_48720	RNASEH2C	31.3659	40.9034	105.356	78.1996		36.1347	91.7778	2.53988
HGLibA_38042	MYL12B	10.9781	6.81724	32.5843	12.5838		8.89765	22.5841	2.53821
HGLibA_24742	hsa-mir-412	2.35244	5.45379	5.43072	14.3815		3.90312	9.90613	2.53801
HGLibA_36125	MEF2C	18.0354	34.0862	68.427	63.8181		26.0608	66.1226	2.53724
HGLibA_16276	FAM173A	12.5464	17.7248	28.2397	48.5377		15.1356	38.3887	2.53632
HGLibA_53387	SNX5	8.62562	16.3614	39.1012	24.2689		12.4935	31.685	2.53612
HGLibA_57679	TMEM40	11.7622	14.9979	33.6704	34.1562		13.3801	33.9133	2.53461
HGLibA_32165	KIF18B	18.8195	24.542	42.3596	67.4135		21.6808	54.8865	2.53157
HGLibA_52500	SLC4A1AP	3.92074	2.72689	14.1199	2.69654		3.32382	8.4082	2.52968
HGLibA_07921	CCDC90B	7.84148	13.6345	43.4457	10.7862		10.738	27.1159	2.52524
HGLibA_26078	hsa-mir-4732	21.172	35.4496	52.1349	90.7835		28.3108	71.4592	2.5241
HGLibA_15857	F13B	7.05733	6.81724	20.6367	14.3815		6.93728	17.5091	2.52392
HGLibA_28129	hsa-mir-6730	3.92074	1.36345	4.34457	8.98846		2.64209	6.66652	2.5232
HGLibA_17057	FBXO27	14.1147	10.9076	53.221	9.88731		12.5111	31.5542	2.52209
HGLibA_44855	POLR2B	12.5464	8.18068	16.2922	35.9539		10.3635	26.123	2.52067
HGLibA_15655	ETV3L	11.7622	8.18068	15.206	35.055		9.97145	25.1305	2.52025
HGLibA_03969	B3GALTL	1.5683	2.72689	5.43072	5.39308		2.14759	5.4119	2.51998
HGLibA_29574	HSPA4L	18.0354	21.8152	60.824	39.5492		19.9253	50.1866	2.51874
HGLibA_12348	DAXX	14.8988	8.18068	34.7566	23.37		11.5397	29.0633	2.51854
HGLibA_28805	hsa-mir-6892	21.172	28.6324	44.5319	80.8962		24.9022	62.714	2.51841
HGLibA_59939	UBE2QL1	2.35244	4.09034	5.43072	10.7862		3.22139	8.10844	2.51706
HGLibA_09711	CILP2	1.5683	1.36345	1.08614	6.29192		1.46587	3.68903	2.51662
HGLibA_05916	C1QB	7.84148	14.9979	35.8427	21.5723		11.4197	28.7075	2.51386
HGLibA_18493	GAL	19.6037	28.6324	61.9102	59.3239		24.118	60.617	2.51335
HGLibA_17486	FHL3	7.84148	12.271	27.1536	23.37		10.0563	25.2618	2.51205
HGLibA_54071	SPPL3	69.7891	23.1786	110.787	122.243		46.4839	116.515	2.50657
HGLibA_13067	DGKE	25.0927	20.4517	61.9102	52.1331		22.7722	57.0216	2.504
HGLibA_60779	VAMP2	6.27318	6.81724	7.603	25.1677		6.54521	16.3854	2.50341
HGLibA_10765	COQ7	32.15	40.9034	105.356	77.3008		36.5267	91.3284	2.50032
HGLibA_00474	ACOT12	18.0354	9.54413	40.1873	28.7631		13.7898	34.4752	2.50006
HGLibA_58948	TRMT10A	8.62562	16.3614	33.6704	28.7631		12.4935	31.2168	2.49864
HGLibA_36244	METTL13	3.13659	2.72689	11.9476	2.69654		2.93174	7.32206	2.49751
HGLibA_53461	SORBS1	16.4671	6.81724	34.7566	23.37		11.6422	29.0633	2.49638
HGLibA_49384	RPS19	36.8549	31.3593	80.3746	89.8846		34.1071	85.1296	2.49595
HGLibA_17186	FCGR1B	31.3659	31.3593	108.614	47.6389		31.3626	78.1266	2.49108
HGLibA_18800	GCM1	3.92074	2.72689	2.17229	14.3815		3.32382	8.27691	2.49018
HGLibA_51539	SIX4	65.0842	92.7144	181.386	211.229		78.8993	196.307	2.48807
HGLibA_64334	ZSWIM4	2.35244	4.09034	4.34457	11.685		3.22139	8.01479	2.48799
HGLibA_41686	OR6C65	40.7757	50.4475	137.94	88.9858		45.6116	113.463	2.48759
HGLibA_35614	2021-03-02	10.1939	24.542	62.9963	23.37		17.368	43.1832	2.48637
HGLibA_41520	OR5A2	16.4671	6.81724	22.809	35.055		11.6422	28.932	2.48511
HGLibA_50039	SARS2	66.6525	46.3572	127.079	153.703		56.5049	140.391	2.48458
HGLibA_56093	TCHHL1	30.5818	19.0883	58.6518	64.7169		24.835	61.6843	2.48377
HGLibA_46863	PTX4	28.2293	34.0862	47.7903	106.963		31.1577	77.3765	2.48338
HGLibA_28132	hsa-mir-6731	9.40977	4.09034	11.9476	21.5723		6.75006	16.7599	2.48293
HGLibA_51552	SKA2	6.27318	6.81724	10.8614	21.5723		6.54521	16.2169	2.47767
HGLibA_37885	MVK	5.48903	8.18068	8.68915	25.1677		6.83486	16.9284	2.47678
HGLibA_30723	INTS9	53.322	55.9013	124.907	145.613		54.6117	135.26	2.47676
HGLibA_01459	AKIRIN2	43.1281	13.6345	121.648	18.8758		28.3813	70.2619	2.47564
HGLibA_18772	GCFC2	122.327	139.072	328.015	319.09		130.699	323.553	2.47555
HGLibA_26782	hsa-mir-519d	14.8988	6.81724	24.9813	28.7631		10.858	26.8722	2.47487
HGLibA_47074	RAB11A	12.5464	19.0883	62.9963	15.2804		15.8173	39.1384	2.4744
HGLibA_04348	BCL9	22.7403	29.9958	73.8578	56.6273		26.3681	65.2425	2.4743
HGLibA_45612	PRAMEF6	2.35244	1.36345	1.08614	8.08962		1.85794	4.58788	2.46933
HGLibA_61232	WARS	41.5598	38.1765	109.7	87.1881		39.8682	98.4443	2.46925
HGLibA_49343	RPRML	7.84148	6.81724	6.51686	29.6619		7.32936	18.0894	2.46807
HGLibA_00836	ADAMTS6	10.9781	21.8152	31.4982	49.4365		16.3966	40.4674	2.46803
HGLibA_39126	NFRKB	16.4671	5.45379	21.7229	32.3585		10.9604	27.0407	2.46711
HGLibA_09399	CHD5	38.4232	24.542	66.2548	88.9858		31.4826	77.6203	2.46549
HGLibA_25149	hsa-mir-4427	15.683	34.0862	59.7379	62.9192		24.8846	61.3286	2.46452
HGLibA_61694	WRB	6.27318	5.45379	16.2922	12.5838		5.86348	14.438	2.46236
HGLibA_46429	PSMC5	5.48903	9.54413	21.7229	15.2804		7.51658	18.5016	2.46144
HGLibA_20857	HARS	65.8684	70.8993	164.008	172.578		68.3838	168.293	2.46101
HGLibA_42252	PACSIN2	32.15	20.4517	72.7716	56.6273		26.3009	64.6995	2.45997
HGLibA_34496	LRP1B	3.92074	1.36345	7.603	5.39308		2.64209	6.49804	2.45943
HGLibA_32641	KPNA1	40.7757	42.2669	104.27	99.7719		41.5213	102.021	2.45707
HGLibA_54233	SRD5A3	12.5464	31.3593	78.2023	29.6619		21.9528	53.9321	2.45673
HGLibA_50918	SET	58.8111	42.2669	125.993	122.243		50.539	124.118	2.45588
HGLibA_50082	SBF1	1.5683	4.09034	7.603	6.29192		2.82932	6.94746	2.45553
HGLibA_55239	SYMPK	3.13659	8.18068	15.206	12.5838		5.65864	13.8949	2.45553
HGLibA_20689	GYG1	65.0842	68.1724	150.974	176.174		66.6283	163.574	2.45502
HGLibA_61424	WDR6	14.1147	8.18068	35.8427	18.8758		11.1477	27.3593	2.45426
HGLibA_09532	CHRAC1	10.1939	8.18068	21.7229	23.37		9.1873	22.5464	2.45409
HGLibA_61260	WBP11	4.70489	12.271	17.3783	24.2689		8.48796	20.8236	2.45331
HGLibA_54222	SRCIN1	65.8684	69.5358	174.869	157.298		67.7021	166.084	2.45315
HGLibA_64178	ZNF879	6.27318	9.54413	21.7229	17.0781		7.90866	19.4005	2.45307
HGLibA_13115	DHPS	25.8769	14.9979	39.1012	61.1216		20.4374	50.1114	2.45194
HGLibA_18854	GDF10	13.3305	9.54413	22.809	33.2573		11.4373	28.0332	2.45103
HGLibA_18175	FUS	32.15	24.542	76.03	62.9192		28.346	69.4746	2.45095
HGLibA_54824	STOML2	40.7757	53.1744	125.993	104.266		46.9751	115.129	2.45086
HGLibA_26136	hsa-mir-4746	12.5464	6.81724	24.9813	22.4712		9.6818	23.7262	2.4506
HGLibA_39200	NHP2L1	4.70489	2.72689	6.51686	11.685		3.71589	9.10093	2.44919
HGLibA_21742	HMHB1	2.35244	2.72689	4.34457	8.08962		2.53967	6.2171	2.44799
HGLibA_10781	CORO2A	36.8549	47.7207	116.217	90.7835		42.2878	103.5	2.44752
HGLibA_41873	OR9Q2	2.35244	5.45379	6.51686	12.5838		3.90312	9.55036	2.44685
HGLibA_02405	APEH	18.0354	9.54413	26.0674	41.3469		13.7898	33.7072	2.44436
HGLibA_23899	hsa-mir-3187	10.1939	8.18068	20.6367	24.2689		9.1873	22.4528	2.44389
HGLibA_52039	SLC25A45	43.9123	31.3593	76.03	107.862		37.6358	91.9458	2.44304
HGLibA_15371	EPS15L1	1.5683	5.45379	10.8614	6.29192		3.51104	8.57668	2.44277
HGLibA_08719	CDK1	0.784148	1.36345	4.34457	0.898846		1.0738	2.62171	2.44153
HGLibA_43706	PHLDA1	3.92074	13.6345	29.3259	13.4827		8.7776	21.4043	2.43851
HGLibA_36185	MEP1B	90.9611	21.8152	166.18	108.76		56.3881	137.47	2.43793
HGLibA_45125	PPARA	29.0135	28.6324	69.5132	71.0089		28.8229	70.261	2.43768
HGLibA_06099	C2CD4B	1.5683	5.45379	5.43072	11.685		3.51104	8.55786	2.43741
HGLibA_55872	TBCC	3.13659	5.45379	11.9476	8.98846		4.29519	10.468	2.43715
HGLibA_34830	LSM4	18.8195	28.6324	55.3933	60.2227		23.726	57.808	2.43649
HGLibA_16627	FAM49B	10.1939	16.3614	20.6367	44.0435		13.2776	32.3401	2.43568
HGLibA_18290	FZR1	66.6525	85.8972	216.143	154.602		76.2749	185.372	2.43032
HGLibA_14572	EFHC2	32.15	23.1786	65.1686	69.2112		27.6643	67.1899	2.42876
HGLibA_12712	DDX41	53.322	14.9979	122.734	43.1446		34.16	82.9394	2.42797
HGLibA_38079	MYLK3	17.2512	10.9076	31.4982	36.8527		14.0794	34.1754	2.42733
HGLibA_03802	ATPAF2	36.0708	43.6303	99.9252	93.48		39.8505	96.7026	2.42663
HGLibA_57021	TMA16	7.05733	4.09034	10.8614	16.1792		5.57383	13.5203	2.42568
HGLibA_56043	TCERG1	14.1147	29.9958	52.1349	54.8296		22.0552	53.4823	2.42492
HGLibA_41741	OR6Y1	14.8988	10.9076	18.4644	44.0435		12.9032	31.254	2.42219
HGLibA_49526	RRAS2	2.35244	6.81724	14.1199	8.08962		4.58484	11.1047	2.42206
HGLibA_36246	METTL14	5.48903	1.36345	7.603	8.98846		3.42624	8.29573	2.42124
HGLibA_01546	ALDH1A3	10.9781	35.4496	57.5656	54.8296		23.2138	56.1976	2.42087
HGLibA_18806	GCN1L1	17.2512	23.1786	56.4795	41.3469		20.2149	48.9132	2.41966
HGLibA_16160	FAM150B	11.7622	5.45379	17.3783	24.2689		8.608	20.8236	2.4191
HGLibA_04311	BCL2L12	14.1147	20.4517	46.7042	36.8527		17.2832	41.7784	2.41729
HGLibA_24872	hsa-mir-4279	17.2512	27.2689	40.1873	67.4135		22.2601	53.8004	2.4169
HGLibA_57904	TMPRSS11B	29.0135	24.542	78.2023	51.2342		26.7778	64.7183	2.41687
HGLibA_10748	COQ2	4.70489	6.81724	20.6367	7.19077		5.76106	13.9137	2.41514
HGLibA_26800	hsa-mir-520d	2.35244	8.18068	11.9476	13.4827		5.26656	12.7151	2.41431
HGLibA_04254	BCAS2	61.1635	55.9013	121.648	160.893		58.5324	141.271	2.41355
HGLibA_06838	CABIN1	4.70489	6.81724	15.206	12.5838		5.76106	13.8949	2.41187
HGLibA_58424	TPI1	34.5025	29.9958	83.6331	71.9077		32.2492	77.7704	2.41155
HGLibA_24474	hsa-mir-377	45.4806	20.4517	87.9776	71.0089		32.9661	79.4932	2.41136
HGLibA_40804	OR10H4	34.5025	27.2689	55.3933	93.48		30.8857	74.4367	2.41007
HGLibA_32244	KIF5C	9.40977	10.9076	28.2397	20.6735		10.1587	24.4566	2.40746
HGLibA_16301	FAM178A	39.9915	17.7248	54.3072	84.4916		28.8582	69.3994	2.40484
HGLibA_05829	C1orf210	25.0927	12.271	41.2735	48.5377		18.6819	44.9056	2.4037
HGLibA_28792	hsa-mir-6888	36.0708	39.54	89.0638	92.5812		37.8054	90.8225	2.40237
HGLibA_08335	CD300C	23.5244	19.0883	35.8427	66.5146		21.3063	51.1787	2.40204
HGLibA_34089	LOC100131094	28.2293	27.2689	64.0825	69.2112		27.7491	66.6468	2.40176
HGLibA_29650	HTR1D	3.92074	9.54413	20.6367	11.685		6.73243	16.1609	2.40045
HGLibA_14670	EHD2	3.92074	6.81724	8.68915	17.0781		5.36899	12.8836	2.39964
HGLibA_50690	SENP8	3.92074	8.18068	11.9476	17.0781		6.05071	14.5128	2.39853
HGLibA_32740	KRT23	30.5818	34.0862	54.3072	100.671		32.334	77.489	2.39652
HGLibA_13774	DOK3	0.784148	5.45379	3.25843	11.685		3.11897	7.47172	2.39557
HGLibA_12529	DCST1	36.0708	50.4475	91.2361	115.951		43.2592	103.594	2.39472
HGLibA_07829	CCDC64B	3.13659	4.09034	6.51686	10.7862		3.61347	8.65151	2.39424
HGLibA_60811	VARS	19.6037	32.7227	58.6518	66.5146		26.1632	62.5832	2.39203
HGLibA_51574	SKIV2L	29.0135	40.9034	78.2023	88.9858		34.9584	83.5941	2.39124
HGLibA_16452	FAM210A	79.983	80.4434	170.525	213.027		80.2132	191.776	2.39082
HGLibA_28139	hsa-mir-6733	1.5683	4.09034	5.43072	8.08962		2.82932	6.76017	2.38933
HGLibA_58603	TRAPPC2L	42.344	27.2689	109.7	56.6273		34.8065	83.1639	2.38932
HGLibA_64024	ZNF781	54.1062	50.4475	119.476	130.333		52.2769	124.904	2.38928
HGLibA_06518	C7	4.70489	6.81724	3.25843	24.2689		5.76106	13.7636	2.38908
HGLibA_17993	FRG1	22.7403	24.542	60.824	52.1331		23.6412	56.4786	2.38899
HGLibA_61862	XPO7	56.4586	34.0862	127.079	88.9858		45.2724	108.032	2.38627
HGLibA_26039	hsa-mir-4722	7.84148	5.45379	11.9476	19.7746		6.64763	15.8611	2.38598
HGLibA_15821	EYA2	18.0354	21.8152	45.618	49.4365		19.9253	47.5273	2.38528
HGLibA_25528	hsa-mir-450a-1	26.661	13.6345	41.2735	54.8296		20.1477	48.0515	2.38496
HGLibA_61575	WFS1	20.3878	27.2689	54.3072	59.3239		23.8284	56.8155	2.38436
HGLibA_18910	GEMIN2	13.3305	10.9076	38.015	19.7746		12.119	28.8948	2.38425
HGLibA_38227	MZT1	3.92074	6.81724	7.603	17.9769		5.36899	12.79	2.38219
HGLibA_11113	CREBRF	11.7622	5.45379	29.3259	11.685		8.608	20.5054	2.38214
HGLibA_30638	INPP5D	119.19	111.803	224.832	325.382		115.497	275.107	2.38195
HGLibA_61730	WWC2	42.344	19.0883	103.184	43.1446		30.7161	73.1641	2.38195
HGLibA_12449	DCAF5	19.6037	17.7248	41.2735	47.6389		18.6643	44.4562	2.38189
HGLibA_38055	MYL5	54.1062	51.811	122.734	129.434		52.9586	126.084	2.3808
HGLibA_03866	AUNIP	16.4671	8.18068	32.5843	26.0665		12.3239	29.3254	2.37956
HGLibA_59710	TXNDC5	37.6391	20.4517	86.8915	51.2342		29.0454	69.0629	2.37776
HGLibA_28529	hsa-mir-6824	15.683	13.6345	44.5319	25.1677		14.6587	34.8498	2.37741
HGLibA_36307	METTL7A	14.8988	9.54413	29.3259	28.7631		12.2215	29.0445	2.37651
HGLibA_40620	OIP5	10.9781	12.271	33.6704	21.5723		11.6245	27.6214	2.37613
HGLibA_18980	GGA1	8.62562	16.3614	31.4982	27.8642		12.4935	29.6812	2.37573
HGLibA_17784	FOLR1	3.13659	12.271	14.1199	22.4712		7.70381	18.2955	2.37487
HGLibA_18541	GALNT14	25.0927	16.3614	39.1012	59.3239		20.727	49.2125	2.37431
HGLibA_03805	ATPBD4	13.3305	12.271	29.3259	31.4596		12.8008	30.3927	2.37429
HGLibA_26143	hsa-mir-4748	8.62562	4.09034	23.8952	6.29192		6.35798	15.0935	2.37395
HGLibA_38926	NEK1	9.40977	9.54413	5.43072	39.5492		9.47695	22.49	2.37312
HGLibA_02961	ARL2BP	7.84148	8.18068	11.9476	26.0665		8.01108	19.0071	2.3726
HGLibA_25992	hsa-mir-4709	69.7891	70.8993	194.42	139.321		70.3442	166.87	2.3722
HGLibA_39605	NOP58	14.8988	1.36345	15.206	23.37		8.13112	19.288	2.37212
HGLibA_48579	RIN2	37.6391	36.8131	80.3746	96.1766		37.2261	88.2756	2.37134
HGLibA_26214	hsa-mir-4766	8.62562	8.18068	17.3783	22.4712		8.40315	19.9247	2.3711
HGLibA_43483	PGAM1	18.0354	5.45379	20.6367	35.055		11.7446	27.8459	2.37095
HGLibA_10921	CPEB2	6.27318	8.18068	16.2922	17.9769		7.22693	17.1345	2.37093
HGLibA_25752	hsa-mir-4649	77.6306	35.4496	131.423	136.625		56.5401	134.024	2.37042
HGLibA_60594	USP22	50.1854	49.0841	118.39	116.85		49.6348	117.62	2.36971
HGLibA_06916	CACNB1	36.0708	17.7248	71.6855	55.7285		26.8978	63.707	2.36848
HGLibA_01219	AGPAT2	1.5683	6.81724	10.8614	8.98846		4.19277	9.92495	2.36716
HGLibA_38217	MYT1L	14.8988	14.9979	40.1873	30.5608		14.9484	35.374	2.36642
HGLibA_39119	NFKBIE	3.92074	2.72689	13.0337	2.69654		3.32382	7.86513	2.3663
HGLibA_14804	EIF4A1	18.8195	9.54413	34.7566	32.3585		14.1818	33.5575	2.36623
HGLibA_61929	YBEY	14.8988	10.9076	41.2735	19.7746		12.9032	30.524	2.36562
HGLibA_22389	hsa-mir-1236	3.13659	2.72689	2.17229	11.685		2.93174	6.92864	2.36332
HGLibA_52936	SMC2	22.7403	21.8152	36.9289	68.3123		22.2777	52.6206	2.36203
HGLibA_33588	LENG8	13.3305	9.54413	36.9289	17.0781		11.4373	27.0035	2.361
HGLibA_22274	hsa-mir-1182	40.7757	16.3614	57.5656	77.3008		28.5685	67.4332	2.3604
HGLibA_62011	YTHDC1	25.8769	6.81724	24.9813	52.1331		16.3471	38.5572	2.35866
HGLibA_08956	CEBPA	10.9781	13.6345	23.8952	34.1562		12.3063	29.0257	2.35861
HGLibA_00354	ACAD10	7.05733	13.6345	11.9476	36.8527		10.3459	24.4001	2.35844
HGLibA_07080	CAMK2N1	50.1854	74.9896	116.217	178.87		62.5875	147.544	2.3574
HGLibA_43191	PDK4	9.40977	16.3614	23.8952	36.8527		12.8856	30.3739	2.35721
HGLibA_10389	CNTD2	19.6037	39.54	62.9963	76.4019		29.5718	69.6991	2.35694
HGLibA_61540	WFDC11	46.2647	42.2669	120.562	88.0869		44.2658	104.324	2.35677
HGLibA_48805	RNF139	27.4452	40.9034	68.427	92.5812		34.1743	80.5041	2.35569
HGLibA_05143	C11orf45	58.8111	61.3551	140.113	142.917		60.0831	141.515	2.35531
HGLibA_52014	SLC25A38	0.784148	1.36345	3.25843	1.79769		1.0738	2.52806	2.35432
HGLibA_29892	IFI30	0.784148	1.36345	3.25843	1.79769		1.0738	2.52806	2.35432
HGLibA_46552	PTCD3	21.9561	44.9938	69.5132	88.0869		33.4749	78.8001	2.354
HGLibA_39895	NR2E3	14.1147	25.9055	51.0487	43.1446		20.0101	47.0967	2.35365
HGLibA_12755	DDX59	5.48903	10.9076	15.206	23.37		8.19831	19.288	2.35268
HGLibA_43404	PEX5	55.6745	47.7207	128.165	115.052		51.6976	121.609	2.35231
HGLibA_61513	WDR96	73.7099	94.0779	260.674	133.928		83.8939	197.301	2.3518
HGLibA_09899	CLDN4	11.7622	8.18068	21.7229	25.1677		9.97145	23.4453	2.35124
HGLibA_44709	PNPLA6	18.8195	13.6345	35.8427	40.4481		16.227	38.1454	2.35074
HGLibA_36718	MLNR	47.0489	49.0841	121.648	104.266		48.0665	112.957	2.35002
HGLibA_61058	VPS35	5.48903	4.09034	5.43072	17.0781		4.78969	11.2544	2.34971
HGLibA_37331	MRPS16	5.48903	6.81724	21.7229	7.19077		6.15313	14.4568	2.34951
HGLibA_38643	NCOR1	7.84148	5.45379	19.5506	11.685		6.64763	15.6178	2.34938
HGLibA_08730	CDK12	35.2866	36.8131	106.442	62.9192		36.0499	84.6807	2.34899
HGLibA_48759	RNF113A	2.35244	4.09034	4.34457	10.7862		3.22139	7.56537	2.34848
HGLibA_02205	ANP32D	21.172	14.9979	54.3072	30.5608		18.085	42.434	2.34637
HGLibA_02062	ANKRD30B	10.1939	14.9979	19.5506	39.5492		12.5959	29.5499	2.34599
HGLibA_20587	GTF3C3	30.5818	21.8152	71.6855	51.2342		26.1985	61.4599	2.34593
HGLibA_21371	HIST1H1T	1.5683	2.72689	1.08614	8.98846		2.14759	5.0373	2.34556
HGLibA_07488	CCAR1	14.8988	24.542	35.8427	56.6273		19.7204	46.235	2.34452
HGLibA_35267	MAGEE1	56.4586	70.8993	172.697	125.838		63.6789	149.268	2.34407
HGLibA_57138	TMEM105	9.40977	1.36345	10.8614	14.3815		5.38661	12.6215	2.34312
HGLibA_42618	PBK	20.3878	32.7227	43.4457	80.8962		26.5553	62.171	2.34119
HGLibA_13168	DHX16	11.7622	14.9979	34.7566	27.8642		13.3801	31.3104	2.34008
HGLibA_51587	SLA	15.683	19.0883	39.1012	42.2458		17.3856	40.6735	2.33949
HGLibA_46924	PWP2	42.344	31.3593	77.1162	95.2777		36.8516	86.197	2.33903
HGLibA_11440	CSRP3	18.0354	9.54413	45.618	18.8758		13.7898	32.2469	2.33847
HGLibA_16880	FARS2	1.5683	1.36345	3.25843	3.59539		1.46587	3.42691	2.3378
HGLibA_36329	MFAP2	1.5683	1.36345	3.25843	3.59539		1.46587	3.42691	2.3378
HGLibA_14791	EIF3J	2.35244	6.81724	4.34457	17.0781		4.58484	10.7113	2.33625
HGLibA_31553	KCNJ15	94.8818	69.5358	241.124	142.917		82.2088	192.02	2.33576
HGLibA_59141	TSGA13	17.2512	4.09034	28.2397	21.5723		10.6708	24.906	2.33404
HGLibA_43162	PDIA2	14.8988	8.18068	15.206	38.6504		11.5397	26.9282	2.33352
HGLibA_31830	KDR	7.05733	4.09034	15.206	10.7862		5.57383	12.9961	2.33162
HGLibA_10206	CMSS1	29.7976	5.45379	28.2397	53.9308		17.6257	41.0853	2.33099
HGLibA_50316	SCO2	14.8988	16.3614	31.4982	41.3469		15.6301	36.4225	2.33028
HGLibA_32476	KLHL33	33.7183	39.54	56.4795	114.153		36.6292	85.3165	2.3292
HGLibA_57549	TMEM232	39.9915	19.0883	36.9289	100.671		29.5399	68.7998	2.32905
HGLibA_15422	ERBB4	58.0269	58.6282	156.405	115.052		58.3276	135.729	2.327
HGLibA_12713	DDX42	19.6037	9.54413	33.6704	34.1562		14.5739	33.9133	2.32699
HGLibA_49045	ROMO1	9.40977	12.271	42.3596	8.08962		10.8404	25.2246	2.32691
HGLibA_55116	SUPV3L1	27.4452	23.1786	52.1349	65.6158		25.3119	58.8753	2.326
HGLibA_15140	ENO1	6.27318	10.9076	28.2397	11.685		8.59038	19.9624	2.32381
HGLibA_42648	PCBD1	22.7403	14.9979	44.5319	43.1446		18.8691	43.8383	2.32328
HGLibA_34732	LRRCC1	13.3305	13.6345	29.3259	33.2573		13.4825	31.2916	2.32091
HGLibA_29761	IARS	30.5818	23.1786	45.618	79.0985		26.8802	62.3583	2.31986
HGLibA_58289	TOP3A	8.62562	8.18068	22.809	16.1792		8.40315	19.4941	2.31986
HGLibA_58210	TNS1	36.0708	16.3614	38.015	83.5927		26.2161	60.8039	2.31934
HGLibA_30312	IL18BP	14.8988	14.9979	42.3596	26.9654		14.9484	34.6625	2.31882
HGLibA_10693	COPA	13.3305	12.271	31.4982	27.8642		12.8008	29.6812	2.3187
HGLibA_31909	KIAA0319	5.48903	4.09034	14.1199	8.08962		4.78969	11.1047	2.31847
HGLibA_36684	MLL2	0.784148	16.3614	27.1536	12.5838		8.57276	19.8687	2.31766
HGLibA_52900	SMARCA5	18.0354	27.2689	45.618	59.3239		22.6522	52.4709	2.31638
HGLibA_60628	USP34	105.86	85.8972	244.382	199.544		95.8785	221.963	2.31504
HGLibA_37291	MRPL48	7.84148	4.09034	14.1199	13.4827		5.96591	13.8013	2.31336
HGLibA_47480	RANBP1	123.895	121.347	297.603	269.654		122.621	283.629	2.31305
HGLibA_47007	QARS	105.076	65.4455	217.229	177.073		85.2606	197.151	2.31233
HGLibA_18220	FXR2	9.40977	19.0883	11.9476	53.9308		14.249	32.9392	2.31168
HGLibA_14991	ELP6	15.683	13.6345	43.4457	24.2689		14.6587	33.8573	2.3097
HGLibA_01391	AK6	12.5464	13.6345	32.5843	27.8642		13.0904	30.2243	2.30889
HGLibA_16882	FARSA	5.48903	8.18068	10.8614	20.6735		6.83486	15.7675	2.30692
HGLibA_58155	TNNC2	13.3305	1.36345	14.1199	19.7746		7.34698	16.9472	2.3067
HGLibA_48691	RNASE2	3.13659	5.45379	5.43072	14.3815		4.29519	9.90613	2.30633
HGLibA_23276	hsa-mir-2110	7.05733	8.18068	5.43072	29.6619		7.61901	17.5463	2.30297
HGLibA_23267	hsa-mir-210	11.7622	6.81724	23.8952	18.8758		9.28972	21.3855	2.30206
HGLibA_29878	IFFO2	9.40977	6.81724	18.4644	18.8758		8.1135	18.6701	2.30112
HGLibA_25792	hsa-mir-4658	100.371	113.166	263.933	227.408		106.769	245.671	2.30096
HGLibA_58247	TOMM20L	7.05733	2.72689	5.43072	17.0781		4.89211	11.2544	2.30052
HGLibA_39919	NR4A3	26.661	29.9958	46.7042	83.5927		28.3284	65.1484	2.29975
HGLibA_25163	hsa-mir-4431	87.8245	102.259	230.262	206.735		95.0415	218.499	2.29898
HGLibA_08475	CD8B	10.1939	14.9979	28.2397	29.6619		12.5959	28.9508	2.29843
HGLibA_40926	OR14J1	7.05733	32.7227	40.1873	51.2342		19.89	45.7108	2.29818
HGLibA_00108	ABCA2	14.1147	14.9979	28.2397	38.6504		14.5563	33.4451	2.29764
HGLibA_32117	KIAA1958	14.1147	5.45379	26.0674	18.8758		9.78422	22.4716	2.29672
HGLibA_17924	FOXO3	13.3305	13.6345	30.412	31.4596		13.4825	30.9358	2.29452
HGLibA_54560	ST6GALNAC4	18.8195	10.9076	35.8427	32.3585		14.8636	34.1006	2.29424
HGLibA_01492	AKR1D1	96.4501	66.8089	217.229	157.298		81.6295	187.263	2.29406
HGLibA_11860	CXCL16	34.5025	31.3593	52.1349	98.8731		32.9309	75.504	2.2928
HGLibA_34533	LRRC1	23.5244	4.09034	28.2397	35.055		13.8074	31.6474	2.29206
HGLibA_32379	KLHDC1	14.8988	29.9958	59.7379	43.1446		22.4473	51.4413	2.29164
HGLibA_54352	SRSF10	8.62562	14.9979	27.1536	26.9654		11.8118	27.0595	2.29089
HGLibA_20531	GTF2E1	10.1939	19.0883	29.3259	37.7515		14.6411	33.5387	2.29073
HGLibA_08224	CCZ1B	3.13659	4.09034	2.17229	14.3815		3.61347	8.27691	2.29057
HGLibA_00671	ACTR6	24.3086	8.18068	45.618	28.7631		16.2446	37.1906	2.28941
HGLibA_34556	LRRC17	22.7403	32.7227	58.6518	68.3123		27.7315	63.482	2.28917
HGLibA_32664	KPNB1	14.1147	9.54413	32.5843	21.5723		11.8294	27.0783	2.28907
HGLibA_58533	TRAF3	5.48903	6.81724	17.3783	10.7862		6.15313	14.0822	2.28863
HGLibA_12751	DDX56	2.35244	5.45379	9.77529	8.08962		3.90312	8.93245	2.28854
HGLibA_04466	BHLHA15	16.4671	31.3593	40.1873	69.2112		23.9132	54.6992	2.28741
HGLibA_48249	RFX1	11.7622	13.6345	29.3259	28.7631		12.6983	29.0445	2.28727
HGLibA_46010	PRPF38A	16.4671	17.7248	46.7042	31.4596		17.096	39.0819	2.28603
HGLibA_56970	TM2D1	33.7183	27.2689	57.5656	81.795		30.4936	69.6803	2.28508
HGLibA_53553	SOX4	8.62562	27.2689	32.5843	49.4365		17.9473	41.0104	2.28505
HGLibA_56457	TFF1	20.3878	23.1786	60.824	38.6504		21.7832	49.7372	2.28328
HGLibA_27264	hsa-mir-562	17.2512	4.09034	27.1536	21.5723		10.6708	24.363	2.28314
HGLibA_65125	NonTargetingControlGuideForHuman_0742	50.9696	77.7165	134.682	159.096		64.343	146.889	2.2829
HGLibA_46835	PTRF	29.0135	32.7227	77.1162	63.8181		30.8681	70.4671	2.28285
HGLibA_47024	QRFP	16.4671	23.1786	55.3933	35.055		19.8229	45.2242	2.28142
HGLibA_34913	LUC7L3	12.5464	12.271	20.6367	35.9539		12.4087	28.2953	2.28028
HGLibA_39070	NFATC3	41.5598	32.7227	106.442	62.9192		37.1413	84.6807	2.27996
HGLibA_17339	FGB	32.9342	34.0862	98.8391	53.9308		33.5102	76.3849	2.27945
HGLibA_37161	MROH6	2.35244	1.36345	2.17229	6.29192		1.85794	4.23211	2.27784
HGLibA_06543	C7orf41	19.6037	40.9034	64.0825	73.7054		30.2536	68.8939	2.27722
HGLibA_50676	SENP2	13.3305	12.271	30.412	27.8642		12.8008	29.1381	2.27628
HGLibA_17945	FOXR1	25.0927	28.6324	46.7042	75.5031		26.8626	61.1036	2.27468
HGLibA_52885	SMAP1	18.8195	13.6345	42.3596	31.4596		16.227	36.9096	2.27458
HGLibA_08966	CEBPE	104.292	91.351	255.244	189.657		97.8213	222.45	2.27405
HGLibA_57554	TMEM234	1.5683	1.36345	2.17229	4.49423		1.46587	3.33326	2.27391
HGLibA_49644	RSPRY1	7.05733	27.2689	30.412	47.6389		17.1631	39.0254	2.27379
HGLibA_60694	USP6NL	52.5379	34.0862	94.4945	102.468		43.312	98.4815	2.27377
HGLibA_36908	MOG	10.1939	28.6324	27.1536	61.1216		19.4132	44.1376	2.27359
HGLibA_21533	HIST2H2BE	9.40977	6.81724	5.43072	31.4596		8.1135	18.4452	2.27339
HGLibA_21925	HOXB1	12.5464	17.7248	44.5319	24.2689		15.1356	34.4004	2.27281
HGLibA_37278	MRPL44	9.40977	4.09034	16.2922	14.3815		6.75006	15.3368	2.27211
HGLibA_11299	CS	12.5464	12.271	14.1199	42.2458		12.4087	28.1828	2.27122
HGLibA_32734	KRT20	19.6037	6.81724	40.1873	19.7746		13.2105	29.981	2.26949
HGLibA_02461	APOA5	8.62562	4.09034	10.8614	17.9769		6.35798	14.4192	2.26789
HGLibA_55322	SYP	0.784148	1.36345	2.17229	2.69654		1.0738	2.43441	2.26711
HGLibA_06655	C8orf87	0.784148	1.36345	2.17229	2.69654		1.0738	2.43441	2.26711
HGLibA_29610	HSPB9	6.27318	1.36345	6.51686	10.7862		3.81831	8.65151	2.26579
HGLibA_15956	FAHD1	97.2343	47.7207	131.423	196.847		72.4775	164.135	2.26464
HGLibA_49892	S1PR5	10.1939	14.9979	28.2397	28.7631		12.5959	28.5014	2.26275
HGLibA_06010	C20orf201	18.0354	31.3593	43.4457	68.3123		24.6973	55.879	2.26255
HGLibA_53537	SOX18	35.2866	27.2689	85.8053	55.7285		31.2778	70.7669	2.26253
HGLibA_01509	AKT1S1	0.784148	2.72689	4.34457	3.59539		1.75552	3.96998	2.26143
HGLibA_54893	STT3A	22.7403	31.3593	36.9289	85.3904		27.0498	61.1596	2.261
HGLibA_09058	CENPI	18.8195	10.9076	40.1873	26.9654		14.8636	33.5764	2.25897
HGLibA_06618	C8orf4	34.5025	46.3572	79.2885	103.367		40.4298	91.3279	2.25892
HGLibA_24355	hsa-mir-3687	0.784148	4.09034	6.51686	4.49423		2.43724	5.50555	2.25892
HGLibA_18346	GABPA	9.40977	21.8152	33.6704	36.8527		15.6125	35.2616	2.25855
HGLibA_27989	hsa-mir-6515	27.4452	9.54413	41.2735	42.2458		18.4946	41.7596	2.25793
HGLibA_27530	hsa-mir-596	4.70489	2.72689	8.68915	8.08962		3.71589	8.38938	2.2577
HGLibA_59321	TSTD2	28.2293	58.6282	104.27	91.6823		43.4288	97.9761	2.25602
HGLibA_15977	FAM101B	22.7403	25.9055	62.9963	46.74		24.3229	54.8682	2.25582
HGLibA_18917	GEMIN5	9.40977	25.9055	55.3933	24.2689		17.6576	39.8311	2.25574
HGLibA_08579	CDC42EP5	47.833	25.9055	57.5656	108.76		36.8692	83.163	2.25562
HGLibA_26000	hsa-mir-4711	57.2428	43.6303	120.562	106.963		50.4365	113.762	2.25555
HGLibA_03677	ATP5J2-PTCD1	21.172	12.271	41.2735	34.1562		16.7215	37.7148	2.25547
HGLibA_04963	BTN2A1	22.7403	24.542	55.3933	51.2342		23.6412	53.3138	2.25513
HGLibA_51598	SLAIN2	3.13659	16.3614	15.206	28.7631		9.74898	21.9845	2.25506
HGLibA_11037	CPXM1	20.3878	24.542	66.2548	35.055		22.4649	50.6549	2.25484
HGLibA_25560	hsa-mir-4516	10.9781	1.36345	20.6367	7.19077		6.17076	13.9137	2.25479
HGLibA_64706	NonTargetingControlGuideForHuman_0323	18.0354	27.2689	55.3933	46.74		22.6522	51.0667	2.25438
HGLibA_29881	IFI16	15.683	21.8152	31.4982	53.0319		18.7491	42.265	2.25425
HGLibA_14761	EIF3A	3.92074	2.72689	8.68915	6.29192		3.32382	7.49054	2.2536
HGLibA_59050	TRPM4	7.84148	5.45379	17.3783	12.5838		6.64763	14.9811	2.2536
HGLibA_56825	TIMP2	3.92074	4.09034	10.8614	7.19077		4.00554	9.0261	2.25341
HGLibA_29428	hsa-mir-98	3.92074	4.09034	10.8614	7.19077		4.00554	9.0261	2.25341
HGLibA_11211	CROCC	39.2074	42.2669	84.7192	98.8731		40.7371	91.7961	2.25338
HGLibA_33881	LINGO4	7.84148	12.271	28.2397	17.0781		10.0563	22.6589	2.25322
HGLibA_29193	hsa-mir-8074	102.723	89.9875	223.746	210.33		96.3554	217.038	2.25247
HGLibA_27065	hsa-mir-548i-1	13.3305	16.3614	48.8765	17.9769		14.8459	33.4267	2.25157
HGLibA_57518	TMEM219	36.0708	28.6324	57.5656	88.0869		32.3516	72.8263	2.25109
HGLibA_19908	GPR141	21.172	35.4496	44.5319	82.6939		28.3108	63.6129	2.24695
HGLibA_38066	MYL9	10.1939	10.9076	14.1199	33.2573		10.5507	23.6886	2.2452
HGLibA_10874	COX8A	3.13659	4.09034	5.43072	10.7862		3.61347	8.10844	2.24395
HGLibA_07186	CAPNS2	53.322	51.811	132.51	103.367		52.5665	117.938	2.2436
HGLibA_25112	hsa-mir-4419a	3.13659	12.271	7.603	26.9654		7.70381	17.2842	2.24359
HGLibA_14080	DTX1	41.5598	36.8131	128.165	47.6389		39.1864	87.9019	2.24317
HGLibA_37547	MST1R	24.3086	25.9055	64.0825	48.5377		25.107	56.3101	2.2428
HGLibA_36505	MICALL2	2.35244	2.72689	8.68915	2.69654		2.53967	5.69284	2.24157
HGLibA_62981	ZNF263	2.35244	2.72689	8.68915	2.69654		2.53967	5.69284	2.24157
HGLibA_44046	PITRM1	81.5513	42.2669	118.39	159.096		61.9091	138.743	2.24107
HGLibA_51000	SF3B4	7.05733	14.9979	20.6367	28.7631		11.0276	24.6999	2.23982
HGLibA_32348	KLF16	18.0354	12.271	13.0337	54.8296		15.1532	33.9317	2.23924
HGLibA_31419	KCNA3	47.0489	34.0862	82.5469	98.8731		40.5675	90.71	2.23603
HGLibA_40681	ONECUT1	8.62562	16.3614	36.9289	18.8758		12.4935	27.9023	2.23335
HGLibA_54646	STARD3	7.05733	10.9076	29.3259	10.7862		8.98245	20.056	2.2328
HGLibA_35431	MAP2K2	4.70489	2.72689	7.603	8.98846		3.71589	8.29573	2.2325
HGLibA_55510	TAF1D	32.9342	39.54	78.2023	83.5927		36.2371	80.8975	2.23245
HGLibA_38989	NET1	3.92074	4.09034	9.77529	8.08962		4.00554	8.93245	2.23003
HGLibA_44886	POLR2J3	26.661	21.8152	58.6518	49.4365		24.2381	54.0442	2.22972
HGLibA_42594	PAX5	31.3659	42.2669	44.5319	119.547		36.8164	82.0392	2.22833
HGLibA_24593	hsa-mir-3916	3.13659	6.81724	8.68915	13.4827		4.97691	11.0859	2.22747
HGLibA_01978	ANKMY1	6.27318	4.09034	8.68915	14.3815		5.18176	11.5353	2.22614
HGLibA_43144	PDGFRB	13.3305	24.542	24.9813	59.3239		18.9363	42.1526	2.22602
HGLibA_50241	SCLY	44.6964	28.6324	102.097	61.1216		36.6644	81.6095	2.22585
HGLibA_46641	PTGR1	52.5379	61.3551	149.888	103.367		56.9465	126.628	2.22362
HGLibA_09063	CENPJ	3.13659	4.09034	9.77529	6.29192		3.61347	8.03361	2.22324
HGLibA_20874	HAUS1	3.13659	4.09034	9.77529	6.29192		3.61347	8.03361	2.22324
HGLibA_22784	hsa-mir-1304	54.8903	53.1744	110.787	129.434		54.0324	120.11	2.22293
HGLibA_19404	GMFB	18.8195	17.7248	48.8765	32.3585		18.2722	40.6175	2.22291
HGLibA_24796	hsa-mir-4259	66.6525	65.4455	96.6668	196.847		66.049	146.757	2.22194
HGLibA_33024	KRTAP29-1	13.3305	20.4517	39.1012	35.9539		16.8911	37.5275	2.22173
HGLibA_42663	PCBP4	15.683	8.18068	20.6367	32.3585		11.9318	26.4976	2.22075
HGLibA_33808	LILRB5	32.15	38.1765	45.618	110.558		35.1633	78.0881	2.22073
HGLibA_14704	EIF1	0.784148	4.09034	5.43072	5.39308		2.43724	5.4119	2.2205
HGLibA_55115	SUPT7L	72.9257	59.9917	168.352	126.737		66.4587	147.545	2.2201
HGLibA_36587	MIR205HG	13.3305	1.36345	11.9476	20.6735		7.34698	16.3105	2.22003
HGLibA_22797	hsa-mir-1307	34.5025	53.1744	70.5993	124.041		43.8385	97.3201	2.21997
HGLibA_43135	PDGFC	14.1147	9.54413	28.2397	24.2689		11.8294	26.2543	2.21941
HGLibA_03074	ARPC1A	71.3574	99.5316	197.678	181.567		85.4445	189.623	2.21925
HGLibA_37163	MROH7	15.683	21.8152	44.5319	38.6504		18.7491	41.5911	2.21831
HGLibA_63427	ZNF514	2.35244	10.9076	14.1199	15.2804		6.63001	14.7001	2.21721
HGLibA_44920	POLR3H	9.40977	12.271	7.603	40.4481		10.8404	24.0255	2.2163
HGLibA_05289	C12orf71	14.8988	19.0883	24.9813	50.3354		16.9935	37.6583	2.21604
HGLibA_40358	NUP85	29.0135	23.1786	60.824	54.8296		26.096	57.8268	2.21592
HGLibA_57541	TMEM229B	5.48903	2.72689	6.51686	11.685		4.10796	9.10093	2.21544
HGLibA_24822	hsa-mir-4265	13.3305	14.9979	24.9813	37.7515		14.1642	31.3664	2.21448
HGLibA_51577	SKIV2L2	2.35244	10.9076	8.68915	20.6735		6.63001	14.6813	2.21437
HGLibA_14520	EFCAB1	8.62562	6.81724	31.4982	2.69654		7.72143	17.0974	2.21427
HGLibA_08782	CDK5RAP1	50.9696	25.9055	69.5132	100.671		38.4375	85.092	2.21377
HGLibA_49609	RSL24D1	18.8195	20.4517	40.1873	46.74		19.6356	43.4637	2.21351
HGLibA_47005	QARS	7.84148	1.36345	8.68915	11.685		4.60246	10.1871	2.2134
HGLibA_55771	TBC1D15	7.84148	6.81724	10.8614	21.5723		7.32936	16.2169	2.21259
HGLibA_40708	OPLAH	7.05733	2.72689	10.8614	10.7862		4.89211	10.8238	2.2125
HGLibA_31243	JMJD4	64.3001	46.3572	153.146	91.6823		55.3287	122.414	2.21249
HGLibA_38210	MYSM1	29.0135	19.0883	74.9439	31.4596		24.0509	53.2018	2.21205
HGLibA_34588	LRRC28	31.3659	32.7227	66.2548	75.5031		32.0443	70.8789	2.2119
HGLibA_37744	MTPAP	21.172	23.1786	42.3596	55.7285		22.1753	49.044	2.21165
HGLibA_39647	NOTUM	14.8988	4.09034	14.1199	27.8642		9.49457	20.9921	2.21095
HGLibA_13211	DHX9	14.1147	2.72689	28.2397	8.98846		8.42077	18.6141	2.2105
HGLibA_52001	SLC25A34	127.032	92.7144	272.622	213.027		109.873	242.824	2.21004
HGLibA_09368	CHCHD3	21.172	9.54413	39.1012	28.7631		15.3581	33.9321	2.2094
HGLibA_23821	hsa-mir-3173	16.4671	17.7248	31.4982	44.0435		17.096	37.7708	2.20934
HGLibA_61106	VPS8	51.7537	50.4475	99.9252	125.838		51.1006	112.882	2.20901
HGLibA_51823	SLC22A1	7.05733	6.81724	10.8614	19.7746		6.93728	15.318	2.20807
HGLibA_25127	hsa-mir-4421	44.6964	25.9055	80.3746	75.5031		35.301	77.9389	2.20784
HGLibA_50902	SERTAD4	106.644	94.0779	197.678	245.385		100.361	221.532	2.20735
HGLibA_58744	TRIM3	4.70489	2.72689	6.51686	9.88731		3.71589	8.20209	2.2073
HGLibA_12447	DCAF5	132.521	124.074	255.244	311.001		128.297	283.122	2.20677
HGLibA_14858	EIF5A2	21.172	16.3614	42.3596	40.4481		18.7667	41.4038	2.20624
HGLibA_50969	SEZ6L	11.7622	17.7248	22.809	42.2458		14.7435	32.5274	2.20622
HGLibA_18746	GBP7	3.13659	5.45379	10.8614	8.08962		4.29519	9.47553	2.20608
HGLibA_21572	HIVEP3	44.6964	72.2627	109.7	148.31		58.4796	129.005	2.20599
HGLibA_46590	PTF1A	28.2293	34.0862	45.618	91.6823		31.1577	68.6502	2.20331
HGLibA_29983	IFNAR1	73.7099	83.1703	174.869	170.781		78.4401	172.825	2.20327
HGLibA_33850	LIN28B	7.05733	5.45379	8.68915	18.8758		6.25556	13.7825	2.20323
HGLibA_43014	PDCD2	20.3878	25.9055	59.7379	42.2458		23.1467	50.9918	2.20299
HGLibA_02066	ANKRD32	5.48903	2.72689	16.2922	1.79769		4.10796	9.04492	2.2018
HGLibA_26952	hsa-mir-548al	3.13659	5.45379	5.43072	13.4827		4.29519	9.45671	2.2017
HGLibA_46152	PRRC2B	3.13659	5.45379	5.43072	13.4827		4.29519	9.45671	2.2017
HGLibA_39421	NLRP8	14.8988	13.6345	35.8427	26.9654		14.2666	31.4041	2.20122
HGLibA_60133	UFD1L	13.3305	6.81724	17.3783	26.9654		10.0739	22.1718	2.20093
HGLibA_39528	NOC4L	4.70489	9.54413	9.77529	21.5723		7.12451	15.6738	2.19998
HGLibA_20395	GSAP	76.8465	57.2648	152.06	142.917		67.0556	147.488	2.19949
HGLibA_38140	MYO5B	11.7622	29.9958	47.7903	44.0435		20.879	45.9169	2.19919
HGLibA_48127	RENBP	6.27318	24.542	22.809	44.9423		15.4076	33.8757	2.19863
HGLibA_32136	KIDINS220	86.2562	65.4455	150.974	182.466		75.8508	166.72	2.198
HGLibA_61671	WNT7A	61.1635	76.353	162.922	139.321		68.7583	151.121	2.19786
HGLibA_41885	ORAOV1	6.27318	14.9979	26.0674	20.6735		10.6355	23.3705	2.19739
HGLibA_64019	ZNF780A	30.5818	35.4496	54.3072	90.7835		33.0157	72.5453	2.1973
HGLibA_18906	GDPGP1	2.35244	2.72689	2.17229	8.98846		2.53967	5.58038	2.19728
HGLibA_19560	GNMT	54.8903	34.0862	106.442	88.9858		44.4883	97.7139	2.1964
HGLibA_18081	FSD1L	74.494	42.2669	194.42	62.0204		58.3804	128.22	2.19628
HGLibA_43989	PIP	14.8988	5.45379	14.1199	30.5608		10.1763	22.3403	2.19533
HGLibA_31170	IVNS1ABP	43.1281	20.4517	47.7903	91.6823		31.7899	69.7363	2.19366
HGLibA_65053	NonTargetingControlGuideForHuman_0670	43.9123	42.2669	90.1499	98.8731		43.0896	94.5115	2.19337
HGLibA_61113	VRK1	25.0927	21.8152	48.8765	53.9308		23.4539	51.4036	2.19168
HGLibA_58782	TRIM41	23.5244	21.8152	44.5319	54.8296		22.6698	49.6808	2.1915
HGLibA_33171	L1CAM	68.2208	64.082	131.423	158.197		66.1514	144.81	2.18907
HGLibA_13278	DIS3L2	28.2293	8.18068	34.7566	44.9423		18.205	39.8495	2.18893
HGLibA_53723	SPATA17	6.27318	6.81724	9.77529	18.8758		6.54521	14.3255	2.18871
HGLibA_51371	SHQ1	36.0708	23.1786	79.2885	50.3354		29.6247	64.8119	2.18777
HGLibA_43229	PDRG1	18.0354	5.45379	21.7229	29.6619		11.7446	25.6924	2.18759
HGLibA_47648	RASL10A	5.48903	9.54413	23.8952	8.98846		7.51658	16.4418	2.18741
HGLibA_20329	GRK4	2.35244	1.36345	5.43072	2.69654		1.85794	4.06363	2.18716
HGLibA_16210	FAM160B1	64.3001	13.6345	81.4608	88.9858		38.9673	85.2233	2.18705
HGLibA_05936	C1QTNF1	57.2428	39.54	111.873	99.7719		48.3914	105.822	2.1868
HGLibA_10094	CLP1	34.5025	24.542	91.2361	37.7515		29.5223	64.4938	2.18458
HGLibA_50545	SEC61G	65.8684	39.54	94.4945	135.726		52.7042	115.11	2.18408
HGLibA_10147	CLTB	7.05733	4.09034	10.8614	13.4827		5.57383	12.1721	2.18379
HGLibA_05497	C16orf90	32.15	25.9055	83.6331	43.1446		29.0278	63.3888	2.18373
HGLibA_48207	RFFL	10.9781	8.18068	18.4644	23.37		9.57937	20.9172	2.18357
HGLibA_05841	C1orf228	17.2512	32.7227	48.8765	60.2227		24.987	54.5496	2.18312
HGLibA_59534	TUBA1B	10.1939	8.18068	29.3259	10.7862		9.1873	20.056	2.18302
HGLibA_51688	SLC14A1	54.8903	62.7186	107.528	149.208		58.8044	128.368	2.18297
HGLibA_37133	MRGPRX1	4.70489	5.45379	8.68915	13.4827		5.07934	11.0859	2.18255
HGLibA_01904	ANGPT2	22.7403	39.54	79.2885	56.6273		31.1401	67.9579	2.18233
HGLibA_46642	PTGR2	25.8769	28.6324	43.4457	75.5031		27.2546	59.4744	2.18218
HGLibA_09361	CHCHD10	8.62562	1.36345	6.51686	15.2804		4.99453	10.8986	2.18211
HGLibA_38964	NELFCD	6.27318	5.45379	7.603	17.9769		5.86348	12.79	2.18129
HGLibA_00284	ABHD6	14.1147	10.9076	40.1873	14.3815		12.5111	27.2844	2.18081
HGLibA_21040	HDGF	9.40977	6.81724	17.3783	17.9769		8.1135	17.6776	2.17879
HGLibA_31758	KCTD9	70.5733	100.895	128.165	245.385		85.7342	186.775	2.17854
HGLibA_30708	INTS4	18.0354	32.7227	52.1349	58.425		25.3791	55.28	2.17817
HGLibA_60445	UROS	7.05733	23.1786	32.5843	33.2573		15.118	32.9208	2.1776
HGLibA_50149	SCAPER	10.9781	4.09034	13.0337	19.7746		7.5342	16.4042	2.17729
HGLibA_46195	PRSS2	14.8988	20.4517	44.5319	32.3585		17.6753	38.4452	2.17508
HGLibA_03840	ATXN2L	47.0489	64.082	82.5469	159.096		55.5654	120.821	2.1744
HGLibA_18408	GABRR2	10.9781	24.542	41.2735	35.9539		17.7601	38.6137	2.17419
HGLibA_03628	ATP2C2	7.05733	12.271	19.5506	22.4712		9.66418	21.0109	2.1741
HGLibA_38741	NDUFA2	87.8245	49.0841	161.835	135.726		68.4543	148.781	2.17343
HGLibA_00520	ACPL2	6.27318	12.271	30.412	9.88731		9.2721	20.1497	2.17315
HGLibA_35810	MBOAT4	29.0135	27.2689	31.4982	90.7835		28.1412	61.1408	2.17264
HGLibA_03760	ATP6V1G2	18.0354	29.9958	62.9963	41.3469		24.0156	52.1716	2.1724
HGLibA_47552	RAPGEFL1	15.683	6.81724	22.809	26.0665		11.2501	24.4378	2.17223
HGLibA_29832	IDH3A	10.9781	19.0883	29.3259	35.9539		15.0332	32.6399	2.17119
HGLibA_06791	CA11	10.1939	8.18068	22.809	17.0781		9.1873	19.9435	2.17077
HGLibA_18142	FTSJD1	11.7622	13.6345	17.3783	37.7515		12.6983	27.5649	2.17075
HGLibA_61371	WDR38	30.5818	29.9958	84.7192	46.74		30.2888	65.7296	2.1701
HGLibA_22359	hsa-mir-1227	5.48903	13.6345	21.7229	19.7746		9.56175	20.7487	2.16997
HGLibA_07771	CCDC39	32.15	38.1765	71.6855	80.8962		35.1633	76.2908	2.16962
HGLibA_63394	ZNF500	38.4232	34.0862	87.9776	69.2112		36.2547	78.5944	2.16784
HGLibA_10117	CLPTM1L	4.70489	5.45379	13.0337	8.98846		5.07934	11.0111	2.16782
HGLibA_02453	APOA1BP	46.2647	12.271	99.9252	26.9654		29.2679	63.4453	2.16775
HGLibA_49667	RTEL1	10.9781	16.3614	41.2735	17.9769		13.6697	29.6252	2.16721
HGLibA_04293	BCL11B	43.1281	24.542	68.427	78.1996		33.8351	73.3133	2.16678
HGLibA_43355	PES1	23.5244	13.6345	44.5319	35.9539		18.5794	40.2429	2.16599
HGLibA_05444	C16orf3	9.40977	8.18068	22.809	15.2804		8.79523	19.0447	2.16535
HGLibA_38689	NDNF	17.2512	2.72689	16.2922	26.9654		9.98907	21.6288	2.16524
HGLibA_34985	LYG1	37.6391	32.7227	85.8053	66.5146		35.1809	76.16	2.16481
HGLibA_44605	PMM2	13.3305	6.81724	13.0337	30.5608		10.0739	21.7972	2.16374
HGLibA_56942	TLR5	18.8195	1.36345	23.8952	19.7746		10.0915	21.8349	2.16369
HGLibA_56591	THAP5	21.9561	1.36345	42.3596	8.08962		11.6598	25.2246	2.16338
HGLibA_19493	GNB2L1	23.5244	20.4517	56.4795	38.6504		21.9881	47.5649	2.16322
HGLibA_04638	BMS1	15.683	25.9055	36.9289	53.0319		20.7942	44.9804	2.16312
HGLibA_59796	UAP1	36.8549	21.8152	73.8578	53.0319		29.335	63.4448	2.16277
HGLibA_36096	MED4	4.70489	2.72689	9.77529	6.29192		3.71589	8.03361	2.16196
HGLibA_05695	C19orf67	19.6037	25.9055	33.6704	64.7169		22.7546	49.1937	2.16192
HGLibA_04611	BMP5	23.5244	20.4517	45.618	49.4365		21.9881	47.5273	2.1615
HGLibA_32888	KRTAP10-12	41.5598	49.0841	72.7716	123.142		45.322	97.9568	2.16135
HGLibA_02677	ARFIP1	32.15	19.0883	42.3596	68.3123		25.6192	55.336	2.15994
HGLibA_08205	CCT5	50.1854	50.4475	118.39	98.8731		50.3165	108.631	2.15896
HGLibA_64606	NonTargetingControlGuideForHuman_0223	3.92074	23.1786	36.9289	21.5723		13.5497	29.2506	2.15877
HGLibA_09054	CENPF	4.70489	9.54413	1.08614	29.6619		7.12451	15.374	2.15791
HGLibA_10622	COL9A2	47.0489	54.5379	155.319	63.8181		50.7934	109.568	2.15714
HGLibA_31459	KCNC4	25.0927	20.4517	38.015	60.2227		22.7722	49.1189	2.15696
HGLibA_29469	HSD17B13	31.3659	35.4496	69.5132	74.6042		33.4078	72.0587	2.15695
HGLibA_59875	UBE2D3	25.8769	14.9979	36.9289	51.2342		20.4374	44.0816	2.15691
HGLibA_04726	BPIFB3	11.7622	14.9979	27.1536	30.5608		13.3801	28.8572	2.15673
HGLibA_49216	RPL29	18.0354	25.9055	54.3072	40.4481		21.9704	47.3776	2.15643
HGLibA_45885	PRL	30.5818	20.4517	54.3072	55.7285		25.5167	55.0178	2.15615
HGLibA_05481	C16orf74	4.70489	20.4517	43.4457	10.7862		12.5783	27.1159	2.15577
HGLibA_09654	CHSY1	15.683	13.6345	38.015	25.1677		14.6587	31.5914	2.15513
HGLibA_30515	ILVBL	7.05733	2.72689	7.603	13.4827		4.89211	10.5428	2.15507
HGLibA_09712	CILP2	6.27318	9.54413	15.206	18.8758		7.90866	17.0409	2.15471
HGLibA_27408	hsa-mir-5703	13.3305	9.54413	30.412	18.8758		11.4373	24.6439	2.15469
HGLibA_04433	BET1L	51.7537	46.3572	94.4945	116.85		49.0555	105.672	2.15414
HGLibA_40392	NUTM2A	30.5818	20.4517	64.0825	45.8412		25.5167	54.9618	2.15395
HGLibA_42456	PAQR7	7.84148	6.81724	16.2922	15.2804		7.32936	15.7863	2.15384
HGLibA_36784	MMP15	24.3086	27.2689	49.9626	61.1216		25.7888	55.5421	2.15373
HGLibA_51639	SLC11A1	7.05733	8.18068	13.0337	19.7746		7.61901	16.4042	2.15306
HGLibA_46751	PTPN23	8.62562	4.09034	7.603	19.7746		6.35798	13.6888	2.15301
HGLibA_09290	CFP	6.27318	5.45379	10.8614	14.3815		5.86348	12.6215	2.15256
HGLibA_02152	ANKS1B	16.4671	13.6345	36.9289	27.8642		15.0508	32.3966	2.15248
HGLibA_02925	ARL10	24.3086	32.7227	65.1686	57.5262		28.5157	61.3474	2.15136
HGLibA_35999	ME2	31.3659	27.2689	69.5132	56.6273		29.3174	63.0703	2.15129
HGLibA_07874	CCDC8	20.3878	21.8152	52.1349	38.6504		21.1015	45.3926	2.15116
HGLibA_42549	PARVG	7.84148	2.72689	11.9476	10.7862		5.28418	11.3669	2.15111
HGLibA_57716	TMEM51	11.7622	20.4517	36.9289	32.3585		16.107	34.6437	2.15085
HGLibA_59108	TSC22D2	27.4452	27.2689	51.0487	66.5146		27.3571	58.7817	2.14868
HGLibA_33746	LHX5	17.2512	21.8152	48.8765	35.055		19.5332	41.9657	2.14843
HGLibA_18771	GCDH	12.5464	2.72689	13.0337	19.7746		7.63663	16.4042	2.14809
HGLibA_59145	TSHB	10.1939	9.54413	21.7229	20.6735		9.86902	21.1982	2.14795
HGLibA_59128	TSFM	17.2512	6.81724	39.1012	12.5838		12.0342	25.8425	2.14741
HGLibA_48163	RETN	5.48903	2.72689	3.25843	14.3815		4.10796	8.81999	2.14705
HGLibA_48057	RECQL4	13.3305	2.72689	17.3783	17.0781		8.0287	17.2282	2.14583
HGLibA_29416	hsa-mir-944	163.887	167.704	470.3	240.891		165.795	355.595	2.14478
HGLibA_21914	HOXA5	24.3086	46.3572	59.7379	91.6823		35.3329	75.7101	2.14277
HGLibA_06344	C4orf51	106.644	34.0862	184.644	116.85		70.3651	150.747	2.14236
HGLibA_36022	MED1	14.1147	20.4517	48.8765	25.1677		17.2832	37.0221	2.14209
HGLibA_02956	ARL2	37.6391	27.2689	65.1686	73.7054		32.454	69.437	2.13955
HGLibA_44850	POLR1E	29.0135	16.3614	52.1349	44.9423		22.6874	48.5386	2.13945
HGLibA_61496	WDR88	6.27318	4.09034	8.68915	13.4827		5.18176	11.0859	2.13941
HGLibA_54897	STT3B	11.7622	8.18068	33.6704	8.98846		9.97145	21.3295	2.13905
HGLibA_30172	IGSF21	18.0354	28.6324	57.5656	42.2458		23.3339	49.9057	2.13876
HGLibA_59379	TTC26	0.784148	5.45379	4.34457	8.98846		3.11897	6.66652	2.13741
HGLibA_06840	CABIN1	11.7622	16.3614	35.8427	24.2689		14.0618	30.0558	2.13741
HGLibA_34741	LRRFIP2	39.2074	19.0883	76.03	48.5377		29.1478	62.2839	2.13683
HGLibA_54107	SPRR2F	20.3878	20.4517	36.9289	50.3354		20.4198	43.6321	2.13676
HGLibA_22478	hsa-mir-1255b-1	3.92074	4.09034	5.43072	11.685		4.00554	8.55786	2.13651
HGLibA_31318	KANK3	29.7976	74.9896	78.2023	145.613		52.3936	111.908	2.1359
HGLibA_42784	PCDHB3	34.5025	38.1765	112.959	42.2458		36.3395	77.6024	2.13548
HGLibA_39862	NR1D1	86.2562	96.8048	191.161	199.544		91.5305	195.353	2.13429
HGLibA_30577	ING3	4.70489	4.09034	9.77529	8.98846		4.39761	9.38188	2.1334
HGLibA_38315	NABP2	21.9561	14.9979	40.1873	38.6504		18.477	39.4189	2.1334
HGLibA_38666	NCSTN	8.62562	9.54413	16.2922	22.4712		9.08488	19.3817	2.1334
HGLibA_60453	USE1	28.2293	27.2689	66.2548	52.1331		27.7491	59.1939	2.13318
HGLibA_23111	hsa-mir-1913	5.48903	5.45379	20.6367	2.69654		5.47141	11.6666	2.13229
HGLibA_59413	TTC37	102.723	126.801	268.277	221.116		114.762	244.697	2.13221
HGLibA_50452	SDR39U1	94.0977	68.1724	171.611	174.376		81.135	172.993	2.13217
HGLibA_57892	TMOD4	19.6037	13.6345	30.412	40.4481		16.6191	35.4301	2.13189
HGLibA_28879	hsa-mir-7114	4.70489	2.72689	3.25843	12.5838		3.71589	7.92114	2.13169
HGLibA_31020	ITGA4	130.953	92.7144	309.551	167.185		111.834	238.368	2.13146
HGLibA_13187	DHX35	8.62562	2.72689	15.206	8.98846		5.67626	12.0972	2.1312
HGLibA_25769	hsa-mir-4652	6.27318	21.8152	23.8952	35.9539		14.0442	29.9245	2.13074
HGLibA_38467	NAT6	36.8549	57.2648	83.6331	116.85		47.0599	100.242	2.13009
HGLibA_51761	SLC17A6	33.7183	40.9034	77.1162	81.795		37.3109	79.4556	2.12956
HGLibA_43238	PDSS1	7.05733	20.4517	21.7229	36.8527		13.7545	29.2878	2.12932
HGLibA_37628	MTERFD1	21.9561	23.1786	41.2735	54.8296		22.5674	48.0515	2.12925
HGLibA_09938	CLEC16A	45.4806	49.0841	124.907	76.4019		47.2823	100.654	2.12879
HGLibA_45573	PRAMEF11	12.5464	19.0883	15.206	52.1331		15.8173	33.6695	2.12865
HGLibA_29460	HSD17B10	12.5464	35.4496	55.3933	46.74		23.998	51.0667	2.12796
HGLibA_01797	AMIGO2	3.92074	9.54413	9.77529	18.8758		6.73243	14.3255	2.12784
HGLibA_32945	KRTAP16-1	7.05733	14.9979	27.1536	19.7746		11.0276	23.4641	2.12776
HGLibA_59054	TRPM6	48.6171	38.1765	101.011	83.5927		43.3968	92.302	2.12693
HGLibA_63990	ZNF77	52.5379	58.6282	124.907	111.457		55.5831	118.182	2.12622
HGLibA_59099	TSC1	65.8684	84.5337	191.161	128.535		75.2011	159.848	2.12561
HGLibA_02929	ARL13A	29.7976	10.9076	58.6518	27.8642		20.3526	43.258	2.12543
HGLibA_46759	PTPN5	2.35244	5.45379	7.603	8.98846		3.90312	8.29573	2.12541
HGLibA_02950	ARL17A	5.48903	5.45379	9.77529	13.4827		5.47141	11.629	2.12541
HGLibA_61286	WBSCR27	16.4671	14.9979	48.8765	17.9769		15.7325	33.4267	2.12469
HGLibA_62657	ZMAT2	55.6745	57.2648	119.476	120.445		56.4696	119.961	2.12434
HGLibA_09005	CELF1	29.7976	50.4475	70.5993	99.7719		40.1226	85.1856	2.12313
HGLibA_49929	SAG	14.8988	13.6345	17.3783	43.1446		14.2666	30.2615	2.12113
HGLibA_25857	hsa-mir-4672	32.15	14.9979	58.6518	41.3469		23.574	49.9993	2.12095
HGLibA_12744	DDX54	33.7183	21.8152	46.7042	71.0089		27.7667	58.8565	2.11968
HGLibA_53770	SPATA31A6	3.92074	1.36345	7.603	3.59539		2.64209	5.5992	2.11923
HGLibA_06143	C2orf50	19.6037	13.6345	43.4457	26.9654		16.6191	35.2056	2.11838
HGLibA_01154	AGAP6	7.84148	28.6324	46.7042	30.5608		18.2369	38.6325	2.11836
HGLibA_02451	APOA1BP	72.1416	65.4455	125.993	165.388		68.7935	145.69	2.11779
HGLibA_43672	PHF6	8.62562	8.18068	23.8952	11.685		8.40315	17.7901	2.11707
HGLibA_32271	KIR2DL1	21.172	14.9979	21.7229	54.8296		18.085	38.2762	2.11647
HGLibA_61114	VRK2	50.9696	51.811	78.2023	139.321		51.3903	108.762	2.11639
HGLibA_61081	VPS45	140.362	96.8048	298.689	203.139		118.584	250.914	2.11593
HGLibA_05018	C10orf10	0.784148	8.18068	10.8614	8.08962		4.48242	9.47553	2.11393
HGLibA_43129	PDGFA	101.939	114.53	245.468	212.128		108.234	228.798	2.11391
HGLibA_44600	PML	21.172	31.3593	65.1686	45.8412		26.2656	55.5049	2.11321
HGLibA_65028	NonTargetingControlGuideForHuman_0645	19.6037	16.3614	44.5319	31.4596		17.9825	37.9958	2.11293
HGLibA_37206	MRPL19	29.7976	42.2669	48.8765	103.367		36.0322	76.1219	2.11261
HGLibA_33921	LIPT1	41.5598	49.0841	83.6331	107.862		45.322	95.7473	2.1126
HGLibA_11316	CSDE1	7.05733	13.6345	29.3259	14.3815		10.3459	21.8537	2.11231
HGLibA_43001	PDC	32.9342	43.6303	67.3409	94.3789		38.2823	80.8599	2.1122
HGLibA_32297	KISS1	10.1939	12.271	19.5506	27.8642		11.2325	23.7074	2.11061
HGLibA_30892	IRF9	5.48903	10.9076	13.0337	21.5723		8.19831	17.303	2.11056
HGLibA_01576	ALDH5A1	50.1854	44.9938	106.442	94.3789		47.5896	100.41	2.10992
HGLibA_09894	CLDN3	10.1939	4.09034	13.0337	17.0781		7.14213	15.0559	2.10804
HGLibA_35462	MAP3K14	7.84148	12.271	21.7229	20.6735		10.0563	21.1982	2.10796
HGLibA_11640	CTNNA2	0.784148	5.45379	3.25843	9.88731		3.11897	6.57287	2.10739
HGLibA_49908	SAAL1	16.4671	21.8152	45.618	35.055		19.1411	40.3365	2.10732
HGLibA_09706	CIITA	28.2293	20.4517	62.9963	39.5492		24.3405	51.2728	2.10648
HGLibA_08328	CD2AP	83.1196	35.4496	123.82	125.838		59.2846	124.829	2.1056
HGLibA_58997	TRNP1	1.5683	4.09034	6.51686	5.39308		2.82932	5.95497	2.10474
HGLibA_14008	DSCR3	13.3305	6.81724	21.7229	20.6735		10.0739	21.1982	2.10427
HGLibA_36240	METTL12	24.3086	25.9055	65.1686	40.4481		25.107	52.8083	2.10333
HGLibA_62435	ZFAND2A	19.6037	24.542	64.0825	28.7631		22.0729	46.4228	2.10316
HGLibA_27493	hsa-mir-585	38.4232	17.7248	48.8765	69.2112		28.074	59.0438	2.10315
HGLibA_51219	SH3BP4	18.8195	19.0883	34.7566	44.9423		18.9539	39.8495	2.10244
HGLibA_20739	H1FOO	39.9915	34.0862	84.7192	71.0089		37.0389	77.864	2.10223
HGLibA_27708	hsa-mir-6127	14.8988	17.7248	38.015	30.5608		16.3118	34.2879	2.10203
HGLibA_51365	SHPK	22.7403	12.271	35.8427	37.7515		17.5057	36.7971	2.10201
HGLibA_36088	MED29	37.6391	32.7227	70.5993	77.3008		35.1809	73.9501	2.10199
HGLibA_23767	hsa-mir-3159	11.7622	12.271	21.7229	28.7631		12.0166	25.243	2.10067
HGLibA_25139	hsa-mir-4424	14.8988	13.6345	34.7566	25.1677		14.2666	29.9621	2.10015
HGLibA_14817	EIF4E	45.4806	44.9938	95.5806	94.3789		45.2372	94.9797	2.0996
HGLibA_17224	FCRL1	10.9781	6.81724	18.4644	18.8758		8.89765	18.6701	2.09832
HGLibA_28714	hsa-mir-6869	134.089	177.248	352.997	300.215		155.669	326.606	2.09808
HGLibA_37616	MTCH2	5.48903	5.45379	18.4644	4.49423		5.47141	11.4793	2.09806
HGLibA_04119	BAI3	50.1854	9.54413	54.3072	71.0089		29.8648	62.658	2.09806
HGLibA_28068	hsa-mir-671	32.15	19.0883	76.03	31.4596		25.6192	53.7448	2.09784
HGLibA_47617	RASGEF1A	18.0354	6.81724	26.0674	26.0665		12.4263	26.067	2.09773
HGLibA_57544	TMEM230	3.13659	5.45379	5.43072	12.5838		4.29519	9.00728	2.09706
HGLibA_22468	hsa-mir-1254-1	29.7976	10.9076	46.7042	38.6504		20.3526	42.6773	2.0969
HGLibA_47545	RAPGEF5	66.6525	64.082	150.974	123.142		65.3673	137.058	2.09674
HGLibA_24127	hsa-mir-3610	10.1939	14.9979	19.5506	33.2573		12.5959	26.4039	2.09623
HGLibA_11427	CSRNP2	34.5025	17.7248	77.1162	32.3585		26.1137	54.7373	2.09612
HGLibA_21871	HOMER3	17.2512	25.9055	29.3259	61.1216		21.5784	45.2237	2.09579
HGLibA_24251	hsa-mir-3661	41.5598	53.1744	108.614	89.8846		47.3671	99.2495	2.09532
HGLibA_44923	POLR3K	18.0354	14.9979	26.0674	43.1446		16.5167	34.606	2.09522
HGLibA_00397	ACBD3	49.4013	36.8131	87.9776	92.5812		43.1072	90.2794	2.0943
HGLibA_55575	TAMM41	17.2512	42.2669	81.4608	43.1446		29.7591	62.3027	2.09357
HGLibA_25216	hsa-mir-4440	20.3878	21.8152	38.015	50.3354		21.1015	44.1752	2.09346
HGLibA_14057	DTHD1	23.5244	29.9958	55.3933	56.6273		26.7601	56.0103	2.09305
HGLibA_14641	EGLN2	16.4671	5.45379	31.4982	14.3815		10.9604	22.9399	2.09297
HGLibA_51896	SLC23A2	32.15	44.9938	107.528	53.9308		38.5719	80.7295	2.09296
HGLibA_61354	WDR33	13.3305	4.09034	18.4644	17.9769		8.71042	18.2207	2.09182
HGLibA_10923	CPEB3	46.2647	66.8089	135.768	100.671		56.5368	118.219	2.09102
HGLibA_06043	C21orf59	4.70489	4.09034	7.603	10.7862		4.39761	9.19458	2.09081
HGLibA_21367	HIST1H1D	2.35244	8.18068	13.0337	8.98846		5.26656	11.0111	2.09076
HGLibA_49398	RPS23	2.35244	8.18068	13.0337	8.98846		5.26656	11.0111	2.09076
HGLibA_23501	hsa-mir-302d	32.15	47.7207	71.6855	95.2777		39.9354	83.4816	2.09042
HGLibA_26538	hsa-mir-506	31.3659	21.8152	60.824	50.3354		26.5905	55.5797	2.09021
HGLibA_30123	IGFBPL1	14.8988	24.542	40.1873	42.2458		19.7204	41.2165	2.09004
HGLibA_46862	PTX4	1.5683	8.18068	8.68915	11.685		4.87449	10.1871	2.08988
HGLibA_00080	AASDHPPT	21.172	13.6345	41.2735	31.4596		17.4032	36.3665	2.08964
HGLibA_18985	GGA3	44.6964	35.4496	64.0825	103.367		40.073	83.7249	2.08931
HGLibA_64217	ZNHIT3	18.8195	28.6324	64.0825	35.055		23.726	49.5687	2.08922
HGLibA_53458	SON	3.13659	2.72689	3.25843	8.98846		2.93174	6.12345	2.08867
HGLibA_49919	SAE1	3.13659	2.72689	3.25843	8.98846		2.93174	6.12345	2.08867
HGLibA_02654	ARF5	11.7622	6.81724	21.7229	17.0781		9.28972	19.4005	2.08838
HGLibA_21697	HMGB3	8.62562	6.81724	9.77529	22.4712		7.72143	16.1232	2.08811
HGLibA_37258	MRPL38	70.5733	44.9938	137.94	103.367		57.7835	120.654	2.08803
HGLibA_08044	CCM2	24.3086	31.3593	64.0825	52.1331		27.8339	58.1078	2.08766
HGLibA_40596	OGFOD1	42.344	32.7227	95.5806	61.1216		37.5333	78.3511	2.08751
HGLibA_28970	hsa-mir-7641-1	12.5464	12.271	29.3259	22.4712		12.4087	25.8985	2.08713
HGLibA_24331	hsa-mir-3681	2.35244	1.36345	3.25843	4.49423		1.85794	3.87633	2.08635
HGLibA_47481	RANBP1	177.217	107.712	251.985	342.46		142.465	297.223	2.08629
HGLibA_42658	PCBP2	79.1989	32.7227	123.82	109.659		55.9608	116.74	2.0861
HGLibA_09575	CHRNA4	13.3305	8.18068	15.206	29.6619		10.7556	22.434	2.0858
HGLibA_39917	NR4A2	10.1939	10.9076	20.6367	23.37		10.5507	22.0034	2.08548
HGLibA_45231	PPIL2	1.5683	5.45379	11.9476	2.69654		3.51104	7.32206	2.08544
HGLibA_44061	PIWIL2	14.8988	9.54413	14.1199	36.8527		12.2215	25.4863	2.08537
HGLibA_21823	HNRNPH1	61.9477	36.8131	109.7	96.1766		49.3804	102.939	2.0846
HGLibA_48852	RNF168	30.5818	14.9979	34.7566	60.2227		22.7898	47.4896	2.08381
HGLibA_07869	CCDC77	3.92074	1.36345	6.51686	4.49423		2.64209	5.50555	2.08378
HGLibA_52953	SMCO2	55.6745	73.6261	149.888	119.547		64.6503	134.717	2.08378
HGLibA_45352	PPP1R1A	125.464	139.072	256.33	294.822		132.268	275.576	2.08347
HGLibA_25953	hsa-mir-4698	111.349	129.527	298.689	203.139		120.438	250.914	2.08335
HGLibA_35538	MAPK10	38.4232	36.8131	101.011	55.7285		37.6182	78.3699	2.0833
HGLibA_10151	CLTCL1	28.2293	23.1786	42.3596	64.7169		25.704	53.5383	2.08288
HGLibA_22490	hsa-mir-1257	18.0354	10.9076	31.4982	28.7631		14.4715	30.1306	2.08207
HGLibA_04855	BRWD1	41.5598	27.2689	80.3746	62.9192		34.4144	71.6469	2.08189
HGLibA_63884	ZNF706	18.0354	14.9979	39.1012	29.6619		16.5167	34.3815	2.08163
HGLibA_04636	BMPR2	51.7537	58.6282	133.596	96.1766		55.191	114.886	2.08161
HGLibA_35664	MARS	8.62562	8.18068	15.206	19.7746		8.40315	17.4903	2.0814
HGLibA_29287	hsa-mir-889	28.2293	36.8131	44.5319	90.7835		32.5212	67.6577	2.08042
HGLibA_36100	MED6	18.0354	17.7248	45.618	28.7631		17.8801	37.1906	2.08
HGLibA_18656	GAS7	50.1854	31.3593	60.824	108.76		40.7724	84.7922	2.07965
HGLibA_37268	MRPL41	3.13659	5.45379	9.77529	8.08962		4.29519	8.93245	2.07964
HGLibA_43795	PIAS1	68.2208	29.9958	79.2885	124.94		49.1083	102.114	2.07936
HGLibA_56869	TK1	18.0354	1.36345	9.77529	30.5608		9.69942	20.168	2.0793
HGLibA_41337	OR4N4	21.9561	21.8152	32.5843	58.425		21.8856	45.5047	2.0792
HGLibA_53583	SP140L	59.5952	66.8089	142.285	120.445		63.2021	131.365	2.07849
HGLibA_59902	UBE2I	64.3001	77.7165	127.079	168.084		71.0083	147.582	2.07837
HGLibA_55637	TARS2	63.5159	42.2669	85.8053	133.928		52.8914	109.867	2.07721
HGLibA_19174	GJB7	87.0404	74.9896	184.644	151.905		81.015	168.275	2.07708
HGLibA_40510	OBFC1	12.5464	19.0883	36.9289	28.7631		15.8173	32.846	2.07658
HGLibA_44896	POLR3A	25.8769	39.54	68.427	67.4135		32.7084	67.9203	2.07654
HGLibA_19611	GOLGA6B	60.3794	58.6282	119.476	127.636		59.5038	123.556	2.07644
HGLibA_03815	ATRIP	29.7976	23.1786	43.4457	66.5146		26.4881	54.9802	2.07566
HGLibA_48053	RECK	12.5464	16.3614	45.618	14.3815		14.4539	29.9998	2.07555
HGLibA_44847	POLR1D	112.133	53.1744	165.094	177.972		82.6538	171.533	2.07532
HGLibA_54998	SUDS3	10.1939	13.6345	26.0674	23.37		11.9142	24.7187	2.07473
HGLibA_25279	hsa-mir-4455	7.84148	5.45379	8.68915	18.8758		6.64763	13.7825	2.07329
HGLibA_62788	ZNF154	32.9342	29.9958	68.427	62.0204		31.465	65.2237	2.0729
HGLibA_05688	C19orf59	107.428	113.166	243.296	213.925		110.297	228.611	2.07268
HGLibA_04699	BORA	22.7403	49.0841	102.097	46.74		35.9122	74.4188	2.07224
HGLibA_25360	hsa-mir-4474	2.35244	10.9076	18.4644	8.98846		6.63001	13.7265	2.07035
HGLibA_03276	ASCL4	50.1854	43.6303	115.131	79.0985		46.9079	97.1148	2.07033
HGLibA_34366	LPCAT3	22.7403	25.9055	31.4982	69.2112		24.3229	50.3547	2.07026
HGLibA_22097	HRH2	58.8111	50.4475	96.6668	129.434		54.6293	113.05	2.06941
HGLibA_30911	IRS2	31.3659	17.7248	52.1349	49.4365		24.5454	50.7857	2.06906
HGLibA_09869	CLDN17	40.7757	32.7227	68.427	83.5927		36.7492	76.0099	2.06834
HGLibA_14047	DSTN	65.0842	69.5358	144.457	133.928		67.31	139.193	2.06793
HGLibA_29271	hsa-mir-877	1.5683	6.81724	11.9476	5.39308		4.19277	8.67033	2.06793
HGLibA_03418	ATAD5	10.9781	6.81724	15.206	21.5723		8.89765	18.3892	2.06674
HGLibA_44694	PNPLA1	21.172	12.271	35.8427	33.2573		16.7215	34.55	2.0662
HGLibA_02012	ANKRD16	151.34	182.702	316.068	373.92		167.021	344.994	2.06557
HGLibA_04164	BARX1	66.6525	44.9938	111.873	118.648		55.8231	115.26	2.06474
HGLibA_10537	COL20A1	10.9781	6.81724	9.77529	26.9654		8.89765	18.3703	2.06463
HGLibA_02050	ANKRD27	40.7757	29.9958	70.5993	75.5031		35.3858	73.0512	2.06442
HGLibA_47808	RBM26	81.5513	89.9875	203.109	151.006		85.7694	177.058	2.06434
HGLibA_49413	RPS27A	12.5464	13.6345	16.2922	37.7515		13.0904	27.0218	2.06425
HGLibA_52979	SMEK1	40.7757	50.4475	111.873	76.4019		45.6116	94.1374	2.06389
HGLibA_26016	hsa-mir-4715	52.5379	69.5358	105.356	146.512		61.0368	125.934	2.06324
HGLibA_37739	MTO1	27.4452	25.9055	59.7379	50.3354		26.6753	55.0366	2.0632
HGLibA_31727	KCTD18	47.0489	44.9938	105.356	84.4916		46.0213	94.9237	2.0626
HGLibA_15844	F11	32.15	25.9055	53.221	66.5146		29.0278	59.8678	2.06243
HGLibA_00760	ADAM23	36.8549	39.54	79.2885	78.1996		38.1975	78.7441	2.0615
HGLibA_39877	NR1I2	25.8769	31.3593	32.5843	85.3904		28.6181	58.9874	2.06119
HGLibA_10148	CLTC	5.48903	2.72689	4.34457	12.5838		4.10796	8.46421	2.06044
HGLibA_53083	SMOC1	5.48903	5.45379	10.8614	11.685		5.47141	11.2732	2.06039
HGLibA_30079	IGF1	76.0623	68.1724	154.232	142.917		72.1173	148.574	2.06018
HGLibA_30039	IFT20	29.0135	19.0883	53.221	45.8412		24.0509	49.5311	2.05943
HGLibA_19881	GPR126	25.8769	16.3614	45.618	41.3469		21.1191	43.4825	2.05892
HGLibA_13152	DHRS7C	72.1416	83.1703	123.82	195.949		77.6559	159.884	2.05888
HGLibA_04780	BRD4	0.784148	2.72689	5.43072	1.79769		1.75552	3.61421	2.05877
HGLibA_24544	hsa-mir-384	35.2866	31.3593	81.4608	55.7285		33.323	68.5946	2.05848
HGLibA_37241	MRPL33	37.6391	21.8152	68.427	53.9308		29.7271	61.1789	2.05802
HGLibA_27423	hsa-mir-5708	23.5244	16.3614	38.015	44.0435		19.9429	41.0292	2.05734
HGLibA_44930	POM121	2.35244	2.72689	3.25843	7.19077		2.53967	5.2246	2.0572
HGLibA_60974	VMA21	2.35244	2.72689	3.25843	7.19077		2.53967	5.2246	2.0572
HGLibA_45921	PRMT6	39.2074	66.8089	111.873	106.064		53.0081	108.968	2.05569
HGLibA_05037	C10orf114	10.1939	12.271	22.809	23.37		11.2325	23.0895	2.0556
HGLibA_34930	LUZP2	44.6964	34.0862	99.9252	62.0204		39.3913	80.9728	2.0556
HGLibA_04693	BOLL	38.4232	47.7207	78.2023	98.8731		43.0719	88.5377	2.05558
HGLibA_60935	VHL	3.92074	8.18068	8.68915	16.1792		6.05071	12.4342	2.055
HGLibA_47813	RBM27	12.5464	35.4496	40.1873	58.425		23.998	49.3062	2.0546
HGLibA_27024	hsa-mir-548e	9.40977	1.36345	3.25843	18.8758		5.38661	11.0671	2.05456
HGLibA_65044	NonTargetingControlGuideForHuman_0661	43.9123	23.1786	95.5806	42.2458		33.5454	68.9132	2.05432
HGLibA_07652	CCDC153	13.3305	13.6345	29.3259	26.0665		13.4825	27.6962	2.05424
HGLibA_19707	GP5	8.62562	6.81724	11.9476	19.7746		7.72143	15.8611	2.05417
HGLibA_53814	SPATA6L	63.5159	66.8089	118.39	149.208		65.1624	133.799	2.05332
HGLibA_03834	ATXN1L	36.0708	19.0883	52.1349	61.1216		27.5795	56.6282	2.05327
HGLibA_63850	ZNF697	65.0842	77.7165	198.764	94.3789		71.4004	146.572	2.05281
HGLibA_53097	SMPD3	24.3086	53.1744	93.4083	65.6158		38.7415	79.5121	2.05237
HGLibA_01449	AKAP8L	48.6171	16.3614	69.5132	63.8181		32.4893	66.6656	2.05193
HGLibA_34609	LRRC34	35.2866	40.9034	56.4795	99.7719		38.095	78.1257	2.05081
HGLibA_25506	hsa-mir-4506	73.7099	53.1744	106.442	153.703		63.4422	130.072	2.05025
HGLibA_39806	NPRL2	174.865	163.614	306.292	387.403		169.239	346.848	2.04945
HGLibA_23936	hsa-mir-3196	27.4452	8.18068	27.1536	45.8412		17.8129	36.4974	2.04893
HGLibA_04936	BTF3	25.8769	46.3572	107.528	40.4481		36.117	73.9881	2.04857
HGLibA_54894	STT3A	30.5818	31.3593	73.8578	53.0319		30.9705	63.4448	2.04856
HGLibA_15138	ENKUR	39.2074	17.7248	45.618	71.0089		28.4661	58.3134	2.04852
HGLibA_32636	KNSTRN	29.0135	16.3614	48.8765	44.0435		22.6874	46.46	2.04783
HGLibA_48184	REXO2	17.2512	21.8152	52.1349	27.8642		19.5332	39.9996	2.04777
HGLibA_13549	DNAJB6	29.7976	39.54	67.3409	74.6042		34.6688	70.9726	2.04716
HGLibA_27087	hsa-mir-548k	5.48903	5.45379	15.206	7.19077		5.47141	11.1984	2.04671
HGLibA_58159	TNNI1	2.35244	4.09034	8.68915	4.49423		3.22139	6.59169	2.04622
HGLibA_46008	PRPF31	50.9696	27.2689	62.9963	97.0754		39.1193	80.0359	2.04594
HGLibA_37222	MRPL23	14.8988	25.9055	35.8427	47.6389		20.4021	41.7408	2.0459
HGLibA_39804	NPRL2	124.679	167.704	262.847	335.27		146.192	299.058	2.04566
HGLibA_38468	NAT6	77.6306	95.4413	192.247	161.792		86.536	177.02	2.04562
HGLibA_16526	FAM222B	45.4806	19.0883	67.3409	64.7169		32.2844	66.0289	2.04523
HGLibA_59957	UBE2V2	45.4806	53.1744	111.873	89.8846		49.3275	100.879	2.04508
HGLibA_02436	APLNR	8.62562	6.81724	16.2922	15.2804		7.72143	15.7863	2.04448
HGLibA_29168	hsa-mir-8069	25.8769	14.9979	46.7042	36.8527		20.4374	41.7784	2.04422
HGLibA_39296	NKD1	6.27318	5.45379	8.68915	15.2804		5.86348	11.9848	2.04397
HGLibA_35133	MAD2L1	36.8549	35.4496	80.3746	67.4135		36.1523	73.894	2.04397
HGLibA_16657	FAM60A	32.9342	44.9938	68.427	90.7835		38.964	79.6053	2.04305
HGLibA_47715	RBBP4	33.7183	39.54	91.2361	58.425		36.6292	74.8305	2.04292
HGLibA_24776	hsa-mir-4254	13.3305	14.9979	22.809	35.055		14.1642	28.932	2.04261
HGLibA_50578	SELENBP1	78.4148	66.8089	145.543	151.006		72.6118	148.275	2.04202
HGLibA_27079	hsa-mir-548i-4	58.0269	21.8152	74.9439	88.0869		39.921	81.5154	2.04192
HGLibA_34435	LRCH4	9.40977	8.18068	20.6367	15.2804		8.79523	17.9586	2.04185
HGLibA_32351	KLF17	6.27318	12.271	16.2922	21.5723		9.2721	18.9322	2.04185
HGLibA_59920	UBE2M	17.2512	10.9076	20.6367	36.8527		14.0794	28.7447	2.04161
HGLibA_50983	SF3A2	23.5244	34.0862	30.412	87.1881		28.8053	58.8001	2.04129
HGLibA_47695	RAX	37.6391	25.9055	90.1499	39.5492		31.7723	64.8496	2.04107
HGLibA_51496	SIRPB2	44.6964	36.8131	83.6331	82.6939		40.7547	83.1635	2.04058
HGLibA_14039	DSPP	13.3305	13.6345	27.1536	27.8642		13.4825	27.5089	2.04034
HGLibA_42122	OXSM	71.3574	88.6241	141.199	185.162		79.9907	163.181	2.03999
HGLibA_32220	KIF2C	132.521	128.164	342.135	189.657		130.342	265.896	2.03998
HGLibA_44714	PNPLA8	8.62562	1.36345	8.68915	11.685		4.99453	10.1871	2.03964
HGLibA_13196	DHX38	9.40977	14.9979	22.809	26.9654		12.2038	24.8872	2.03929
HGLibA_31233	JHDM1D	54.8903	64.082	166.18	76.4019		59.4862	121.291	2.03898
HGLibA_62840	ZNF189	45.4806	34.0862	85.8053	76.4019		39.7834	81.1036	2.03863
HGLibA_37474	MSGN1	16.4671	23.1786	41.2735	39.5492		19.8229	40.4113	2.03862
HGLibA_57218	TMEM132A	1.5683	4.09034	4.34457	7.19077		2.82932	5.76767	2.03854
HGLibA_34941	LY6D	31.3659	32.7227	69.5132	61.1216		32.0443	65.3174	2.03834
HGLibA_49041	ROM1	11.7622	12.271	13.0337	35.9539		12.0166	24.4938	2.03833
HGLibA_16832	FANCB	16.4671	49.0841	81.4608	52.1331		32.7756	66.7969	2.03801
HGLibA_33798	LILRB2	39.9915	43.6303	102.097	68.3123		41.8109	85.2049	2.03786
HGLibA_06114	C2orf16	46.2647	42.2669	144.457	35.9539		44.2658	90.2055	2.03781
HGLibA_22393	hsa-mir-1237	31.3659	19.0883	48.8765	53.9308		25.2271	51.4036	2.03764
HGLibA_37614	MTCH1	15.683	54.5379	68.427	74.6042		35.1104	71.5156	2.03688
HGLibA_32914	KRTAP11-1	90.177	96.8048	180.3	200.443		93.4909	190.371	2.03626
HGLibA_13795	DOM3Z	2.35244	1.36345	2.17229	5.39308		1.85794	3.78268	2.03595
HGLibA_61205	VWA8	29.0135	39.54	58.6518	80.8962		34.2767	69.774	2.03561
HGLibA_30741	IPCEF1	61.9477	64.082	147.716	108.76		63.0148	128.238	2.03504
HGLibA_45022	POTEG	54.1062	62.7186	95.5806	142.018		58.4124	118.799	2.0338
HGLibA_25858	hsa-mir-4672	51.7537	46.3572	72.7716	126.737		49.0555	99.7545	2.0335
HGLibA_00228	ABCG8	10.9781	6.81724	6.51686	29.6619		8.89765	18.0894	2.03305
HGLibA_25952	hsa-mir-4697	21.9561	23.1786	57.5656	34.1562		22.5674	45.8609	2.03218
HGLibA_08591	CDC5L	1.5683	5.45379	9.77529	4.49423		3.51104	7.13476	2.03209
HGLibA_14723	EIF2AK1	133.305	148.616	267.191	305.608		140.96	286.4	2.03177
HGLibA_57261	TMEM145	61.1635	69.5358	106.442	159.096		65.3497	132.769	2.03167
HGLibA_65248	NonTargetingControlGuideForHuman_0865	26.661	31.3593	42.3596	75.5031		29.0102	58.9313	2.0314
HGLibA_09622	CHST13	4.70489	4.09034	9.77529	8.08962		4.39761	8.93245	2.03121
HGLibA_28697	hsa-mir-6865	3.13659	2.72689	6.51686	5.39308		2.93174	5.95497	2.03121
HGLibA_61874	XRCC2	20.3878	10.9076	40.1873	23.37		15.6477	31.7787	2.03088
HGLibA_46696	PTP4A3	5.48903	5.45379	14.1199	8.08962		5.47141	11.1047	2.02959
HGLibA_02283	AP1G1	28.2293	20.4517	41.2735	57.5262		24.3405	49.3998	2.02953
HGLibA_29250	hsa-mir-8088	8.62562	4.09034	14.1199	11.685		6.35798	12.9024	2.02933
HGLibA_47863	RBM5	87.8245	94.0779	148.802	220.217		90.9512	184.51	2.02867
HGLibA_58776	TRIM4	35.2866	17.7248	55.3933	52.1331		26.5057	53.7632	2.02836
HGLibA_54072	SPPL3	174.081	128.164	312.809	300.215		151.122	306.512	2.02824
HGLibA_19625	GOLGA6L4	5.48903	17.7248	22.809	24.2689		11.6069	23.5389	2.02801
HGLibA_37755	MTRF1	5.48903	1.36345	7.603	6.29192		3.42624	6.94746	2.02772
HGLibA_39263	NIPSNAP3A	32.9342	27.2689	51.0487	71.0089		30.1016	61.0288	2.02743
HGLibA_55760	TBC1D12	8.62562	13.6345	27.1536	17.9769		11.13	22.5653	2.02742
HGLibA_17175	FCER2	6.27318	10.9076	19.5506	15.2804		8.59038	17.4155	2.02732
HGLibA_64221	ZNHIT6	1.5683	5.45379	4.34457	9.88731		3.51104	7.11594	2.02673
HGLibA_14753	EIF2S1	49.4013	35.4496	105.356	66.5146		42.4255	85.9353	2.02556
HGLibA_62136	ZBTB24	13.3305	28.6324	44.5319	40.4481		20.9814	42.49	2.02512
HGLibA_32374	KLF9	19.6037	8.18068	23.8952	32.3585		13.8922	28.1268	2.02465
HGLibA_24870	hsa-mir-4278	20.3878	27.2689	43.4457	53.0319		23.8284	48.2388	2.02443
HGLibA_23509	hsa-mir-302f	66.6525	51.811	129.251	110.558		59.2318	119.905	2.02433
HGLibA_20581	GTF3C1	3.92074	4.09034	5.43072	10.7862		4.00554	8.10844	2.02431
HGLibA_61687	WRAP53	29.7976	32.7227	77.1162	49.4365		31.2602	63.2764	2.02419
HGLibA_22157	hsa-let-7a-2	56.4586	36.8131	72.7716	115.951		46.6358	94.3614	2.02337
HGLibA_24071	hsa-mir-33b	12.5464	16.3614	31.4982	26.9654		14.4539	29.2318	2.02242
HGLibA_02352	AP5B1	27.4452	39.54	66.2548	69.2112		33.4926	67.733	2.02233
HGLibA_55624	TARDBP	75.2782	66.8089	143.371	143.815		71.0435	143.593	2.0212
HGLibA_06607	C8orf33	33.7183	29.9958	58.6518	70.11		31.8571	64.3809	2.02093
HGLibA_11461	CST6	15.683	24.542	54.3072	26.9654		20.1125	40.6363	2.02045
HGLibA_14517	EEPD1	58.0269	47.7207	139.026	74.6042		52.8738	106.815	2.02019
HGLibA_10428	CNTNAP3B	110.565	137.708	281.311	220.217		124.136	250.764	2.02007
HGLibA_53232	SNRNP25	72.1416	42.2669	109.7	121.344		57.2042	115.522	2.01947
HGLibA_37260	MRPL39	23.5244	28.6324	47.7903	57.5262		26.0784	52.6582	2.01923
HGLibA_39980	NRIP1	44.6964	39.54	105.356	64.7169		42.1182	85.0364	2.019
HGLibA_13111	DHODH	54.1062	72.2627	160.749	94.3789		63.1844	127.564	2.01892
HGLibA_11632	CTIF	43.9123	43.6303	107.528	69.2112		43.7713	88.3697	2.0189
HGLibA_31632	KCNMB2	101.939	104.985	254.158	163.59		103.462	208.874	2.01884
HGLibA_30999	ITFG3	116.838	83.1703	157.491	246.284		100.004	201.887	2.01879
HGLibA_18358	GABRA2	152.909	118.62	291.086	257.07		135.764	274.078	2.01878
HGLibA_39110	NFKBIA	65.0842	39.54	150.974	60.2227		52.3121	105.598	2.01862
HGLibA_31911	KIAA0319L	21.9561	5.45379	44.5319	10.7862		13.705	27.659	2.01818
HGLibA_09057	CENPH	4.70489	1.36345	3.25843	8.98846		3.03417	6.12345	2.01816
HGLibA_07993	CCL21	65.0842	68.1724	172.697	96.1766		66.6283	134.437	2.01771
HGLibA_13041	DGAT2L6	35.2866	14.9979	61.9102	39.5492		25.1423	50.7297	2.01771
HGLibA_23931	hsa-mir-3195	23.5244	23.1786	30.412	63.8181		23.3515	47.1151	2.01764
HGLibA_32385	KLHDC2	29.7976	24.542	72.7716	36.8527		27.1698	54.8122	2.01739
HGLibA_62109	ZBTB12	32.9342	34.0862	80.3746	54.8296		33.5102	67.6021	2.01736
HGLibA_46865	PUF60	4.70489	8.18068	15.206	10.7862		6.44278	12.9961	2.01715
HGLibA_46137	PRR5L	86.2562	69.5358	128.165	186.061		77.896	157.113	2.01696
HGLibA_63462	ZNF529	61.9477	50.4475	99.9252	126.737		56.1976	113.331	2.01666
HGLibA_28814	hsa-mir-6894	10.1939	16.3614	18.4644	35.055		13.2776	26.7597	2.0154
HGLibA_05576	C17orf77	1.5683	2.72689	3.25843	5.39308		2.14759	4.32575	2.01423
HGLibA_09192	CERCAM	9.40977	16.3614	19.5506	32.3585		12.8856	25.9545	2.01423
HGLibA_33159	KTN1	58.8111	65.4455	132.51	117.749		62.1283	125.129	2.01405
HGLibA_08454	CD80	23.5244	29.9958	41.2735	66.5146		26.7601	53.894	2.01397
HGLibA_12982	DEPDC5	524.595	415.851	928.653	965.361		470.223	947.007	2.01395
HGLibA_09546	CHRM1	50.1854	61.3551	108.614	115.951		55.7703	112.283	2.01331
HGLibA_40923	OR14I1	43.9123	40.9034	98.8391	71.9077		42.4078	85.3734	2.01315
HGLibA_36101	MED7	6.27318	6.81724	11.9476	14.3815		6.54521	13.1646	2.01133
HGLibA_45183	PPIA	47.0489	38.1765	81.4608	89.8846		42.6127	85.6727	2.0105
HGLibA_47918	RBP1	71.3574	46.3572	131.423	105.165		58.8573	118.294	2.00985
HGLibA_53189	SNAPC5	26.661	25.9055	65.1686	40.4481		26.2833	52.8083	2.0092
HGLibA_48023	RDH11	35.2866	23.1786	60.824	56.6273		29.2326	58.7257	2.00891
HGLibA_42209	PABPC1	55.6745	68.1724	118.39	130.333		61.9234	124.361	2.00831
HGLibA_59687	TXN	3.13659	23.1786	24.9813	27.8642		13.1576	26.4228	2.00818
HGLibA_33826	LIME1	91.7453	35.4496	146.629	108.76		63.5974	127.695	2.00786
HGLibA_51297	SHC4	14.1147	5.45379	14.1199	25.1677		9.78422	19.6438	2.0077
HGLibA_40168	NTRK3	74.494	100.895	237.865	114.153		87.6946	176.009	2.00707
HGLibA_43969	PIM3	7.05733	17.7248	17.3783	32.3585		12.3911	24.8684	2.00696
HGLibA_64376	ZYX	71.3574	72.2627	112.959	175.275		71.8101	144.117	2.00692
HGLibA_20963	HCFC2	7.05733	19.0883	22.809	29.6619		13.0728	26.2355	2.00688
HGLibA_54444	SSR2	65.0842	68.1724	143.371	124.041		66.6283	133.706	2.00674
HGLibA_45017	POTEE	67.4367	61.3551	143.371	115.052		64.3959	129.212	2.00652
HGLibA_53265	SNRPD1	6.27318	1.36345	5.43072	9.88731		3.81831	7.65901	2.00586
HGLibA_52308	SLC35G2	32.15	28.6324	55.3933	66.5146		30.3912	60.954	2.00564
HGLibA_04706	BPI	4.70489	5.45379	8.68915	11.685		5.07934	10.1871	2.00559
HGLibA_38718	NDST3	2.35244	6.81724	7.603	10.7862		4.58484	9.19458	2.00543
HGLibA_25202	hsa-mir-4436b-2	4.70489	14.9979	20.6367	18.8758		9.8514	19.7563	2.00543
HGLibA_38064	MYL7	139.578	125.437	287.828	243.587		132.508	265.708	2.00522
HGLibA_36480	MIB1	41.5598	14.9979	68.427	44.9423		28.2789	56.6847	2.00449
HGLibA_54101	SPRR2D	81.5513	61.3551	122.734	163.59		71.4532	143.162	2.00358
HGLibA_26637	hsa-mir-513c	48.6171	36.8131	80.3746	90.7835		42.7151	85.5791	2.00348
HGLibA_51232	SH3D21	9.40977	6.81724	21.7229	10.7862		8.1135	16.2545	2.00339
HGLibA_52383	SLC39A11	5.48903	10.9076	18.4644	14.3815		8.19831	16.423	2.00322
HGLibA_25917	hsa-mir-4688	7.05733	5.45379	9.77529	15.2804		6.25556	12.5278	2.00267
HGLibA_53010	SMIM11	40.7757	39.54	61.9102	98.8731		40.1578	80.3916	2.00189
HGLibA_23489	hsa-mir-302a	54.8903	39.54	110.787	78.1996		47.2151	94.4931	2.00133
HGLibA_05080	C10orf55	19.6037	42.2669	45.618	78.1996		30.9353	61.9088	2.00124
HGLibA_62026	YWHAB	40.7757	69.5358	143.371	77.3008		55.1557	110.336	2.00044
HGLibA_00332	ABT1	8.62562	5.45379	17.3783	10.7862		7.03971	14.0822	2.0004
HGLibA_39493	NMT1	6.27318	6.81724	16.2922	9.88731		6.54521	13.0897	1.9999
HGLibA_32325	KLC4	22.7403	19.0883	31.4982	52.1331		20.9143	41.8156	1.99938
HGLibA_58927	TRIP12	32.15	38.1765	80.3746	60.2227		35.1633	70.2987	1.99921
HGLibA_18736	GBP4	3.13659	14.9979	17.3783	18.8758		9.06725	18.127	1.99918
HGLibA_63052	ZNF3	7.84148	2.72689	13.0337	8.08962		5.28418	10.5617	1.99873
HGLibA_57712	TMEM50A	18.8195	19.0883	38.015	37.7515		18.9539	37.8833	1.99871
HGLibA_09076	CENPO	36.8549	27.2689	76.03	52.1331		32.0619	64.0816	1.99868
HGLibA_12318	DAP3	42.344	8.18068	43.4457	57.5262		25.2623	50.486	1.99847
HGLibA_18382	GABRD	18.0354	17.7248	39.1012	32.3585		17.8801	35.7298	1.9983
HGLibA_32727	KRT18	18.0354	21.8152	49.9626	29.6619		19.9253	39.8123	1.99808
HGLibA_45895	PRM1	0.784148	4.09034	4.34457	5.39308		2.43724	4.86883	1.99768
HGLibA_08538	CDC27	14.1147	8.18068	18.4644	26.0665		11.1477	22.2655	1.99732
HGLibA_15400	ERAL1	69.7891	49.0841	120.562	116.85		59.4366	118.706	1.99719
HGLibA_17616	FLI1	14.1147	10.9076	23.8952	26.0665		12.5111	24.9809	1.99669
HGLibA_37172	MRP63	33.7183	34.0862	70.5993	64.7169		33.9023	67.6581	1.99568
HGLibA_42056	OTUD5	44.6964	44.9938	120.562	58.425		44.8451	89.4935	1.99561
HGLibA_10658	COMMD3	124.679	163.614	291.086	284.035		144.147	287.561	1.99492
HGLibA_22742	hsa-mir-1302-10	14.8988	8.18068	27.1536	18.8758		11.5397	23.0147	1.99438
HGLibA_63279	ZNF436	17.2512	32.7227	35.8427	63.8181		24.987	49.8304	1.99425
HGLibA_28417	hsa-mir-6796	62.7318	27.2689	60.824	118.648		45.0004	89.7359	1.99411
HGLibA_59380	TTC27	10.9781	14.9979	29.3259	22.4712		12.988	25.8985	1.99404
HGLibA_56430	TFB2M	8.62562	13.6345	22.809	21.5723		11.13	22.1907	1.99376
HGLibA_28949	hsa-mir-759	4.70489	1.36345	7.603	4.49423		3.03417	6.04862	1.9935
HGLibA_19950	GPR158	50.9696	51.811	119.476	85.3904		51.3903	102.433	1.99324
HGLibA_33893	LIPE	44.6964	35.4496	66.2548	93.48		40.073	79.8674	1.99305
HGLibA_63514	ZNF556	4.70489	6.81724	18.4644	4.49423		5.76106	11.4793	1.99257
HGLibA_52035	SLC25A44	17.2512	31.3593	71.6855	25.1677		24.3053	48.4266	1.99243
HGLibA_19058	GID8	21.9561	21.8152	52.1349	35.055		21.8856	43.5949	1.99194
HGLibA_02278	AP1AR	5.48903	5.45379	6.51686	15.2804		5.47141	10.8986	1.99192
HGLibA_13613	DNAJC28	14.8988	14.9979	32.5843	26.9654		14.9484	29.7748	1.99185
HGLibA_30841	IRAK1	26.661	27.2689	59.7379	47.6389		26.965	53.6884	1.99104
HGLibA_01976	ANKLE2	25.8769	9.54413	33.6704	36.8527		17.7105	35.2616	1.991
HGLibA_10758	COQ5	17.2512	12.271	22.809	35.9539		14.7611	29.3814	1.99046
HGLibA_47030	QRICH1	77.6306	51.811	133.596	124.041		64.7208	128.818	1.99037
HGLibA_03518	ATL2	43.9123	16.3614	59.7379	60.2227		30.1368	59.9803	1.99027
HGLibA_44674	PNMAL2	38.4232	84.5337	84.7192	159.995		61.4785	122.357	1.99024
HGLibA_54151	SPSB2	39.9915	47.7207	79.2885	95.2777		43.8561	87.2831	1.99022
HGLibA_19645	GOLGA8O	14.1147	6.81724	17.3783	24.2689		10.4659	20.8236	1.98965
HGLibA_36175	MEN1	138.794	100.895	236.779	239.992		119.845	238.386	1.98912
HGLibA_39626	NOSTRIN	23.5244	21.8152	43.4457	46.74		22.6698	45.0929	1.98912
HGLibA_05574	C17orf75	10.9781	20.4517	18.4644	44.0435		15.7149	31.254	1.98881
HGLibA_13088	DGUOK	16.4671	19.0883	29.3259	41.3469		17.7777	35.3364	1.98768
HGLibA_54300	SRP72	2.35244	8.18068	11.9476	8.98846		5.26656	10.468	1.98764
HGLibA_09265	CFHR2	48.6171	72.2627	131.423	108.76		60.4399	120.092	1.98696
HGLibA_25492	hsa-mir-4503	10.9781	6.81724	17.3783	17.9769		8.89765	17.6776	1.98677
HGLibA_20256	GRHPR	6.27318	13.6345	26.0674	13.4827		9.95383	19.7751	1.98668
HGLibA_30326	IL1A	59.5952	61.3551	142.285	97.9743		60.4752	120.13	1.98643
HGLibA_03298	ASIC1	58.0269	73.6261	119.476	142.018		65.8265	130.747	1.98623
HGLibA_25058	hsa-mir-4320	41.5598	42.2669	79.2885	87.1881		41.9133	83.2383	1.98596
HGLibA_30024	IFRD1	10.1939	12.271	29.3259	15.2804		11.2325	22.3031	1.98559
HGLibA_13133	DHRS3	55.6745	32.7227	84.7192	90.7835		44.1986	87.7513	1.98539
HGLibA_38496	NBEAL1	13.3305	21.8152	29.3259	40.4481		17.5728	34.887	1.98528
HGLibA_47236	RAB43	12.5464	8.18068	19.5506	21.5723		10.3635	20.5614	1.98402
HGLibA_22522	hsa-mir-1261	58.0269	57.2648	137.94	90.7835		57.6458	114.362	1.98387
HGLibA_46103	PRR21	14.8988	17.7248	26.0674	38.6504		16.3118	32.3589	1.98377
HGLibA_02593	AQP3	40.7757	44.9938	84.7192	85.3904		42.8847	85.0548	1.98334
HGLibA_06857	CABP5	110.565	59.9917	142.285	195.949		85.2782	169.117	1.98312
HGLibA_21216	HEY1	43.1281	66.8089	96.6668	121.344		54.9685	109.006	1.98305
HGLibA_29721	HVCN1	3.92074	6.81724	8.68915	12.5838		5.36899	10.6365	1.9811
HGLibA_45266	PPM1G	52.5379	17.7248	56.4795	82.6939		35.1313	69.5867	1.98076
HGLibA_29942	IFLTD1	7.05733	10.9076	23.8952	11.685		8.98245	17.7901	1.98054
HGLibA_48461	RHOBTB1	43.1281	49.0841	68.427	114.153		46.1061	91.2903	1.98
HGLibA_30997	ITFG2	48.6171	31.3593	68.427	89.8846		39.9882	79.1558	1.97948
HGLibA_00024	AAAS	8.62562	10.9076	26.0674	12.5838		9.7666	19.3256	1.97875
HGLibA_37998	MYH11	22.7403	31.3593	62.9963	44.0435		27.0498	53.5199	1.97857
HGLibA_57463	TMEM200B	12.5464	21.8152	29.3259	38.6504		17.1808	33.9881	1.97827
HGLibA_65317	NonTargetingControlGuideForHuman_0934	43.9123	44.9938	86.8915	88.9858		44.453	87.9386	1.97824
HGLibA_41836	OR8K3	25.8769	47.7207	46.7042	98.8731		36.7988	72.7886	1.97802
HGLibA_56616	THBS3	37.6391	34.0862	82.5469	59.3239		35.8626	70.9354	1.97797
HGLibA_00082	AASS	18.8195	27.2689	54.3072	36.8527		23.0442	45.5799	1.97793
HGLibA_12052	CYP11A1	36.0708	35.4496	69.5132	71.9077		35.7602	70.7104	1.97735
HGLibA_11315	CSDE1	54.1062	38.1765	104.27	78.1996		46.1414	91.2347	1.97729
HGLibA_50146	SCAP	55.6745	51.811	121.648	90.7835		53.7427	106.216	1.97637
HGLibA_25896	hsa-mir-4683	15.683	10.9076	7.603	44.9423		13.2953	26.2727	1.97609
HGLibA_00264	ABHD17A	50.1854	19.0883	64.0825	72.8066		34.6369	68.4445	1.97606
HGLibA_57629	TMEM258	13.3305	4.09034	11.9476	22.4712		8.71042	17.2094	1.97572
HGLibA_21835	HNRNPL	13.3305	14.9979	32.5843	23.37		14.1642	27.9772	1.9752
HGLibA_54337	SRRM2	25.8769	21.8152	51.0487	43.1446		23.846	47.0967	1.97503
HGLibA_06378	C5orf34	43.1281	17.7248	40.1873	79.9973		30.4265	60.0923	1.975
HGLibA_24537	hsa-mir-383	30.5818	35.4496	62.9963	67.4135		33.0157	65.2049	1.97497
HGLibA_37979	MYEOV	48.6171	54.5379	102.097	101.57		51.5775	101.834	1.97438
HGLibA_40877	OR12D3	21.9561	14.9979	47.7903	25.1677		18.477	36.479	1.97429
HGLibA_52588	SLC6A14	67.4367	39.54	119.476	91.6823		53.4883	105.579	1.97387
HGLibA_20055	GPR56	7.05733	8.18068	7.603	22.4712		7.61901	15.0371	1.97363
HGLibA_38178	MYOM1	20.3878	17.7248	34.7566	40.4481		19.0563	37.6023	1.97322
HGLibA_17309	FEV	51.7537	69.5358	131.423	107.862		60.6448	119.642	1.97284
HGLibA_35444	MAP2K7	42.344	47.7207	86.8915	90.7835		45.0323	88.8375	1.97275
HGLibA_57029	TMBIM4	7.05733	5.45379	7.603	17.0781		6.25556	12.3405	1.97273
HGLibA_07630	CCDC147	33.7183	36.8131	77.1162	62.0204		35.2657	69.5683	1.97269
HGLibA_00747	ADAM19	20.3878	27.2689	44.5319	49.4365		23.8284	46.9842	1.97177
HGLibA_62247	ZC3H12C	18.8195	23.1786	42.3596	40.4481		20.9991	41.4038	1.9717
HGLibA_15401	ERAL1	21.172	44.9938	68.427	62.0204		33.0829	65.2237	1.97153
HGLibA_10150	CLTC	92.5294	70.8993	158.577	163.59		81.7143	161.083	1.9713
HGLibA_41415	OR51Q1	21.9561	10.9076	31.4982	33.2573		16.4319	32.3777	1.97043
HGLibA_29965	IFNA21	69.7891	57.2648	137.94	112.356		63.527	125.148	1.97
HGLibA_55728	TATDN1	11.7622	25.9055	44.5319	29.6619		18.8339	37.0969	1.96969
HGLibA_13112	DHODH	0.784148	5.45379	8.68915	3.59539		3.11897	6.14227	1.96933
HGLibA_07281	CASC5	4.70489	5.45379	6.51686	13.4827		5.07934	9.99978	1.96872
HGLibA_26976	hsa-mir-548as	26.661	21.8152	21.7229	73.7054		24.2381	47.7141	1.96856
HGLibA_46366	PSMA4	10.9781	31.3593	40.1873	43.1446		21.1687	41.666	1.96828
HGLibA_07044	CALN1	4.70489	12.271	21.7229	11.685		8.48796	16.7039	1.96796
HGLibA_43884	PIGW	29.7976	31.3593	35.8427	84.4916		30.5784	60.1671	1.96763
HGLibA_46864	PUF60	3.13659	2.72689	4.34457	7.19077		2.93174	5.76767	1.96732
HGLibA_50472	SEC11C	28.2293	44.9938	84.7192	59.3239		36.6115	72.0215	1.96718
HGLibA_28682	hsa-mir-6862-1	25.0927	20.4517	60.824	28.7631		22.7722	44.7936	1.96703
HGLibA_60727	UTP15	10.1939	10.9076	21.7229	19.7746		10.5507	20.7487	1.96657
HGLibA_19283	GLO1	28.2293	35.4496	64.0825	61.1216		31.8395	62.602	1.96618
HGLibA_48143	RER1	67.4367	47.7207	134.682	91.6823		57.5787	113.182	1.96569
HGLibA_40349	NUP54	19.6037	21.8152	39.1012	42.2458		20.7094	40.6735	1.96401
HGLibA_19248	GLI1	14.1147	5.45379	19.5506	18.8758		9.78422	19.2132	1.96369
HGLibA_38251	N6AMT1	11.7622	9.54413	18.4644	23.37		10.6532	20.9172	1.96347
HGLibA_48529	RICTOR	12.5464	14.9979	21.7229	32.3585		13.7721	27.0407	1.96343
HGLibA_17441	FGFR1OP2	8.62562	8.18068	14.1199	18.8758		8.40315	16.4978	1.96329
HGLibA_32758	KRT3	68.2208	38.1765	127.079	81.795		53.1987	104.437	1.96315
HGLibA_18327	GAB3	38.4232	35.4496	17.3783	127.636		36.9364	72.5072	1.96303
HGLibA_48235	RFT1	19.6037	28.6324	43.4457	51.2342		24.118	47.34	1.96285
HGLibA_12966	DENND6A	4.70489	1.36345	6.51686	5.39308		3.03417	5.95497	1.96264
HGLibA_57336	TMEM169	12.5464	25.9055	20.6367	54.8296		19.2259	37.7332	1.96262
HGLibA_16034	FAM114A2	21.172	14.9979	20.6367	50.3354		18.085	35.4861	1.96219
HGLibA_49229	RPL32	11.7622	12.271	33.6704	13.4827		12.0166	23.5766	1.962
HGLibA_09090	CENPV	15.683	25.9055	45.618	35.9539		20.7942	40.7859	1.96141
HGLibA_21009	HDAC3	5.48903	5.45379	9.77529	11.685		5.47141	10.7301	1.96113
HGLibA_32069	KIAA1549L	30.5818	40.9034	67.3409	72.8066		35.7426	70.0737	1.96051
HGLibA_08785	CDK5RAP2	10.1939	6.81724	10.8614	22.4712		8.50558	16.6663	1.95946
HGLibA_55674	TAS2R30	41.5598	36.8131	56.4795	97.0754		39.1864	76.7774	1.95929
HGLibA_21247	HGS	48.6171	61.3551	118.39	97.0754		54.9861	107.733	1.95927
HGLibA_28218	hsa-mir-6752	43.9123	31.3593	83.6331	63.8181		37.6358	73.7256	1.95892
HGLibA_50542	SEC61B	18.8195	13.6345	40.1873	23.37		16.227	31.7787	1.95838
HGLibA_48760	RNF113A	14.1147	14.9979	28.2397	28.7631		14.5563	28.5014	1.95801
HGLibA_61225	WAC	38.4232	10.9076	33.6704	62.9192		24.6654	48.2948	1.958
HGLibA_09822	CLCN2	8.62562	5.45379	8.68915	18.8758		7.03971	13.7825	1.95782
HGLibA_12651	DDX10	13.3305	10.9076	24.9813	22.4712		12.119	23.7262	1.95776
HGLibA_61636	WNT10B	45.4806	28.6324	80.3746	64.7169		37.0565	72.5458	1.95771
HGLibA_49651	RSRC2	5.48903	10.9076	14.1199	17.9769		8.19831	16.0484	1.95753
HGLibA_35568	MAPK7	8.62562	19.0883	17.3783	36.8527		13.8569	27.1155	1.95682
HGLibA_47426	RAI1	41.5598	74.9896	144.457	83.5927		58.2747	114.025	1.95668
HGLibA_50000	SAP130	33.7183	50.4475	105.356	59.3239		42.0829	82.3399	1.95661
HGLibA_38205	MYRF	7.05733	8.18068	21.7229	8.08962		7.61901	14.9062	1.95646
HGLibA_02568	APPL2	39.2074	16.3614	41.2735	67.4135		27.7844	54.3435	1.9559
HGLibA_42938	PCNXL3	59.5952	34.0862	77.1162	106.064		46.8407	91.59	1.95535
HGLibA_37857	MUM1L1	65.0842	47.7207	153.146	67.4135		56.4024	110.28	1.95523
HGLibA_09062	CENPJ	68.2208	70.8993	180.3	91.6823		69.56	135.991	1.95502
HGLibA_31603	KCNK18	7.84148	5.45379	15.206	10.7862		6.64763	12.9961	1.95499
HGLibA_45924	PRMT7	58.8111	31.3593	89.0638	87.1881		45.0852	88.1259	1.95465
HGLibA_42578	PATZ1	80.7672	73.6261	118.39	183.365		77.1967	150.877	1.95445
HGLibA_42009	OTC	3.92074	4.09034	2.17229	13.4827		4.00554	7.82749	1.95417
HGLibA_01833	AMPH	36.8549	53.1744	92.3222	83.5927		45.0147	87.9575	1.95397
HGLibA_08957	CEBPA	16.4671	20.4517	32.5843	39.5492		18.4594	36.0668	1.95384
HGLibA_33371	LBR	4.70489	9.54413	20.6367	7.19077		7.12451	13.9137	1.95294
HGLibA_22499	hsa-mir-125a	36.8549	20.4517	39.1012	72.8066		28.6533	55.9539	1.95279
HGLibA_19518	GNG13	7.05733	1.36345	11.9476	4.49423		4.21039	8.22091	1.95253
HGLibA_32363	KLF5	19.6037	12.271	27.1536	35.055		15.9374	31.1043	1.95166
HGLibA_17867	FOXF2	12.5464	8.18068	26.0674	14.3815		10.3635	20.2245	1.95151
HGLibA_61313	WDR11	29.7976	23.1786	52.1349	51.2342		26.4881	51.6846	1.95124
HGLibA_45368	PPP1R26	10.9781	5.45379	8.68915	23.37		8.21593	16.0296	1.95104
HGLibA_08339	CD300LD	32.15	23.1786	57.5656	50.3354		27.6643	53.9505	1.95018
HGLibA_02841	ARHGEF26	31.3659	39.54	56.4795	81.795		35.4529	69.1372	1.95011
HGLibA_47565	RARG	8.62562	2.72689	3.25843	18.8758		5.67626	11.0671	1.94972
HGLibA_32735	KRT20	36.0708	21.8152	44.5319	68.3123		28.943	56.4221	1.94942
HGLibA_38736	NDUFA13	28.2293	32.7227	73.8578	44.9423		30.476	59.4	1.94907
HGLibA_51892	SLC22A9	41.5598	16.3614	76.03	36.8527		28.9606	56.4414	1.9489
HGLibA_44908	POLR3E	23.5244	29.9958	57.5656	46.74		26.7601	52.1528	1.9489
HGLibA_03746	ATP6V1D	23.5244	16.3614	33.6704	44.0435		19.9429	38.857	1.94841
HGLibA_21893	HOXA1	7.05733	1.36345	6.51686	9.88731		4.21039	8.20209	1.94806
HGLibA_28150	hsa-mir-6736	7.05733	1.36345	6.51686	9.88731		4.21039	8.20209	1.94806
HGLibA_36207	MESP2	22.7403	25.9055	28.2397	66.5146		24.3229	47.3772	1.94784
HGLibA_58334	TOX4	29.7976	42.2669	62.9963	77.3008		36.0322	70.1486	1.94683
HGLibA_08064	CCNB2	20.3878	28.6324	47.7903	47.6389		24.5101	47.7146	1.94673
HGLibA_47981	RCE1	15.683	12.271	18.4644	35.9539		13.977	27.2091	1.94671
HGLibA_28907	hsa-mir-7156	14.8988	4.09034	16.2922	20.6735		9.49457	18.4828	1.94667
HGLibA_18970	GFRA3	25.0927	23.1786	18.4644	75.5031		24.1357	46.9838	1.94665
HGLibA_26448	hsa-mir-498	91.7453	92.7144	216.143	142.917		92.2298	179.53	1.94655
HGLibA_12159	CYP3A5	31.3659	29.9958	61.9102	57.5262		30.6809	59.7182	1.94643
HGLibA_30023	IFNW1	40.7757	44.9938	66.2548	100.671		42.8847	83.4628	1.94621
HGLibA_55920	TBR1	44.6964	35.4496	91.2361	64.7169		40.073	77.9765	1.94586
HGLibA_11965	CXXC1	58.0269	73.6261	130.337	125.838		65.8265	128.088	1.94584
HGLibA_38885	NECAP2	31.3659	44.9938	64.0825	84.4916		38.1798	74.287	1.94571
HGLibA_33540	LDLRAP1	25.8769	35.4496	45.618	73.7054		30.6632	59.6617	1.94571
HGLibA_51663	SLC12A7	116.838	139.072	244.382	253.475		127.955	248.928	1.94544
HGLibA_31683	KCNT2	13.3305	8.18068	18.4644	23.37		10.7556	20.9172	1.94478
HGLibA_28752	hsa-mir-6878	12.5464	23.1786	38.015	31.4596		17.8625	34.7373	1.94471
HGLibA_24241	hsa-mir-365a	58.0269	39.54	89.0638	100.671		48.7834	94.8673	1.94466
HGLibA_31571	KCNJ5	72.9257	44.9938	109.7	119.547		58.9597	114.624	1.9441
HGLibA_33554	LECT1	91.7453	74.9896	180.3	143.815		83.3674	162.058	1.9439
HGLibA_63197	ZNF394	89.3928	73.6261	174.869	142.018		81.5095	158.443	1.94386
HGLibA_44366	PLEKHA6	6.27318	2.72689	7.603	9.88731		4.50004	8.74516	1.94335
HGLibA_63506	ZNF552	6.27318	2.72689	7.603	9.88731		4.50004	8.74516	1.94335
HGLibA_26950	hsa-mir-548al	17.2512	16.3614	34.7566	30.5608		16.8063	32.6587	1.94324
HGLibA_01026	ADPRH	27.4452	31.3593	42.3596	71.9077		29.4022	57.1337	1.94317
HGLibA_60955	VIPR1	65.8684	69.5358	170.525	92.5812		67.7021	131.553	1.94311
HGLibA_48907	RNF212	47.0489	50.4475	45.618	143.815		48.7482	94.7167	1.94298
HGLibA_36711	MLLT6	201.526	209.971	408.39	390.998		205.748	399.694	1.94264
HGLibA_20593	GTF3C5	85.4721	100.895	202.023	159.995		93.1836	181.009	1.9425
HGLibA_46582	PTEN	527.731	572.648	1121.99	1014.8		550.19	1068.39	1.94186
HGLibA_44053	PITX2	51.7537	25.9055	92.3222	58.425		38.8296	75.3736	1.94114
HGLibA_49358	RPS13	14.8988	4.09034	26.0674	10.7862		9.49457	18.4268	1.94077
HGLibA_57453	TMEM199	32.9342	64.082	132.51	55.7285		48.5081	94.119	1.94027
HGLibA_54218	SRCAP	30.5818	53.1744	103.184	59.3239		41.8781	81.2537	1.94024
HGLibA_11466	CST7	32.15	35.4496	61.9102	69.2112		33.7998	65.5607	1.93967
HGLibA_24289	hsa-mir-3670-1	6.27318	13.6345	20.6367	17.9769		9.95383	19.3068	1.93964
HGLibA_33569	LEKR1	7.84148	10.9076	7.603	28.7631		9.37453	18.183	1.93962
HGLibA_41544	OR5B12	36.0708	87.2606	146.629	92.5812		61.6657	119.605	1.93958
HGLibA_29201	hsa-mir-8076	67.4367	53.1744	110.787	123.142		60.3056	116.964	1.93953
HGLibA_14130	DUSP10	105.076	104.985	215.056	192.353		105.031	203.705	1.93948
HGLibA_17606	FLCN	5.48903	4.09034	8.68915	9.88731		4.78969	9.28823	1.93921
HGLibA_48628	RIT2	7.05733	10.9076	19.5506	15.2804		8.98245	17.4155	1.93883
HGLibA_30786	IQCE	36.8549	24.542	54.3072	64.7169		30.6985	59.5121	1.9386
HGLibA_53024	SMIM17	77.6306	83.1703	155.319	156.399		80.4004	155.859	1.93853
HGLibA_48632	RLBP1	23.5244	10.9076	32.5843	34.1562		17.216	33.3702	1.93833
HGLibA_27053	hsa-mir-548h-2	4.70489	10.9076	8.68915	21.5723		7.80623	15.1307	1.93829
HGLibA_27965	hsa-mir-6511a-4	17.2512	5.45379	20.6367	23.37		11.3525	22.0034	1.93819
HGLibA_26327	hsa-mir-4792	3.13659	16.3614	5.43072	32.3585		9.74898	18.8946	1.93811
HGLibA_64052	ZNF790	27.4452	29.9958	56.4795	54.8296		28.7205	55.6545	1.9378
HGLibA_50164	SCARF1	39.2074	39.54	92.3222	60.2227		39.3737	76.2725	1.93714
HGLibA_55511	TAF1D	109.781	91.351	184.644	204.937		100.566	194.791	1.93695
HGLibA_32972	KRTAP19-8	17.2512	8.18068	24.9813	24.2689		12.716	24.6251	1.93655
HGLibA_01942	ANKAR	50.1854	20.4517	73.8578	62.9192		35.3186	68.3885	1.93633
HGLibA_54242	SREK1	27.4452	14.9979	28.2397	53.9308		21.2215	41.0853	1.93602
HGLibA_32189	KIF21B	0.784148	1.36345	3.25843	0.898846		1.0738	2.07864	1.93578
HGLibA_16548	FAM24B	9.40977	16.3614	39.1012	10.7862		12.8856	24.9437	1.93578
HGLibA_38961	NELFB	3.13659	5.45379	13.0337	3.59539		4.29519	8.31455	1.93578
HGLibA_45863	PRKDC	17.2512	28.6324	40.1873	48.5377		22.9418	44.3625	1.9337
HGLibA_62698	ZMYND10	31.3659	5.45379	27.1536	44.0435		18.4098	35.5985	1.93367
HGLibA_52357	SLC38A4	12.5464	8.18068	23.8952	16.1792		10.3635	20.0372	1.93344
HGLibA_53922	SPG20	14.8988	17.7248	21.7229	41.3469		16.3118	31.5349	1.93326
HGLibA_19884	GPR128	13.3305	17.7248	24.9813	35.055		15.5277	30.0182	1.93321
HGLibA_10866	COX7B	9.40977	40.9034	27.1536	70.11		25.1566	48.6318	1.93316
HGLibA_16299	FAM178A	75.2782	28.6324	137.94	62.9192		51.9553	100.43	1.933
HGLibA_39149	NFYC	8.62562	14.9979	24.9813	20.6735		11.8118	22.8274	1.9326
HGLibA_50179	SCEL	32.15	65.4455	108.614	79.9973		48.7978	94.3058	1.93259
HGLibA_20555	GTF2H3	34.5025	25.9055	61.9102	54.8296		30.204	58.3699	1.93252
HGLibA_13566	DNAJC11	49.4013	39.54	105.356	66.5146		44.4706	85.9353	1.93241
HGLibA_43794	PIAS1	88.6087	100.895	205.281	160.893		94.7519	183.087	1.93228
HGLibA_29439	HSBP1	7.05733	8.18068	19.5506	9.88731		7.61901	14.7189	1.93187
HGLibA_30697	INTS10	11.7622	13.6345	23.8952	25.1677		12.6983	24.5314	1.93186
HGLibA_13423	DMRT3	10.1939	6.81724	18.4644	14.3815		8.50558	16.423	1.93085
HGLibA_61347	WDR27	51.7537	53.1744	121.648	80.8962		52.4641	101.272	1.93031
HGLibA_18454	GAGE12H	2.35244	4.09034	4.34457	8.08962		3.22139	6.2171	1.92994
HGLibA_20785	H3F3C	39.9915	46.3572	74.9439	91.6823		43.1744	83.3131	1.92969
HGLibA_13012	DET1	32.15	10.9076	54.3072	28.7631		21.5288	41.5351	1.92928
HGLibA_11713	CTSK	43.9123	59.9917	72.7716	127.636		51.952	100.204	1.92878
HGLibA_40323	NUP205	24.3086	28.6324	49.9626	52.1331		26.4705	51.0478	1.92848
HGLibA_16181	FAM155A	165.455	148.616	336.704	268.755		157.035	302.73	1.92778
HGLibA_09522	CHPF	23.5244	39.54	53.221	68.3123		31.5322	60.7667	1.92713
HGLibA_47739	RBFA	17.2512	4.09034	19.5506	21.5723		10.6708	20.5614	1.92689
HGLibA_30255	IL12RB2	58.0269	44.9938	108.614	89.8846		51.5103	99.2495	1.92679
HGLibA_29960	IFNA17	6.27318	12.271	19.5506	16.1792		9.2721	17.8649	1.92674
HGLibA_23379	hsa-mir-2392	37.6391	35.4496	60.824	79.9973		36.5444	70.4107	1.92672
HGLibA_58987	TRMT61A	32.15	39.54	86.8915	51.2342		35.845	69.0629	1.92671
HGLibA_53693	SPANXN2	1.5683	5.45379	5.43072	8.08962		3.51104	6.76017	1.9254
HGLibA_33250	LAMB3	37.6391	34.0862	55.3933	82.6939		35.8626	69.0436	1.92522
HGLibA_50653	SEMA6A	29.7976	53.1744	92.3222	67.4135		41.486	79.8678	1.92517
HGLibA_09414	CHDC2	41.5598	34.0862	52.1349	93.48		37.823	72.8075	1.92495
HGLibA_29583	HSPA8	37.6391	59.9917	83.6331	104.266		48.8154	93.9496	1.92459
HGLibA_63042	ZNF286B	10.1939	4.09034	23.8952	3.59539		7.14213	13.7453	1.92453
HGLibA_19362	GLUD1	32.9342	17.7248	33.6704	63.8181		25.3295	48.7443	1.92441
HGLibA_33733	LHPP	26.661	39.54	66.2548	61.1216		33.1005	63.6882	1.92408
HGLibA_04918	BTBD6	20.3878	31.3593	71.6855	27.8642		25.8736	49.7749	1.92377
HGLibA_31508	KCNH4	10.9781	8.18068	26.0674	10.7862		9.57937	18.4268	1.92359
HGLibA_40743	OPTC	47.833	27.2689	92.3222	52.1331		37.551	72.2276	1.92346
HGLibA_17882	FOXI3	8.62562	14.9979	18.4644	26.9654		11.8118	22.7149	1.92307
HGLibA_38291	NAA60	48.6171	50.4475	93.4083	97.0754		49.5323	95.2419	1.92282
HGLibA_38770	NDUFAF1	24.3086	24.542	39.1012	54.8296		24.4253	46.9654	1.92282
HGLibA_25126	hsa-mir-4421	43.1281	49.0841	84.7192	92.5812		46.1061	88.6502	1.92274
HGLibA_11404	CSNK2A2	22.7403	13.6345	51.0487	18.8758		18.1874	34.9623	1.92234
HGLibA_13461	DNAAF2	10.1939	14.9979	9.77529	38.6504		12.5959	24.2128	1.92228
HGLibA_13872	DPP4	3.92074	8.18068	9.77529	13.4827		6.05071	11.629	1.92192
HGLibA_16744	FAM83B	74.494	69.5358	177.041	99.7719		72.0149	138.407	1.92192
HGLibA_10976	CPNE9	59.5952	43.6303	86.8915	111.457		51.6128	99.1742	1.92151
HGLibA_36031	MED12	28.2293	6.81724	41.2735	26.0665		17.5233	33.67	1.92144
HGLibA_22349	hsa-mir-1224	24.3086	19.0883	45.618	37.7515		21.6984	41.6848	1.9211
HGLibA_54783	STK35	47.0489	43.6303	51.0487	123.142		45.3396	87.0953	1.92096
HGLibA_15231	EP300	61.9477	51.811	89.0638	129.434		56.8793	109.249	1.92071
HGLibA_20755	H2AFJ	21.172	31.3593	32.5843	68.3123		26.2656	50.4483	1.9207
HGLibA_21731	HMGXB3	42.344	34.0862	90.1499	56.6273		38.2151	73.3886	1.92041
HGLibA_40290	NUFIP2	26.661	28.6324	42.3596	63.8181		27.6467	53.0888	1.92026
HGLibA_18971	GFRA3	54.8903	25.9055	102.097	53.0319		40.3979	77.5647	1.92002
HGLibA_53628	SPACA7	69.7891	58.6282	142.285	104.266		64.2087	123.275	1.91992
HGLibA_59775	TYW3	18.0354	27.2689	45.618	41.3469		22.6522	43.4825	1.91957
HGLibA_45737	PRF1	10.1939	4.09034	13.0337	14.3815		7.14213	13.7076	1.91926
HGLibA_14010	DSCR4	35.2866	43.6303	91.2361	60.2227		39.4585	75.7294	1.91922
HGLibA_44645	PNLIPRP1	177.217	133.618	377.978	218.42		155.418	298.199	1.91869
HGLibA_50138	SCAND1	28.2293	25.9055	44.5319	59.3239		27.0674	51.9279	1.91847
HGLibA_03996	B3GNT6	57.2428	61.3551	146.629	80.8962		59.2989	113.763	1.91846
HGLibA_10702	COPE	31.3659	27.2689	42.3596	70.11		29.3174	56.2348	1.91814
HGLibA_21556	HIST3H2A	7.84148	17.7248	18.4644	30.5608		12.7831	24.5126	1.91757
HGLibA_03337	ASNSD1	66.6525	46.3572	104.27	112.356		56.5049	108.313	1.91688
HGLibA_03630	ATP2C2	54.8903	62.7186	129.251	96.1766		58.8044	112.714	1.91676
HGLibA_15183	ENPP6	27.4452	36.8131	72.7716	50.3354		32.1291	61.5535	1.91582
HGLibA_11719	CTSL1	177.217	151.343	293.259	336.169		164.28	314.714	1.91572
HGLibA_22620	hsa-mir-1278	83.9038	49.0841	127.079	127.636		66.4939	127.357	1.91532
HGLibA_61898	XRRA1	93.3136	55.9013	145.543	140.22		74.6074	142.882	1.91511
HGLibA_31235	JHDM1D	33.7183	34.0862	80.3746	49.4365		33.9023	64.9056	1.91449
HGLibA_33100	KRTAP5-9	29.0135	27.2689	61.9102	45.8412		28.1412	53.8757	1.91448
HGLibA_36920	MOGS	94.8818	59.9917	160.749	135.726		77.4368	148.238	1.9143
HGLibA_58914	TRIO	39.2074	32.7227	73.8578	63.8181		35.9651	68.8379	1.91402
HGLibA_56277	TEN1	55.6745	32.7227	79.2885	89.8846		44.1986	84.5866	1.91378
HGLibA_60635	USP36	23.5244	17.7248	51.0487	27.8642		20.6246	39.4565	1.91308
HGLibA_03411	ATAD3A	27.4452	43.6303	58.6518	77.3008		35.5377	67.9763	1.91279
HGLibA_12983	DEPDC5	115.27	80.4434	216.143	158.197		97.8565	187.17	1.9127
HGLibA_41567	OR5D16	55.6745	35.4496	87.9776	86.2892		45.5621	87.1334	1.91241
HGLibA_33807	LILRB5	14.8988	20.4517	27.1536	40.4481		17.6753	33.8008	1.91233
HGLibA_50757	SERF1A	22.7403	13.6345	22.809	46.74		18.1874	34.7745	1.91201
HGLibA_56849	TIPRL	39.9915	21.8152	85.8053	32.3585		30.9033	59.0819	1.91183
HGLibA_03819	ATRN	65.8684	69.5358	150.974	107.862		67.7021	129.418	1.91158
HGLibA_61017	VPS11	46.2647	28.6324	84.7192	58.425		37.4485	71.5721	1.91121
HGLibA_55200	SYCE1	39.2074	35.4496	40.1873	102.468		37.3285	71.3279	1.91082
HGLibA_08723	CDK10	29.0135	59.9917	73.8578	96.1766		44.5026	85.0172	1.91039
HGLibA_18695	GATM	50.9696	38.1765	85.8053	84.4916		44.5731	85.1484	1.91031
HGLibA_46937	PXDN	11.7622	8.18068	22.809	15.2804		9.97145	19.0447	1.90992
HGLibA_05322	C14orf119	78.4148	77.7165	149.888	148.31		78.0656	149.099	1.90992
HGLibA_30784	IQCD	3.13659	2.72689	7.603	3.59539		2.93174	5.5992	1.90985
HGLibA_13229	DIDO1	60.3794	64.082	106.442	131.232		62.2307	118.837	1.90962
HGLibA_30304	IL17RE	78.4148	98.1682	120.562	216.622		88.2915	168.592	1.90949
HGLibA_16215	FAM161A	14.8988	6.81724	16.2922	25.1677		10.858	20.7299	1.90918
HGLibA_21915	HOXA5	94.0977	117.256	171.611	231.902		105.677	201.757	1.90918
HGLibA_25776	hsa-mir-4654	42.344	35.4496	94.4945	53.9308		38.8968	74.2126	1.90794
HGLibA_13006	DESI1	10.9781	12.271	17.3783	26.9654		11.6245	22.1718	1.90733
HGLibA_47852	RBM46	31.3659	43.6303	68.427	74.6042		37.4981	71.5156	1.90718
HGLibA_23496	hsa-mir-302b	15.683	10.9076	28.2397	22.4712		13.2953	25.3554	1.9071
HGLibA_05631	C19orf12	17.2512	5.45379	21.7229	21.5723		11.3525	21.6476	1.90685
HGLibA_43633	PHF14	51.7537	29.9958	80.3746	75.5031		40.8748	77.9389	1.90677
HGLibA_45862	PRKDC	24.3086	14.9979	48.8765	26.0665		19.6532	37.4715	1.90663
HGLibA_47462	RALY	24.3086	21.8152	56.4795	31.4596		23.0619	43.9695	1.90659
HGLibA_16352	FAM189A1	14.8988	20.4517	35.8427	31.4596		17.6753	33.6512	1.90386
HGLibA_28362	hsa-mir-6783	8.62562	6.81724	14.1199	15.2804		7.72143	14.7001	1.90381
HGLibA_51477	SIPA1	26.661	25.9055	69.5132	30.5608		26.2833	50.037	1.90376
HGLibA_02096	ANKRD40	32.15	31.3593	39.1012	81.795		31.7547	60.4481	1.9036
HGLibA_24238	hsa-mir-365a	1.5683	1.36345	1.08614	4.49423		1.46587	2.79019	1.90343
HGLibA_14546	EFCAB5	1.5683	1.36345	1.08614	4.49423		1.46587	2.79019	1.90343
HGLibA_38048	MYL3	1.5683	1.36345	1.08614	4.49423		1.46587	2.79019	1.90343
HGLibA_37076	MPV17L2	52.5379	65.4455	155.319	69.2112		58.9917	112.265	1.90306
HGLibA_28488	hsa-mir-6814	20.3878	14.9979	41.2735	26.0665		17.6929	33.67	1.90303
HGLibA_58524	TRADD	42.344	61.3551	85.8053	111.457		51.8495	98.6311	1.90226
HGLibA_19418	GMNN	28.2293	24.542	34.7566	65.6158		26.3857	50.1862	1.90202
HGLibA_37375	MRPS30	83.1196	50.4475	133.596	120.445		66.7836	127.021	1.90197
HGLibA_60630	USP34	36.8549	54.5379	101.011	72.8066		45.6964	86.909	1.90188
HGLibA_49044	ROMO1	47.833	35.4496	79.2885	79.0985		41.6413	79.1935	1.9018
HGLibA_36043	MED14	10.9781	9.54413	28.2397	10.7862		10.2611	19.5129	1.90164
HGLibA_23976	hsa-mir-320a	31.3659	13.6345	47.7903	37.7515		22.5002	42.7709	1.90091
HGLibA_12788	DEF8	98.8026	88.6241	204.195	151.905		93.7133	178.05	1.89994
HGLibA_19597	GOLGA3	18.0354	9.54413	38.015	14.3815		13.7898	26.1983	1.89984
HGLibA_15260	EPB42	6.27318	6.81724	8.68915	16.1792		6.54521	12.4342	1.89974
HGLibA_36611	MKI67	27.4452	34.0862	57.5656	59.3239		30.7657	58.4447	1.89967
HGLibA_58766	TRIM37	6.27318	9.54413	28.2397	1.79769		7.90866	15.0187	1.89902
HGLibA_57398	TMEM184A	0.784148	2.72689	2.17229	4.49423		1.75552	3.33326	1.89873
HGLibA_50280	SCN4A	1.5683	5.45379	4.34457	8.98846		3.51104	6.66652	1.89873
HGLibA_39447	NME3	33.7183	40.9034	81.4608	60.2227		37.3109	70.8417	1.89869
HGLibA_46385	PSMB10	42.344	50.4475	98.8391	77.3008		46.3958	88.0699	1.89823
HGLibA_32360	KLF4	34.5025	32.7227	67.3409	60.2227		33.6126	63.7818	1.89756
HGLibA_22411	hsa-mir-1243	14.8988	2.72689	27.1536	6.29192		8.81285	16.7228	1.89754
HGLibA_44018	PIR	36.0708	25.9055	56.4795	61.1216		30.9881	58.8005	1.89752
HGLibA_37359	MRPS24	3.13659	4.09034	6.51686	7.19077		3.61347	6.85382	1.89674
HGLibA_46313	PSEN1	19.6037	32.7227	54.3072	44.9423		26.1632	49.6247	1.89674
HGLibA_12282	DACT2	57.2428	57.2648	107.528	109.659		57.2538	108.594	1.89671
HGLibA_47780	RBM15	5.48903	1.36345	7.603	5.39308		3.42624	6.49804	1.89655
HGLibA_30744	IPMK	18.0354	23.1786	46.7042	31.4596		20.607	39.0819	1.89654
HGLibA_32141	KIF12	5.48903	4.09034	1.08614	17.0781		4.78969	9.08211	1.89618
HGLibA_28662	hsa-mir-6859-1	8.62562	14.9979	30.412	14.3815		11.8118	22.3968	1.89614
HGLibA_49206	RPL27	21.172	12.271	44.5319	18.8758		16.7215	31.7038	1.89599
HGLibA_13280	DISC1	49.4013	51.811	111.873	79.9973		50.6061	95.9351	1.89572
HGLibA_22282	hsa-mir-1184-1	2.35244	5.45379	7.603	7.19077		3.90312	7.39689	1.89512
HGLibA_22883	hsa-mir-141	83.9038	59.9917	147.716	124.94		71.9477	136.328	1.89481
HGLibA_41050	OR2AT4	20.3878	17.7248	43.4457	28.7631		19.0563	36.1044	1.89462
HGLibA_39604	NOP58	6.27318	8.18068	7.603	19.7746		7.22693	13.6888	1.89414
HGLibA_21118	HELQ	20.3878	25.9055	44.5319	43.1446		23.1467	43.8383	1.89393
HGLibA_07579	CCDC126	25.8769	39.54	56.4795	67.4135		32.7084	61.9465	1.8939
HGLibA_20936	HBQ1	54.8903	40.9034	108.614	72.8066		47.8969	90.7105	1.89387
HGLibA_34581	LRRC26	64.3001	57.2648	94.4945	135.726		60.7824	115.11	1.89381
HGLibA_05524	C17orf105	20.3878	35.4496	55.3933	50.3354		27.9187	52.8644	1.89351
HGLibA_39527	NOC3L	14.1147	10.9076	14.1199	33.2573		12.5111	23.6886	1.8934
HGLibA_42641	PBX4	39.2074	34.0862	74.9439	63.8181		36.6468	69.381	1.89324
HGLibA_59603	TUBGCP4	13.3305	14.9979	34.7566	18.8758		14.1642	26.8162	1.89323
HGLibA_29169	hsa-mir-8069	6.27318	1.36345	10.8614	3.59539		3.81831	7.22841	1.89309
HGLibA_08296	CD22	54.1062	47.7207	59.7379	133.029		50.9134	96.3836	1.89309
HGLibA_36843	MMS22L	18.0354	32.7227	35.8427	60.2227		25.3791	48.0327	1.89261
HGLibA_49106	RPAP2	13.3305	6.81724	28.2397	9.88731		10.0739	19.0635	1.89237
HGLibA_33880	LINGO3	35.2866	17.7248	49.9626	50.3354		26.5057	50.149	1.89201
HGLibA_34457	LRGUK	22.7403	17.7248	21.7229	54.8296		20.2325	38.2762	1.89182
HGLibA_06387	C5orf45	69.7891	76.353	122.734	153.703		73.0711	138.218	1.89156
HGLibA_25754	hsa-mir-4649	7.05733	4.09034	7.603	13.4827		5.57383	10.5428	1.89149
HGLibA_62233	ZC3H10	34.5025	27.2689	72.7716	44.0435		30.8857	58.4075	1.89109
HGLibA_10667	COMMD5	18.8195	8.18068	24.9813	26.0665		13.5001	25.5239	1.89065
HGLibA_27309	hsa-mir-5684	21.172	32.7227	43.4457	58.425		26.9474	50.9354	1.89018
HGLibA_42321	PAIP2B	25.0927	31.3593	40.1873	66.5146		28.226	53.351	1.89014
HGLibA_52136	SLC29A4	229.755	147.252	410.562	302.012		188.504	356.287	1.89008
HGLibA_23592	hsa-mir-3121	39.2074	17.7248	40.1873	67.4135		28.4661	53.8004	1.88998
HGLibA_17523	FIGNL1	84.6879	62.7186	171.611	106.963		73.7033	139.287	1.88983
HGLibA_04741	BPTF	3.92074	5.45379	14.1199	3.59539		4.68726	8.85763	1.88972
HGLibA_42148	P2RX6	22.7403	32.7227	49.9626	54.8296		27.7315	52.3961	1.88941
HGLibA_05969	C1R	3.13659	1.36345	7.603	0.898846		2.25002	4.25093	1.88928
HGLibA_05733	C1orf101	20.3878	44.9938	54.3072	69.2112		32.6908	61.7592	1.88919
HGLibA_17716	FMOD	18.0354	24.542	33.6704	46.74		21.2887	40.2052	1.88857
HGLibA_06410	C5orf55	34.5025	36.8131	56.4795	78.1996		35.6578	67.3395	1.8885
HGLibA_35163	MAFB	14.8988	34.0862	41.2735	51.2342		24.4925	46.2538	1.88849
HGLibA_22293	hsa-mir-1184-3	40.7757	13.6345	64.0825	38.6504		27.2051	51.3664	1.88812
HGLibA_40457	NXPH3	36.0708	43.6303	48.8765	101.57		39.8505	75.223	1.88763
HGLibA_25745	hsa-mir-4647	4.70489	9.54413	15.206	11.685		7.12451	13.4455	1.88722
HGLibA_05128	C11orf30	65.8684	36.8131	102.097	91.6823		51.3407	96.8899	1.88719
HGLibA_31701	KCTD10	22.7403	29.9958	40.1873	59.3239		26.3681	49.7556	1.88696
HGLibA_14363	EBLN1	13.3305	20.4517	41.2735	22.4712		16.8911	31.8723	1.88693
HGLibA_49448	RPS6KA2	7.05733	6.81724	16.2922	9.88731		6.93728	13.0897	1.88687
HGLibA_04853	BRWD1	39.2074	31.3593	42.3596	90.7835		35.2833	66.5715	1.88677
HGLibA_02104	ANKRD45	26.661	21.8152	45.618	45.8412		24.2381	45.7296	1.88668
HGLibA_63406	ZNF506	21.9561	8.18068	32.5843	24.2689		15.0684	28.4266	1.8865
HGLibA_34663	LRRC48	18.8195	16.3614	30.412	35.9539		17.5905	33.1829	1.88642
HGLibA_35908	MCM6	4.70489	4.09034	7.603	8.98846		4.39761	8.29573	1.88642
HGLibA_29497	HSD3B2	34.5025	14.9979	61.9102	31.4596		24.7502	46.6849	1.88624
HGLibA_39429	NMB	23.5244	10.9076	32.5843	32.3585		17.216	32.4714	1.88612
HGLibA_53827	SPATC1L	14.1147	10.9076	13.0337	34.1562		12.5111	23.5949	1.88592
HGLibA_27597	hsa-mir-6073	7.84148	6.81724	19.5506	8.08962		7.32936	13.8201	1.88558
HGLibA_16451	FAM20C	29.0135	20.4517	45.618	47.6389		24.7326	46.6284	1.8853
HGLibA_55528	TAF5	10.1939	4.09034	20.6367	6.29192		7.14213	13.4643	1.8852
HGLibA_30883	IRF6	117.622	103.622	177.041	239.992		110.622	208.517	1.88495
HGLibA_60096	UCHL5	31.3659	8.18068	15.206	59.3239		19.7733	37.2649	1.88461
HGLibA_53250	SNRPA	28.2293	19.0883	53.221	35.9539		23.6588	44.5874	1.8846
HGLibA_53229	SNRNP200	9.40977	32.7227	43.4457	35.9539		21.0663	39.6998	1.88452
HGLibA_56511	TGFBR1	18.0354	1.36345	8.68915	27.8642		9.69942	18.2767	1.88431
HGLibA_23271	hsa-mir-211	13.3305	27.2689	36.9289	39.5492		20.2997	38.2391	1.88372
HGLibA_08288	CD200R1L	28.2293	14.9979	76.03	5.39308		21.6136	40.7116	1.88361
HGLibA_35775	MBD4	24.3086	40.9034	55.3933	67.4135		32.606	61.4034	1.88319
HGLibA_36025	MED10	46.2647	24.542	69.5132	63.8181		35.4034	66.6656	1.88303
HGLibA_37063	MPPED2	10.9781	2.72689	14.1199	11.685		6.85248	12.9024	1.88289
HGLibA_38739	NDUFA2	7.05733	8.18068	15.206	13.4827		7.61901	14.3444	1.88271
HGLibA_30645	INPP5J	152.125	114.53	268.277	233.7		133.327	250.989	1.8825
HGLibA_62054	ZACN	25.8769	24.542	49.9626	44.9423		25.2095	47.4525	1.88233
HGLibA_18655	GAS7	47.0489	55.9013	143.371	50.3354		51.4751	96.8532	1.88155
HGLibA_14300	DZIP1L	57.2428	104.985	174.869	130.333		81.1141	152.601	1.88131
HGLibA_26652	hsa-mir-514b	50.9696	77.7165	142.285	99.7719		64.343	121.028	1.88099
HGLibA_57288	TMEM151A	45.4806	32.7227	76.03	71.0089		39.1016	73.5195	1.88021
HGLibA_45128	PPARD	22.7403	50.4475	62.9963	74.6042		36.5939	68.8003	1.8801
HGLibA_30651	INPPL1	96.4501	69.5358	178.128	133.928		82.993	156.028	1.88001
HGLibA_60274	UNC119	53.322	39.54	79.2885	95.2777		46.431	87.2831	1.87985
HGLibA_34339	LPA	25.8769	35.4496	58.6518	56.6273		30.6632	57.6395	1.87976
HGLibA_25927	hsa-mir-4691	43.9123	21.8152	54.3072	69.2112		32.8637	61.7592	1.87925
HGLibA_65112	NonTargetingControlGuideForHuman_0729	47.833	25.9055	68.427	70.11		36.8692	69.2685	1.87876
HGLibA_55482	TAF1	43.9123	55.9013	107.528	79.9973		49.9068	93.7628	1.87876
HGLibA_05267	C12orf56	13.3305	14.9979	27.1536	26.0665		14.1642	26.6101	1.87868
HGLibA_62244	ZC3H12B	86.2562	104.985	191.161	168.084		95.6208	179.623	1.87849
HGLibA_19763	GPC1	3.13659	9.54413	13.0337	10.7862		6.34036	11.9099	1.87843
HGLibA_01100	AFAP1L1	52.5379	81.8068	123.82	128.535		67.1724	126.178	1.87842
HGLibA_29470	HSD17B13	78.4148	72.2627	140.113	142.917		75.3387	141.515	1.87838
HGLibA_10429	CNTNAP3B	11.7622	12.271	27.1536	17.9769		12.0166	22.5653	1.87784
HGLibA_46117	PRR24	58.8111	57.2648	132.51	85.3904		58.0379	108.95	1.87722
[truncated: 60,126 more rows]

## Sheet: LDK300
sgRNA	Gene	DMSO1	DMSO2	LDK3001	LDK3002		Average DMSO	Average AP300	FD
HGLibA_40316	NUP155	0.804763	1.40139	1.08439	0.852566		1.10308	0.968477	0.877976
HGLibA_37075	MPV17L	0.804763	1.40139	1.08439	0.852566		1.10308	0.968477	0.877976
HGLibA_32189	KIF21B	0.804763	1.40139	1.08439	0.852566		1.10308	0.968477	0.877976
HGLibA_51542	SIX5	2.41429	1.40139	1.08439	0.852566		1.90784	0.968477	0.50763
HGLibA_05331	C14orf159	3.21905	1.40139	1.08439	0.852566		2.31022	0.968477	0.419214
HGLibA_49081	RP2	12.0714	1.40139	1.08439	0.852566		6.73642	0.968477	0.143767
HGLibA_19638	GOLGA7B	0.804763	2.80279	1.08439	0.852566		1.80378	0.968477	0.536916
HGLibA_50563	SEH1L	0.804763	2.80279	1.08439	0.852566		1.80378	0.968477	0.536916
HGLibA_17871	FOXG1	2.41429	2.80279	1.08439	0.852566		2.60854	0.968477	0.371272
HGLibA_42016	OTOG	4.02381	2.80279	1.08439	0.852566		3.4133	0.968477	0.283736
HGLibA_05583	C17orf80	6.4381	2.80279	1.08439	0.852566		4.62045	0.968477	0.209607
HGLibA_05701	C19orf71	8.04763	2.80279	1.08439	0.852566		5.42521	0.968477	0.178514
HGLibA_45895	PRM1	0.804763	4.20418	1.08439	0.852566		2.50447	0.968477	0.386699
HGLibA_49177	RPL18A	0.804763	4.20418	1.08439	0.852566		2.50447	0.968477	0.386699
HGLibA_03213	ASB12	1.60953	4.20418	1.08439	0.852566		2.90685	0.968477	0.33317
HGLibA_39949	NRCAM	1.60953	4.20418	1.08439	0.852566		2.90685	0.968477	0.33317
HGLibA_48759	RNF113A	2.41429	4.20418	1.08439	0.852566		3.30924	0.968477	0.292659
HGLibA_30577	ING3	4.82858	4.20418	1.08439	0.852566		4.51638	0.968477	0.214436
HGLibA_43074	PDE4A	28.9715	4.20418	1.08439	0.852566		16.5878	0.968477	0.0583848
HGLibA_63009	ZNF28	0.804763	5.60558	1.08439	0.852566		3.20517	0.968477	0.302161
HGLibA_07505	CCDC101	0.804763	7.00697	1.08439	0.852566		3.90587	0.968477	0.247954
HGLibA_27568	hsa-mir-605	1.60953	7.00697	1.08439	0.852566		4.30825	0.968477	0.224796
HGLibA_13128	DHRS13	0.804763	8.40837	1.08439	0.852566		4.60656	0.968477	0.210238
HGLibA_29458	HSD17B1	8.04763	8.40837	1.08439	0.852566		8.228	0.968477	0.117705
HGLibA_30159	IGLON5	0.804763	9.80976	1.08439	0.852566		5.30726	0.968477	0.182481
HGLibA_26228	hsa-mir-4769	4.02381	9.80976	1.08439	0.852566		6.91679	0.968477	0.140018
HGLibA_24144	hsa-mir-3615	1.60953	11.2112	1.08439	0.852566		6.41034	0.968477	0.15108
HGLibA_08890	CDT1	5.63334	15.4153	1.08439	0.852566		10.5243	0.968477	0.0920226
HGLibA_24549	hsa-mir-3908	0.804763	1.40139	2.16877	0.852566		1.10308	1.51067	1.3695
HGLibA_16778	FAM86C1	0.804763	1.40139	2.16877	0.852566		1.10308	1.51067	1.3695
HGLibA_41534	OR5AR1	1.60953	1.40139	2.16877	0.852566		1.50546	1.51067	1.00346
HGLibA_25430	hsa-mir-4489	1.60953	1.40139	2.16877	0.852566		1.50546	1.51067	1.00346
HGLibA_13795	DOM3Z	2.41429	1.40139	2.16877	0.852566		1.90784	1.51067	0.791822
HGLibA_54365	SRSF4	3.21905	1.40139	2.16877	0.852566		2.31022	1.51067	0.653907
HGLibA_25841	hsa-mir-4667	4.02381	1.40139	2.16877	0.852566		2.7126	1.51067	0.556908
HGLibA_28949	hsa-mir-759	4.82858	1.40139	2.16877	0.852566		3.11499	1.51067	0.484969
HGLibA_15060	EML2	5.63334	1.40139	2.16877	0.852566		3.51737	1.51067	0.429489
HGLibA_45126	PPARA	8.04763	1.40139	2.16877	0.852566		4.72451	1.51067	0.319752
HGLibA_40067	NSRP1	8.04763	1.40139	2.16877	0.852566		4.72451	1.51067	0.319752
HGLibA_33803	LILRB4	0.804763	2.80279	2.16877	0.852566		1.80378	1.51067	0.837505
HGLibA_34067	LOC100130357	1.60953	2.80279	2.16877	0.852566		2.20616	1.51067	0.684752
HGLibA_52828	SLMO2	2.41429	2.80279	2.16877	0.852566		2.60854	1.51067	0.579125
HGLibA_03798	ATPAF1	3.21905	2.80279	2.16877	0.852566		3.01092	1.51067	0.50173
HGLibA_37197	MRPL16	7.24287	2.80279	2.16877	0.852566		5.02283	1.51067	0.300761
HGLibA_47043	QSOX1	0.804763	4.20418	2.16877	0.852566		2.50447	1.51067	0.603189
HGLibA_20306	GRIN2C	2.41429	4.20418	2.16877	0.852566		3.30924	1.51067	0.456501
HGLibA_58159	TNNI1	2.41429	4.20418	2.16877	0.852566		3.30924	1.51067	0.456501
HGLibA_18454	GAGE12H	2.41429	4.20418	2.16877	0.852566		3.30924	1.51067	0.456501
HGLibA_42878	PCF11	2.41429	4.20418	2.16877	0.852566		3.30924	1.51067	0.456501
HGLibA_06327	C4orf36	4.82858	4.20418	2.16877	0.852566		4.51638	1.51067	0.334487
HGLibA_65336	NonTargetingControlGuideForHuman_0953	4.82858	4.20418	2.16877	0.852566		4.51638	1.51067	0.334487
HGLibA_61217	VWCE	5.63334	4.20418	2.16877	0.852566		4.91876	1.51067	0.307124
HGLibA_09072	CENPM	6.4381	4.20418	2.16877	0.852566		5.32114	1.51067	0.2839
HGLibA_62148	ZBTB32	11.2667	4.20418	2.16877	0.852566		7.73543	1.51067	0.195292
HGLibA_07905	CCDC87	11.2667	4.20418	2.16877	0.852566		7.73543	1.51067	0.195292
HGLibA_11640	CTNNA2	0.804763	5.60558	2.16877	0.852566		3.20517	1.51067	0.471323
HGLibA_50817	SERPINA7	3.21905	5.60558	2.16877	0.852566		4.41231	1.51067	0.342376
HGLibA_06826	CA9	4.02381	5.60558	2.16877	0.852566		4.8147	1.51067	0.313762
HGLibA_25514	hsa-mir-4508	11.2667	5.60558	2.16877	0.852566		8.43613	1.51067	0.179072
HGLibA_43741	PHOX2B	1.60953	7.00697	2.16877	0.852566		4.30825	1.51067	0.350646
HGLibA_54417	SSFA2	0.804763	12.6125	2.16877	0.852566		6.70866	1.51067	0.225182
HGLibA_50175	SCD5	1.60953	1.40139	3.25316	0.852566		1.50546	2.05286	1.36361
HGLibA_45612	PRAMEF6	2.41429	1.40139	3.25316	0.852566		1.90784	2.05286	1.07601
HGLibA_26173	hsa-mir-4755	2.41429	1.40139	3.25316	0.852566		1.90784	2.05286	1.07601
HGLibA_40313	NUP153	3.21905	1.40139	3.25316	0.852566		2.31022	2.05286	0.8886
HGLibA_57285	TMEM150C	5.63334	1.40139	3.25316	0.852566		3.51737	2.05286	0.583636
HGLibA_39513	NNT	7.24287	1.40139	3.25316	0.852566		4.32213	2.05286	0.474966
HGLibA_36081	MED27	1.60953	2.80279	3.25316	0.852566		2.20616	2.05286	0.930516
HGLibA_28497	hsa-mir-6816	2.41429	2.80279	3.25316	0.852566		2.60854	2.05286	0.786979
HGLibA_13024	DFNA5	2.41429	2.80279	3.25316	0.852566		2.60854	2.05286	0.786979
HGLibA_35486	MAP3K7CL	3.21905	2.80279	3.25316	0.852566		3.01092	2.05286	0.681806
HGLibA_24470	hsa-mir-376c	4.02381	2.80279	3.25316	0.852566		3.4133	2.05286	0.601431
HGLibA_08903	CDX4	6.4381	2.80279	3.25316	0.852566		4.62045	2.05286	0.4443
HGLibA_13559	DNAJB9	2.41429	4.20418	3.25316	0.852566		3.30924	2.05286	0.620344
HGLibA_23158	hsa-mir-197	4.82858	4.20418	3.25316	0.852566		4.51638	2.05286	0.454537
HGLibA_29936	IFITM3	8.85239	4.20418	3.25316	0.852566		6.52829	2.05286	0.314457
HGLibA_08582	CDC42SE1	10.4619	4.20418	3.25316	0.852566		7.33305	2.05286	0.279947
HGLibA_53122	SMTN	4.02381	5.60558	3.25316	0.852566		4.8147	2.05286	0.426375
HGLibA_49486	RPSA	7.24287	5.60558	3.25316	0.852566		6.42422	2.05286	0.319551
HGLibA_42520	PARP2	8.04763	7.00697	3.25316	0.852566		7.5273	2.05286	0.272722
HGLibA_11569	CTAGE15	0.804763	8.40837	3.25316	0.852566		4.60656	2.05286	0.445639
HGLibA_39088	NFIA	2.41429	8.40837	3.25316	0.852566		5.41133	2.05286	0.379364
HGLibA_22812	hsa-mir-1321	7.24287	8.40837	3.25316	0.852566		7.82562	2.05286	0.262326
HGLibA_55339	SYT11	1.60953	9.80976	3.25316	0.852566		5.70964	2.05286	0.359543
HGLibA_49289	RPL8	2.41429	9.80976	3.25316	0.852566		6.11202	2.05286	0.335873
HGLibA_58565	TRAK1	2.41429	12.6125	3.25316	0.852566		7.51342	2.05286	0.273226
HGLibA_07655	CCDC154	2.41429	12.6125	3.25316	0.852566		7.51342	2.05286	0.273226
HGLibA_61985	YLPM1	0.804763	1.40139	4.33755	0.852566		1.10308	2.59506	2.35256
HGLibA_57117	TMED9	1.60953	1.40139	4.33755	0.852566		1.50546	2.59506	1.72376
HGLibA_47384	RAD52	10.4619	1.40139	4.33755	0.852566		5.93166	2.59506	0.437493
HGLibA_57398	TMEM184A	0.804763	2.80279	4.33755	0.852566		1.80378	2.59506	1.43868
HGLibA_21233	HGC6.3	0.804763	2.80279	4.33755	0.852566		1.80378	2.59506	1.43868
HGLibA_38273	NAA25	1.60953	2.80279	4.33755	0.852566		2.20616	2.59506	1.17628
HGLibA_19118	GIPC1	2.41429	2.80279	4.33755	0.852566		2.60854	2.59506	0.994832
HGLibA_56574	THAP1	4.02381	2.80279	4.33755	0.852566		3.4133	2.59506	0.760278
HGLibA_57517	TMEM218	4.02381	2.80279	4.33755	0.852566		3.4133	2.59506	0.760278
HGLibA_28427	hsa-mir-6799	4.02381	2.80279	4.33755	0.852566		3.4133	2.59506	0.760278
HGLibA_07128	CANT1	4.82858	2.80279	4.33755	0.852566		3.81568	2.59506	0.680103
HGLibA_05238	C12orf40	1.60953	4.20418	4.33755	0.852566		2.90685	2.59506	0.892737
HGLibA_64482	NonTargetingControlGuideForHuman_0099	8.85239	4.20418	4.33755	0.852566		6.52829	2.59506	0.39751
HGLibA_36062	MED21	1.60953	5.60558	4.33755	0.852566		3.60755	2.59506	0.71934
HGLibA_05796	C1orf173	4.82858	5.60558	4.33755	0.852566		5.21708	2.59506	0.497416
HGLibA_54098	SPRR2B	12.8762	5.60558	4.33755	0.852566		9.24089	2.59506	0.280823
HGLibA_23043	hsa-mir-1827	2.41429	7.00697	4.33755	0.852566		4.71063	2.59506	0.550894
HGLibA_54607	STAC3	2.41429	7.00697	4.33755	0.852566		4.71063	2.59506	0.550894
HGLibA_46940	PXDNL	3.21905	7.00697	4.33755	0.852566		5.11301	2.59506	0.50754
HGLibA_52043	SLC25A47	2.41429	11.2112	4.33755	0.852566		6.81272	2.59506	0.380914
HGLibA_28389	hsa-mir-6789	2.41429	12.6125	4.33755	0.852566		7.51342	2.59506	0.34539
HGLibA_58079	TNFRSF8	4.82858	18.2181	4.33755	0.852566		11.5234	2.59506	0.2252
HGLibA_64682	NonTargetingControlGuideForHuman_0299	4.82858	19.6195	4.33755	0.852566		12.224	2.59506	0.212291
HGLibA_03626	ATP2C1	2.41429	1.40139	5.42194	0.852566		1.90784	3.13725	1.6444
HGLibA_29247	hsa-mir-8088	4.02381	1.40139	5.42194	0.852566		2.7126	3.13725	1.15655
HGLibA_33614	LEPROT	5.63334	1.40139	5.42194	0.852566		3.51737	3.13725	0.891932
HGLibA_52943	SMC5	1.60953	2.80279	5.42194	0.852566		2.20616	3.13725	1.42204
HGLibA_21424	HIST1H2BE	2.41429	2.80279	5.42194	0.852566		2.60854	3.13725	1.20269
HGLibA_40192	NUBP2	13.681	2.80279	5.42194	0.852566		8.24188	3.13725	0.380648
HGLibA_55460	TACR1	1.60953	5.60558	5.42194	0.852566		3.60755	3.13725	0.869635
HGLibA_58915	TRIO	1.60953	7.00697	5.42194	0.852566		4.30825	3.13725	0.728196
HGLibA_55980	TCAP	2.41429	7.00697	5.42194	0.852566		4.71063	3.13725	0.665994
HGLibA_25642	hsa-mir-4532	2.41429	7.00697	5.42194	0.852566		4.71063	3.13725	0.665994
HGLibA_40652	OLFML3	15.2905	8.40837	5.42194	0.852566		11.8494	3.13725	0.26476
HGLibA_34416	LPXN	5.63334	9.80976	5.42194	0.852566		7.72155	3.13725	0.406298
HGLibA_11251	CRYBA1	7.24287	9.80976	5.42194	0.852566		8.52631	3.13725	0.367949
HGLibA_59608	TUBGCP6	4.02381	23.8237	5.42194	0.852566		13.9238	3.13725	0.225316
HGLibA_49018	RNPS1	3.21905	1.40139	6.50632	0.852566		2.31022	3.67945	1.59268
HGLibA_53436	SOD2	7.24287	1.40139	6.50632	0.852566		4.32213	3.67945	0.851304
HGLibA_45917	PRMT5	0.804763	2.80279	6.50632	0.852566		1.80378	3.67945	2.03986
HGLibA_25562	hsa-mir-4516	1.60953	2.80279	6.50632	0.852566		2.20616	3.67945	1.66781
HGLibA_38265	NAA15	10.4619	2.80279	6.50632	0.852566		6.63235	3.67945	0.554772
HGLibA_35477	MAP3K5	4.82858	4.20418	6.50632	0.852566		4.51638	3.67945	0.814689
HGLibA_18549	GALNT16	19.3143	4.20418	6.50632	0.852566		11.7592	3.67945	0.312898
HGLibA_53857	SPDL1	1.60953	5.60558	6.50632	0.852566		3.60755	3.67945	1.01993
HGLibA_05591	C17orf89	4.02381	5.60558	6.50632	0.852566		4.8147	3.67945	0.764211
HGLibA_55945	TBX2	7.24287	7.00697	6.50632	0.852566		7.12492	3.67945	0.516419
HGLibA_21931	HOXB2	8.85239	7.00697	6.50632	0.852566		7.92968	3.67945	0.464009
HGLibA_47611	RASD2	2.41429	9.80976	6.50632	0.852566		6.11202	3.67945	0.602001
HGLibA_25904	hsa-mir-4685	3.21905	11.2112	6.50632	0.852566		7.2151	3.67945	0.509964
HGLibA_55919	TBR1	5.63334	12.6125	6.50632	0.852566		9.12295	3.67945	0.403318
HGLibA_51129	SGOL1	6.4381	12.6125	6.50632	0.852566		9.52533	3.67945	0.38628
HGLibA_64588	NonTargetingControlGuideForHuman_0205	12.0714	15.4153	6.50632	0.852566		13.7434	3.67945	0.267725
HGLibA_04029	B4GALT3	7.24287	18.2181	6.50632	0.852566		12.7305	3.67945	0.289026
HGLibA_24330	hsa-mir-3681	12.0714	2.80279	7.59071	0.852566		7.43712	4.22164	0.567645
HGLibA_16846	FANCE	12.0714	2.80279	7.59071	0.852566		7.43712	4.22164	0.567645
HGLibA_48664	RMI2	2.41429	4.20418	7.59071	0.852566		3.30924	4.22164	1.27571
HGLibA_38387	NANOS2	2.41429	4.20418	7.59071	0.852566		3.30924	4.22164	1.27571
HGLibA_24626	hsa-mir-3925	7.24287	4.20418	7.59071	0.852566		5.72352	4.22164	0.737594
HGLibA_63068	ZNF311	5.63334	5.60558	7.59071	0.852566		5.61946	4.22164	0.751254
HGLibA_38964	NELFCD	6.4381	5.60558	7.59071	0.852566		6.02184	4.22164	0.701055
HGLibA_22940	hsa-mir-149	8.04763	5.60558	7.59071	0.852566		6.8266	4.22164	0.61841
HGLibA_26039	hsa-mir-4722	8.04763	5.60558	7.59071	0.852566		6.8266	4.22164	0.61841
HGLibA_29446	HSCB	8.85239	5.60558	7.59071	0.852566		7.22899	4.22164	0.583988
HGLibA_09113	CEP164	1.60953	7.00697	7.59071	0.852566		4.30825	4.22164	0.979897
HGLibA_14201	DUX2	4.02381	7.00697	7.59071	0.852566		5.51539	4.22164	0.765428
HGLibA_08227	CD101	5.63334	7.00697	7.59071	0.852566		6.32016	4.22164	0.667964
HGLibA_64269	ZRSR2	8.04763	7.00697	7.59071	0.852566		7.5273	4.22164	0.560844
HGLibA_29752	HYPK	17.7048	8.40837	7.59071	0.852566		13.0566	4.22164	0.323334
HGLibA_23641	hsa-mir-3133	10.4619	9.80976	7.59071	0.852566		10.1358	4.22164	0.416506
HGLibA_45066	POU4F1	2.41429	11.2112	7.59071	0.852566		6.81272	4.22164	0.61967
HGLibA_57234	TMEM134	8.85239	12.6125	7.59071	0.852566		10.7325	4.22164	0.393352
HGLibA_03766	ATP6V1H	8.85239	14.0139	7.59071	0.852566		11.4332	4.22164	0.369245
HGLibA_23384	hsa-mir-23a	11.2667	18.2181	7.59071	0.852566		14.7424	4.22164	0.28636
HGLibA_61926	YARS2	3.21905	1.40139	8.6751	0.852566		2.31022	4.76383	2.06207
HGLibA_17452	FGFRL1	6.4381	2.80279	8.6751	0.852566		4.62045	4.76383	1.03103
HGLibA_61816	XKR7	23.3381	2.80279	8.6751	0.852566		13.0705	4.76383	0.364473
HGLibA_06847	CABP1	7.24287	8.40837	8.6751	0.852566		7.82562	4.76383	0.608749
HGLibA_43894	PIGZ	3.21905	11.2112	8.6751	0.852566		7.2151	4.76383	0.660258
HGLibA_36896	MOCOS	8.85239	16.8167	8.6751	0.852566		12.8346	4.76383	0.371172
HGLibA_16725	FAM76B	7.24287	4.20418	9.75949	0.852566		5.72352	5.30603	0.927056
HGLibA_46405	PSMB7	4.82858	12.6125	9.75949	0.852566		8.72056	5.30603	0.60845
HGLibA_19918	GPR146	10.4619	12.6125	9.75949	0.852566		11.5372	5.30603	0.459905
HGLibA_04678	BOK	4.82858	8.40837	10.8439	0.852566		6.61847	5.84822	0.883621
HGLibA_33666	LGALS8	16.0953	9.80976	10.8439	0.852566		12.9525	5.84822	0.451512
HGLibA_25257	hsa-mir-4449	5.63334	16.8167	10.8439	0.852566		11.225	5.84822	0.520998
HGLibA_46760	PTPN5	6.4381	23.8237	10.8439	0.852566		15.1309	5.84822	0.386508
HGLibA_44930	POM121	2.41429	2.80279	11.9283	0.852566		2.60854	6.39041	2.44981
HGLibA_37577	MT1G	16.9	11.2112	11.9283	0.852566		14.0556	6.39041	0.454653
HGLibA_12147	CYP2W1	2.41429	15.4153	13.0126	0.852566		8.91481	6.93261	0.77765
HGLibA_52075	SLC26A11	39.4334	19.6195	14.097	0.852566		29.5265	7.4748	0.253156
HGLibA_52263	SLC35C2	8.04763	7.00697	15.1814	0.852566		7.5273	8.01699	1.06506
HGLibA_07764	CCDC36	10.4619	15.4153	15.1814	0.852566		12.9386	8.01699	0.619617
HGLibA_29368	hsa-mir-935	20.9238	25.2251	15.1814	0.852566		23.0745	8.01699	0.34744
HGLibA_03513	ATIC	3.21905	1.40139	16.2658	0.852566		2.31022	8.55919	3.70492
HGLibA_10754	COQ4	5.63334	11.2112	16.2658	0.852566		8.42225	8.55919	1.01626
HGLibA_07430	CBWD1	4.82858	2.80279	17.3502	0.852566		3.81568	9.10138	2.38526
HGLibA_06664	C9orf116	2.41429	11.2112	17.3502	0.852566		6.81272	9.10138	1.33594
HGLibA_51591	SLA2	10.4619	12.6125	17.3502	0.852566		11.5372	9.10138	0.78887
HGLibA_08753	CDK19	4.82858	19.6195	20.6034	0.852566		12.224	10.728	0.877611
HGLibA_53924	SPG21	9.65716	9.80976	22.7721	0.852566		9.73346	11.8124	1.21358
HGLibA_06163	C2orf68	2.41429	4.20418	23.8565	0.852566		3.30924	12.3545	3.73335
HGLibA_41559	OR5C1	6.4381	9.80976	26.0253	0.852566		8.12393	13.4389	1.65424
HGLibA_12074	CYP1B1	0.804763	1.40139	1.08439	1.70513		1.10308	1.39476	1.26442
HGLibA_52014	SLC25A38	0.804763	1.40139	1.08439	1.70513		1.10308	1.39476	1.26442
HGLibA_07869	CCDC77	4.02381	1.40139	1.08439	1.70513		2.7126	1.39476	0.514177
HGLibA_37770	MTRNR2L4	5.63334	1.40139	1.08439	1.70513		3.51737	1.39476	0.396535
HGLibA_18525	GALNS	5.63334	1.40139	1.08439	1.70513		3.51737	1.39476	0.396535
HGLibA_08004	CCL24	2.41429	2.80279	1.08439	1.70513		2.60854	1.39476	0.53469
HGLibA_65305	NonTargetingControlGuideForHuman_0922	0.804763	4.20418	1.08439	1.70513		2.50447	1.39476	0.556908
HGLibA_14754	EIF2S1	2.41429	4.20418	1.08439	1.70513		3.30924	1.39476	0.421475
HGLibA_63515	ZNF556	8.85239	4.20418	1.08439	1.70513		6.52829	1.39476	0.213649
HGLibA_57304	TMEM158	8.85239	4.20418	1.08439	1.70513		6.52829	1.39476	0.213649
HGLibA_12751	DDX56	2.41429	5.60558	1.08439	1.70513		4.00993	1.39476	0.347826
HGLibA_08125	CCNT1	4.02381	5.60558	1.08439	1.70513		4.8147	1.39476	0.289688
HGLibA_52627	SLC6A8	4.02381	5.60558	1.08439	1.70513		4.8147	1.39476	0.289688
HGLibA_25780	hsa-mir-4655	0.804763	7.00697	1.08439	1.70513		3.90587	1.39476	0.357093
HGLibA_62111	ZBTB14	3.21905	8.40837	1.08439	1.70513		5.81371	1.39476	0.239909
HGLibA_00854	ADAMTSL3	4.02381	8.40837	1.08439	1.70513		6.21609	1.39476	0.224379
HGLibA_28935	hsa-mir-718	4.02381	9.80976	1.08439	1.70513		6.91679	1.39476	0.201648
HGLibA_63624	ZNF589	8.04763	9.80976	1.08439	1.70513		8.9287	1.39476	0.156211
HGLibA_63497	ZNF549	0.804763	11.2112	1.08439	1.70513		6.00796	1.39476	0.232152
HGLibA_53093	SMPD2	1.60953	11.2112	1.08439	1.70513		6.41034	1.39476	0.21758
HGLibA_01007	ADO	3.21905	12.6125	1.08439	1.70513		7.9158	1.39476	0.176199
HGLibA_13608	DNAJC27	0.804763	1.40139	2.16877	1.70513		1.10308	1.93695	1.75595
HGLibA_19055	GID4	0.804763	1.40139	2.16877	1.70513		1.10308	1.93695	1.75595
HGLibA_29892	IFI30	0.804763	1.40139	2.16877	1.70513		1.10308	1.93695	1.75595
HGLibA_26596	hsa-mir-5096	3.21905	1.40139	2.16877	1.70513		2.31022	1.93695	0.838427
HGLibA_51195	SH2D6	7.24287	1.40139	2.16877	1.70513		4.32213	1.93695	0.448148
HGLibA_20474	GSTM2	12.0714	1.40139	2.16877	1.70513		6.73642	1.93695	0.287535
HGLibA_57843	TMEM9	2.41429	2.80279	2.16877	1.70513		2.60854	1.93695	0.742543
HGLibA_25092	hsa-mir-4329	3.21905	2.80279	2.16877	1.70513		3.01092	1.93695	0.643309
HGLibA_21663	HM13	4.02381	2.80279	2.16877	1.70513		3.4133	1.93695	0.567472
HGLibA_50595	SELPLG	4.82858	2.80279	2.16877	1.70513		3.81568	1.93695	0.50763
HGLibA_52825	SLMO1	0.804763	4.20418	2.16877	1.70513		2.50447	1.93695	0.773398
HGLibA_40375	NUPR1	1.60953	4.20418	2.16877	1.70513		2.90685	1.93695	0.66634
HGLibA_23601	hsa-mir-3124	3.21905	4.20418	2.16877	1.70513		3.71162	1.93695	0.521862
HGLibA_24883	hsa-mir-4281	6.4381	4.20418	2.16877	1.70513		5.32114	1.93695	0.364011
HGLibA_28132	hsa-mir-6731	9.65716	4.20418	2.16877	1.70513		6.93067	1.93695	0.279476
HGLibA_53693	SPANXN2	1.60953	5.60558	2.16877	1.70513		3.60755	1.93695	0.536916
HGLibA_28983	hsa-mir-766	3.21905	5.60558	2.16877	1.70513		4.41231	1.93695	0.438988
HGLibA_02023	ANKRD2	2.41429	7.00697	2.16877	1.70513		4.71063	1.93695	0.411188
HGLibA_13764	DOHH	6.4381	7.00697	2.16877	1.70513		6.72254	1.93695	0.288128
HGLibA_02546	APOLD1	8.04763	7.00697	2.16877	1.70513		7.5273	1.93695	0.257324
HGLibA_56764	TIGD5	0.804763	8.40837	2.16877	1.70513		4.60656	1.93695	0.420477
HGLibA_47921	RBP2	1.60953	9.80976	2.16877	1.70513		5.70964	1.93695	0.339242
HGLibA_60015	UBOX5	2.41429	9.80976	2.16877	1.70513		6.11202	1.93695	0.316909
HGLibA_11006	CPSF4	5.63334	9.80976	2.16877	1.70513		7.72155	1.93695	0.25085
HGLibA_44960	POMT2	0.804763	11.2112	2.16877	1.70513		6.00796	1.93695	0.322398
HGLibA_10172	CLYBL	7.24287	14.0139	2.16877	1.70513		10.6284	1.93695	0.182243
HGLibA_04797	BRF1	8.85239	14.0139	2.16877	1.70513		11.4332	1.93695	0.169415
HGLibA_14453	EDEM1	4.02381	16.8167	2.16877	1.70513		10.4203	1.93695	0.185883
HGLibA_36106	MED8	4.82858	16.8167	2.16877	1.70513		10.8227	1.93695	0.178972
HGLibA_03440	ATF4	1.60953	1.40139	3.25316	1.70513		1.50546	2.47915	1.64677
HGLibA_65360	NonTargetingControlGuideForHuman_0977	2.41429	1.40139	3.25316	1.70513		1.90784	2.47915	1.29945
HGLibA_55158	SUZ12	4.02381	1.40139	3.25316	1.70513		2.7126	2.47915	0.913936
HGLibA_40561	ODC1	6.4381	1.40139	3.25316	1.70513		3.91975	2.47915	0.632476
HGLibA_58280	TOP1MT	7.24287	1.40139	3.25316	1.70513		4.32213	2.47915	0.573594
HGLibA_59587	TUBE1	0.804763	2.80279	3.25316	1.70513		1.80378	2.47915	1.37442
HGLibA_06162	C2orf66	1.60953	2.80279	3.25316	1.70513		2.20616	2.47915	1.12374
HGLibA_62981	ZNF263	2.41429	2.80279	3.25316	1.70513		2.60854	2.47915	0.950397
HGLibA_33276	LAMTOR1	0.804763	4.20418	3.25316	1.70513		2.50447	2.47915	0.989888
HGLibA_56436	TFCP2L1	1.60953	4.20418	3.25316	1.70513		2.90685	2.47915	0.852862
HGLibA_38790	NDUFB1	2.41429	4.20418	3.25316	1.70513		3.30924	2.47915	0.74916
HGLibA_64334	ZSWIM4	2.41429	4.20418	3.25316	1.70513		3.30924	2.47915	0.74916
HGLibA_23086	hsa-mir-1909	6.4381	4.20418	3.25316	1.70513		5.32114	2.47915	0.465905
HGLibA_25081	hsa-mir-4326	2.41429	5.60558	3.25316	1.70513		4.00993	2.47915	0.618251
HGLibA_49322	RPP30	9.65716	5.60558	3.25316	1.70513		7.63137	2.47915	0.324863
HGLibA_21096	HECTD2	3.21905	7.00697	3.25316	1.70513		5.11301	2.47915	0.48487
HGLibA_27064	hsa-mir-548h-5	0.804763	8.40837	3.25316	1.70513		4.60656	2.47915	0.538177
HGLibA_32089	KIAA1683	4.82858	8.40837	3.25316	1.70513		6.61847	2.47915	0.37458
HGLibA_13043	DGCR14	7.24287	9.80976	3.25316	1.70513		8.52631	2.47915	0.290764
HGLibA_54359	SRSF2	7.24287	9.80976	3.25316	1.70513		8.52631	2.47915	0.290764
HGLibA_11089	CREB3	8.85239	12.6125	3.25316	1.70513		10.7325	2.47915	0.230995
HGLibA_09499	CHMP6	4.02381	16.8167	3.25316	1.70513		10.4203	2.47915	0.237916
HGLibA_21397	HIST1H2AI	11.2667	16.8167	3.25316	1.70513		14.0417	2.47915	0.176556
HGLibA_25614	hsa-mir-4525	10.4619	26.6265	3.25316	1.70513		18.5442	2.47915	0.133689
HGLibA_55322	SYP	0.804763	1.40139	4.33755	1.70513		1.10308	3.02134	2.73901
HGLibA_39972	NRG4	2.41429	1.40139	4.33755	1.70513		1.90784	3.02134	1.58364
HGLibA_26220	hsa-mir-4767	5.63334	2.80279	4.33755	1.70513		4.21806	3.02134	0.716286
HGLibA_09418	CHEK1	9.65716	2.80279	4.33755	1.70513		6.22997	3.02134	0.484969
HGLibA_55530	TAF5L	4.82858	4.20418	4.33755	1.70513		4.51638	3.02134	0.668974
HGLibA_61058	VPS35	5.63334	4.20418	4.33755	1.70513		4.91876	3.02134	0.614248
HGLibA_04473	BHLHB9	6.4381	4.20418	4.33755	1.70513		5.32114	3.02134	0.567799
HGLibA_40362	NUP93	0.804763	5.60558	4.33755	1.70513		3.20517	3.02134	0.942646
HGLibA_27471	hsa-mir-580	4.02381	5.60558	4.33755	1.70513		4.8147	3.02134	0.627525
HGLibA_18636	GARS	9.65716	5.60558	4.33755	1.70513		7.63137	3.02134	0.395911
HGLibA_32848	KRT82	12.8762	5.60558	4.33755	1.70513		9.24089	3.02134	0.326953
HGLibA_22591	hsa-mir-1273c	7.24287	8.40837	4.33755	1.70513		7.82562	3.02134	0.386083
HGLibA_64488	NonTargetingControlGuideForHuman_0105	4.02381	11.2112	4.33755	1.70513		7.61748	3.02134	0.396632
HGLibA_34619	LRRC37A3	8.04763	14.0139	4.33755	1.70513		11.0308	3.02134	0.273901
HGLibA_39322	NKX2-2	9.65716	16.8167	4.33755	1.70513		13.2369	3.02134	0.228251
HGLibA_25977	hsa-mir-4706	2.41429	18.2181	4.33755	1.70513		10.3162	3.02134	0.292873
HGLibA_36964	MORN4	8.85239	19.6195	4.33755	1.70513		14.236	3.02134	0.212233
HGLibA_25094	hsa-mir-4329	2.41429	1.40139	5.42194	1.70513		1.90784	3.56353	1.86784
HGLibA_10453	COA5	2.41429	1.40139	5.42194	1.70513		1.90784	3.56353	1.86784
HGLibA_22047	HPS1	4.02381	1.40139	5.42194	1.70513		2.7126	3.56353	1.31369
HGLibA_13354	DLK1	11.2667	1.40139	5.42194	1.70513		6.33404	3.56353	0.562601
HGLibA_53458	SON	3.21905	2.80279	5.42194	1.70513		3.01092	3.56353	1.18354
HGLibA_50082	SBF1	1.60953	4.20418	5.42194	1.70513		2.90685	3.56353	1.22591
HGLibA_56909	TLK1	2.41429	4.20418	5.42194	1.70513		3.30924	3.56353	1.07685
HGLibA_00071	AARS2	4.82858	4.20418	5.42194	1.70513		4.51638	3.56353	0.789024
HGLibA_20549	GTF2H2C	0.804763	5.60558	5.42194	1.70513		3.20517	3.56353	1.11181
HGLibA_47511	RAP1B	6.4381	5.60558	5.42194	1.70513		6.02184	3.56353	0.591768
HGLibA_32280	KIR3DL1	1.60953	7.00697	5.42194	1.70513		4.30825	3.56353	0.827142
HGLibA_18921	GEMIN6	2.41429	7.00697	5.42194	1.70513		4.71063	3.56353	0.756488
HGLibA_62176	ZBTB43	3.21905	7.00697	5.42194	1.70513		5.11301	3.56353	0.696954
HGLibA_43922	PIK3CA	13.681	7.00697	5.42194	1.70513		10.344	3.56353	0.344504
HGLibA_06148	C2orf54	14.4857	11.2112	5.42194	1.70513		12.8484	3.56353	0.277351
HGLibA_50140	SCAND1	8.85239	12.6125	5.42194	1.70513		10.7325	3.56353	0.332033
HGLibA_08185	CCSAP	6.4381	16.8167	5.42194	1.70513		11.6274	3.56353	0.306477
HGLibA_35671	MARVELD2	7.24287	23.8237	5.42194	1.70513		15.5333	3.56353	0.229413
HGLibA_30189	IGSF8	0.804763	1.40139	6.50632	1.70513		1.10308	4.10573	3.72206
HGLibA_39203	NHS	4.82858	1.40139	6.50632	1.70513		3.11499	4.10573	1.31806
HGLibA_63412	ZNF510	8.85239	1.40139	6.50632	1.70513		5.12689	4.10573	0.800822
HGLibA_38136	MYO3B	2.41429	4.20418	6.50632	1.70513		3.30924	4.10573	1.24069
HGLibA_31236	JKAMP	2.41429	4.20418	6.50632	1.70513		3.30924	4.10573	1.24069
HGLibA_43678	PHF8	4.02381	4.20418	6.50632	1.70513		4.114	4.10573	0.99799
HGLibA_62743	ZNF124	4.82858	5.60558	6.50632	1.70513		5.21708	4.10573	0.786979
HGLibA_61253	WASL	8.85239	7.00697	6.50632	1.70513		7.92968	4.10573	0.517767
HGLibA_54150	SPSB2	2.41429	8.40837	6.50632	1.70513		5.41133	4.10573	0.758728
HGLibA_52934	SMC2	4.02381	9.80976	6.50632	1.70513		6.91679	4.10573	0.593589
HGLibA_13290	DKC1	8.04763	12.6125	6.50632	1.70513		10.3301	4.10573	0.397453
HGLibA_12647	DDX1	21.7286	29.4293	6.50632	1.70513		25.5789	4.10573	0.160512
HGLibA_31670	KCNRG	1.60953	1.40139	7.59071	1.70513		1.50546	4.64792	3.08738
HGLibA_42047	OTUD1	4.02381	1.40139	7.59071	1.70513		2.7126	4.64792	1.71345
HGLibA_38854	NDUFS8	5.63334	2.80279	7.59071	1.70513		4.21806	4.64792	1.10191
HGLibA_38776	NDUFAF3	7.24287	4.20418	7.59071	1.70513		5.72352	4.64792	0.812073
HGLibA_13419	DMRT2	8.04763	4.20418	7.59071	1.70513		6.12591	4.64792	0.758732
HGLibA_11571	CTAGE15	9.65716	5.60558	7.59071	1.70513		7.63137	4.64792	0.609055
HGLibA_35918	MCMBP	1.60953	7.00697	7.59071	1.70513		4.30825	4.64792	1.07884
HGLibA_03238	ASB4	7.24287	7.00697	7.59071	1.70513		7.12492	4.64792	0.652347
HGLibA_48472	RHOD	9.65716	7.00697	7.59071	1.70513		8.33206	4.64792	0.557836
HGLibA_58128	TNIP3	7.24287	8.40837	7.59071	1.70513		7.82562	4.64792	0.593937
HGLibA_36458	MGRN1	11.2667	8.40837	7.59071	1.70513		9.83752	4.64792	0.472469
HGLibA_61251	WASH1	8.04763	11.2112	7.59071	1.70513		9.62939	4.64792	0.482681
HGLibA_58771	TRIM39	9.65716	11.2112	7.59071	1.70513		10.4342	4.64792	0.445453
HGLibA_49445	RPS6KA1	12.0714	11.2112	7.59071	1.70513		11.6413	4.64792	0.399261
HGLibA_35139	MAD2L2	10.4619	19.6195	7.59071	1.70513		15.0407	4.64792	0.309023
HGLibA_01802	AMMECR1	10.4619	2.80279	8.6751	1.70513		6.63235	5.19012	0.782545
HGLibA_07829	CCDC64B	3.21905	4.20418	8.6751	1.70513		3.71162	5.19012	1.39834
HGLibA_42385	PANK1	8.85239	4.20418	8.6751	1.70513		6.52829	5.19012	0.795019
HGLibA_35293	MAGIX	4.02381	5.60558	8.6751	1.70513		4.8147	5.19012	1.07797
HGLibA_60586	USP20	8.04763	5.60558	8.6751	1.70513		6.8266	5.19012	0.760278
HGLibA_35577	MAPK8IP2	19.3143	5.60558	8.6751	1.70513		12.4599	5.19012	0.416544
HGLibA_36019	MECR	8.04763	8.40837	8.6751	1.70513		8.228	5.19012	0.630787
HGLibA_13137	DHRS4	6.4381	9.80976	8.6751	1.70513		8.12393	5.19012	0.638867
HGLibA_35281	MAGEL2	7.24287	14.0139	8.6751	1.70513		10.6284	5.19012	0.488325
HGLibA_27839	hsa-mir-636	23.3381	14.0139	8.6751	1.70513		18.676	5.19012	0.277902
HGLibA_09891	CLDN25	7.24287	16.8167	8.6751	1.70513		12.0298	5.19012	0.431438
HGLibA_21254	HHATL	8.04763	4.20418	9.75949	1.70513		6.12591	5.73231	0.935749
HGLibA_21040	HDGF	9.65716	7.00697	9.75949	1.70513		8.33206	5.73231	0.687982
HGLibA_01382	AK3	18.5095	8.40837	9.75949	1.70513		13.459	5.73231	0.42591
HGLibA_56573	THAP1	1.60953	9.80976	9.75949	1.70513		5.70964	5.73231	1.00397
HGLibA_57353	TMEM174	2.41429	15.4153	9.75949	1.70513		8.91481	5.73231	0.643009
HGLibA_35951	MCUR1	3.21905	15.4153	9.75949	1.70513		9.31719	5.73231	0.61524
HGLibA_00314	ABLIM3	18.5095	4.20418	10.8439	1.70513		11.3569	6.2745	0.552485
HGLibA_41016	OR2A2	4.02381	7.00697	10.8439	1.70513		5.51539	6.2745	1.13763
HGLibA_36290	METTL2B	4.82858	7.00697	10.8439	1.70513		5.91777	6.2745	1.06028
HGLibA_31769	KDELR2	6.4381	8.40837	10.8439	1.70513		7.42324	6.2745	0.845252
HGLibA_42710	PCDH9	15.2905	8.40837	10.8439	1.70513		11.8494	6.2745	0.529519
HGLibA_39278	NKAIN1	13.681	9.80976	10.8439	1.70513		11.7454	6.2745	0.534211
HGLibA_09285	CFL2	6.4381	16.8167	10.8439	1.70513		11.6274	6.2745	0.53963
HGLibA_52076	SLC26A2	1.60953	7.00697	11.9283	1.70513		4.30825	6.8167	1.58224
HGLibA_37496	MSI2	14.4857	16.8167	11.9283	1.70513		15.6512	6.8167	0.435537
HGLibA_33977	LMLN	13.681	18.2181	13.0126	1.70513		15.9495	7.35889	0.461385
HGLibA_44457	PLIN1	4.82858	11.2112	14.097	1.70513		8.01987	7.90108	0.985189
HGLibA_59289	TSR3	4.82858	11.2112	14.097	1.70513		8.01987	7.90108	0.985189
HGLibA_24606	hsa-mir-3919	22.5334	18.2181	14.097	1.70513		20.3757	7.90108	0.387769
HGLibA_39296	NKD1	6.4381	5.60558	15.1814	1.70513		6.02184	8.44328	1.40211
HGLibA_35431	MAP2K2	4.82858	2.80279	16.2658	1.70513		3.81568	8.98547	2.35488
HGLibA_46152	PRRC2B	3.21905	5.60558	16.2658	1.70513		4.41231	8.98547	2.03645
HGLibA_23705	hsa-mir-3148	8.04763	9.80976	16.2658	1.70513		8.9287	8.98547	1.00636
HGLibA_01821	AMOTL2	1.60953	4.20418	18.4346	1.70513		2.90685	10.0699	3.46418
HGLibA_08224	CCZ1B	3.21905	4.20418	18.4346	1.70513		3.71162	10.0699	2.71306
HGLibA_62902	ZNF223	21.7286	5.60558	18.4346	1.70513		13.6671	10.0699	0.736796
HGLibA_42544	PARVA	6.4381	8.40837	18.4346	1.70513		7.42324	10.0699	1.35653
HGLibA_53059	SMIM8	10.4619	19.6195	18.4346	1.70513		15.0407	10.0699	0.669506
HGLibA_45730	PREX1	14.4857	12.6125	20.6034	1.70513		13.5491	11.1542	0.823244
HGLibA_44417	PLEKHH2	9.65716	28.0279	21.6877	1.70513		18.8425	11.6964	0.620747
HGLibA_25112	hsa-mir-4419a	3.21905	12.6125	26.0253	1.70513		7.9158	13.8652	1.75159
HGLibA_19913	GPR142	5.63334	4.20418	33.616	1.70513		4.91876	17.6606	3.59045
HGLibA_53263	SNRPD1	0.804763	1.40139	1.08439	2.5577		1.10308	1.82104	1.65087
HGLibA_36329	MFAP2	1.60953	1.40139	1.08439	2.5577		1.50546	1.82104	1.20963
HGLibA_52552	SLC5A2	2.41429	1.40139	1.08439	2.5577		1.90784	1.82104	0.954504
HGLibA_13194	DHX37	3.21905	1.40139	1.08439	2.5577		2.31022	1.82104	0.788254
HGLibA_23420	hsa-mir-26a-1	4.02381	1.40139	1.08439	2.5577		2.7126	1.82104	0.671326
HGLibA_34542	LRRC14	20.1191	1.40139	1.08439	2.5577		10.7602	1.82104	0.169238
HGLibA_60011	UBN2	0.804763	2.80279	1.08439	2.5577		1.80378	1.82104	1.00957
HGLibA_07807	CCDC59	0.804763	2.80279	1.08439	2.5577		1.80378	1.82104	1.00957
HGLibA_25106	hsa-mir-4417	1.60953	2.80279	1.08439	2.5577		2.20616	1.82104	0.825437
HGLibA_34943	LY6E	2.41429	2.80279	1.08439	2.5577		2.60854	1.82104	0.698108
HGLibA_06173	C2orf71	4.02381	2.80279	1.08439	2.5577		3.4133	1.82104	0.533514
HGLibA_52696	SLC9A3R1	0.804763	4.20418	1.08439	2.5577		2.50447	1.82104	0.727116
HGLibA_01392	AK6	4.82858	4.20418	1.08439	2.5577		4.51638	1.82104	0.403208
HGLibA_09471	CHMP1A	0.804763	5.60558	1.08439	2.5577		3.20517	1.82104	0.568158
HGLibA_20080	GPR75	1.60953	5.60558	1.08439	2.5577		3.60755	1.82104	0.504786
HGLibA_29029	hsa-mir-7846	4.82858	5.60558	1.08439	2.5577		5.21708	1.82104	0.349054
HGLibA_57024	TMA7	6.4381	5.60558	1.08439	2.5577		6.02184	1.82104	0.302406
HGLibA_38364	NAGS	1.60953	7.00697	1.08439	2.5577		4.30825	1.82104	0.422687
HGLibA_56088	TCFL5	4.82858	8.40837	1.08439	2.5577		6.61847	1.82104	0.275146
HGLibA_11393	CSNK1G1	8.04763	8.40837	1.08439	2.5577		8.228	1.82104	0.221323
HGLibA_20625	GTSE1	9.65716	9.80976	1.08439	2.5577		9.73346	1.82104	0.187091
HGLibA_26130	hsa-mir-4745	0.804763	11.2112	1.08439	2.5577		6.00796	1.82104	0.303105
HGLibA_14281	DYRK3	4.82858	14.0139	1.08439	2.5577		9.42126	1.82104	0.193291
HGLibA_21034	HDDC2	16.0953	14.0139	1.08439	2.5577		15.0546	1.82104	0.120963
HGLibA_29555	HSPA14	0.804763	1.40139	2.16877	2.5577		1.10308	2.36324	2.1424
HGLibA_50013	SAP30BP	0.804763	1.40139	2.16877	2.5577		1.10308	2.36324	2.1424
HGLibA_14749	EIF2D	0.804763	1.40139	2.16877	2.5577		1.10308	2.36324	2.1424
HGLibA_08719	CDK1	0.804763	1.40139	2.16877	2.5577		1.10308	2.36324	2.1424
HGLibA_27683	hsa-mir-6090	1.60953	1.40139	2.16877	2.5577		1.50546	2.36324	1.56978
HGLibA_47402	RADIL	8.85239	1.40139	2.16877	2.5577		5.12689	2.36324	0.460949
HGLibA_37854	MUM1	0.804763	2.80279	2.16877	2.5577		1.80378	2.36324	1.31016
HGLibA_10782	CORO2A	0.804763	2.80279	2.16877	2.5577		1.80378	2.36324	1.31016
HGLibA_47946	RBX1	0.804763	2.80279	2.16877	2.5577		1.80378	2.36324	1.31016
HGLibA_17919	FOXN4	1.60953	2.80279	2.16877	2.5577		2.20616	2.36324	1.0712
HGLibA_02962	ARL3	2.41429	2.80279	2.16877	2.5577		2.60854	2.36324	0.905962
HGLibA_30672	INSL4	4.02381	2.80279	2.16877	2.5577		3.4133	2.36324	0.692361
HGLibA_50114	SCAF4	5.63334	2.80279	2.16877	2.5577		4.21806	2.36324	0.560266
HGLibA_13076	DGKI	13.681	2.80279	2.16877	2.5577		8.24188	2.36324	0.286735
HGLibA_27109	hsa-mir-548p	2.41429	4.20418	2.16877	2.5577		3.30924	2.36324	0.714134
HGLibA_24233	hsa-mir-3658	2.41429	4.20418	2.16877	2.5577		3.30924	2.36324	0.714134
HGLibA_37359	MRPS24	3.21905	4.20418	2.16877	2.5577		3.71162	2.36324	0.636713
HGLibA_48320	RGPD3	4.82858	5.60558	2.16877	2.5577		5.21708	2.36324	0.452981
HGLibA_45243	PPIP5K1	4.82858	5.60558	2.16877	2.5577		5.21708	2.36324	0.452981
HGLibA_02156	ANKS3	7.24287	5.60558	2.16877	2.5577		6.42422	2.36324	0.367863
HGLibA_32979	KRTAP2-2	8.04763	5.60558	2.16877	2.5577		6.8266	2.36324	0.34618
HGLibA_32809	KRT7	9.65716	5.60558	2.16877	2.5577		7.63137	2.36324	0.309674
HGLibA_45877	PRKRIR	6.4381	7.00697	2.16877	2.5577		6.72254	2.36324	0.351539
HGLibA_37204	MRPL18	4.82858	8.40837	2.16877	2.5577		6.61847	2.36324	0.357067
HGLibA_34290	LOC730159	5.63334	8.40837	2.16877	2.5577		7.02085	2.36324	0.336602
HGLibA_35913	MCM8	5.63334	8.40837	2.16877	2.5577		7.02085	2.36324	0.336602
HGLibA_21198	HESX1	8.85239	8.40837	2.16877	2.5577		8.63038	2.36324	0.273828
HGLibA_07404	CBLL1	4.82858	11.2112	2.16877	2.5577		8.01987	2.36324	0.294673
HGLibA_41589	OR5H6	16.0953	11.2112	2.16877	2.5577		13.6532	2.36324	0.17309
HGLibA_22780	hsa-mir-1303	0.804763	14.0139	2.16877	2.5577		7.40935	2.36324	0.318953
HGLibA_06988	CALB2	4.02381	14.0139	2.16877	2.5577		9.01888	2.36324	0.262032
HGLibA_29413	hsa-mir-943	11.2667	15.4153	2.16877	2.5577		13.341	2.36324	0.177141
HGLibA_45468	PPP2R5D	11.2667	16.8167	2.16877	2.5577		14.0417	2.36324	0.168301
HGLibA_61019	VPS13A	9.65716	18.2181	2.16877	2.5577		13.9376	2.36324	0.169558
HGLibA_52067	SLC26A1	1.60953	1.40139	3.25316	2.5577		1.50546	2.90543	1.92993
HGLibA_05076	C10orf54	2.41429	1.40139	3.25316	2.5577		1.90784	2.90543	1.52289
HGLibA_35943	MCTP2	3.21905	1.40139	3.25316	2.5577		2.31022	2.90543	1.25764
HGLibA_16192	FAM157A	1.60953	2.80279	3.25316	2.5577		2.20616	2.90543	1.31696
HGLibA_03969	B3GALTL	1.60953	2.80279	3.25316	2.5577		2.20616	2.90543	1.31696
HGLibA_16797	FAM92A1	4.82858	2.80279	3.25316	2.5577		3.81568	2.90543	0.761444
HGLibA_40116	NT5E	2.41429	4.20418	3.25316	2.5577		3.30924	2.90543	0.877976
HGLibA_38989	NET1	4.02381	4.20418	3.25316	2.5577		4.114	2.90543	0.70623
HGLibA_22678	hsa-mir-1289-2	4.02381	4.20418	3.25316	2.5577		4.114	2.90543	0.70623
HGLibA_62428	ZER1	4.82858	4.20418	3.25316	2.5577		4.51638	2.90543	0.643309
HGLibA_12161	CYP3A5	7.24287	4.20418	3.25316	2.5577		5.72352	2.90543	0.50763
HGLibA_12627	DDO	3.21905	5.60558	3.25316	2.5577		4.41231	2.90543	0.658482
HGLibA_11463	CST6	3.21905	7.00697	3.25316	2.5577		5.11301	2.90543	0.568242
HGLibA_24159	hsa-mir-3619	8.04763	8.40837	3.25316	2.5577		8.228	2.90543	0.353115
HGLibA_39422	NLRP8	5.63334	9.80976	3.25316	2.5577		7.72155	2.90543	0.376275
HGLibA_21541	HIST2H3A	8.04763	9.80976	3.25316	2.5577		8.9287	2.90543	0.325404
HGLibA_25337	hsa-mir-4469	4.02381	11.2112	3.25316	2.5577		7.61748	2.90543	0.381416
HGLibA_42782	PCDHB2	12.8762	12.6125	3.25316	2.5577		12.7444	2.90543	0.227977
HGLibA_34265	LOC646862	14.4857	12.6125	3.25316	2.5577		13.5491	2.90543	0.214436
HGLibA_03775	ATP8A1	16.0953	12.6125	3.25316	2.5577		14.3539	2.90543	0.202414
HGLibA_32377	KLHDC1	16.0953	15.4153	3.25316	2.5577		15.7553	2.90543	0.18441
HGLibA_56395	TEX37	13.681	16.8167	3.25316	2.5577		15.2489	2.90543	0.190534
HGLibA_36057	MED19	9.65716	29.4293	3.25316	2.5577		19.5432	2.90543	0.148667
HGLibA_32526	KLK11	4.02381	1.40139	4.33755	2.5577		2.7126	3.44762	1.27096
HGLibA_43676	PHF7	4.02381	1.40139	4.33755	2.5577		2.7126	3.44762	1.27096
HGLibA_09155	CEP68	1.60953	2.80279	4.33755	2.5577		2.20616	3.44762	1.56273
HGLibA_28876	hsa-mir-7113	5.63334	2.80279	4.33755	2.5577		4.21806	3.44762	0.817347
HGLibA_32364	KLF5	10.4619	2.80279	4.33755	2.5577		6.63235	3.44762	0.519819
HGLibA_36970	MOS	14.4857	2.80279	4.33755	2.5577		8.64426	3.44762	0.398834
HGLibA_53867	SPDYE1	11.2667	4.20418	4.33755	2.5577		7.73543	3.44762	0.445692
HGLibA_45231	PPIL2	1.60953	5.60558	4.33755	2.5577		3.60755	3.44762	0.955669
HGLibA_04760	BRCA1	3.21905	5.60558	4.33755	2.5577		4.41231	3.44762	0.781364
HGLibA_05502	C16orf92	10.4619	5.60558	4.33755	2.5577		8.03375	3.44762	0.429143
HGLibA_31751	KCTD7	11.2667	5.60558	4.33755	2.5577		8.43613	3.44762	0.408674
HGLibA_22944	hsa-mir-150	0.804763	7.00697	4.33755	2.5577		3.90587	3.44762	0.882678
HGLibA_23862	hsa-mir-3180-3	3.21905	7.00697	4.33755	2.5577		5.11301	3.44762	0.674284
HGLibA_27748	hsa-mir-615	3.21905	7.00697	4.33755	2.5577		5.11301	3.44762	0.674284
HGLibA_65119	NonTargetingControlGuideForHuman_0736	9.65716	7.00697	4.33755	2.5577		8.33206	3.44762	0.413778
HGLibA_60864	VCP	12.8762	8.40837	4.33755	2.5577		10.6423	3.44762	0.323955
HGLibA_45735	PREX2	19.3143	11.2112	4.33755	2.5577		15.2627	3.44762	0.225885
HGLibA_17831	FOXD2	6.4381	14.0139	4.33755	2.5577		10.226	3.44762	0.337142
HGLibA_13189	DHX36	0.804763	1.40139	5.42194	2.5577		1.10308	3.98982	3.61698
HGLibA_47281	RAB9B	0.804763	1.40139	5.42194	2.5577		1.10308	3.98982	3.61698
HGLibA_19828	GPN2	0.804763	1.40139	5.42194	2.5577		1.10308	3.98982	3.61698
HGLibA_22980	hsa-mir-154	3.21905	1.40139	5.42194	2.5577		2.31022	3.98982	1.72703
HGLibA_64412	NonTargetingControlGuideForHuman_0029	9.65716	1.40139	5.42194	2.5577		5.52928	3.98982	0.721581
HGLibA_58360	TP53INP2	2.41429	2.80279	5.42194	2.5577		2.60854	3.98982	1.52952
HGLibA_18906	GDPGP1	2.41429	2.80279	5.42194	2.5577		2.60854	3.98982	1.52952
HGLibA_42009	OTC	4.02381	4.20418	5.42194	2.5577		4.114	3.98982	0.969815
HGLibA_47403	RADIL	0.804763	5.60558	5.42194	2.5577		3.20517	3.98982	1.24481
HGLibA_18746	GBP7	3.21905	5.60558	5.42194	2.5577		4.41231	3.98982	0.904246
HGLibA_45171	PPFIA4	3.21905	5.60558	5.42194	2.5577		4.41231	3.98982	0.904246
HGLibA_38227	MZT1	4.02381	7.00697	5.42194	2.5577		5.51539	3.98982	0.723397
HGLibA_03975	B3GAT2	7.24287	7.00697	5.42194	2.5577		7.12492	3.98982	0.559981
HGLibA_59621	TULP2	4.82858	9.80976	5.42194	2.5577		7.31917	3.98982	0.545119
HGLibA_52765	SLCO6A1	5.63334	9.80976	5.42194	2.5577		7.72155	3.98982	0.516712
HGLibA_27053	hsa-mir-548h-2	4.82858	11.2112	5.42194	2.5577		8.01987	3.98982	0.497492
HGLibA_62170	ZBTB41	12.8762	12.6125	5.42194	2.5577		12.7444	3.98982	0.313065
HGLibA_32840	KRT8	1.60953	14.0139	5.42194	2.5577		7.81173	3.98982	0.510747
HGLibA_15774	EXOSC2	3.21905	15.4153	5.42194	2.5577		9.31719	3.98982	0.428221
HGLibA_19423	GMPPB	19.3143	19.6195	5.42194	2.5577		19.4669	3.98982	0.204954
HGLibA_26380	hsa-mir-483	2.41429	1.40139	6.50632	2.5577		1.90784	4.53201	2.37547
HGLibA_02496	APOBEC4	0.804763	4.20418	6.50632	2.5577		2.50447	4.53201	1.80957
HGLibA_47556	RAPSN	1.60953	4.20418	6.50632	2.5577		2.90685	4.53201	1.55908
HGLibA_52249	SLC35B2	6.4381	4.20418	6.50632	2.5577		5.32114	4.53201	0.851699
HGLibA_51407	SIGIRR	2.41429	5.60558	6.50632	2.5577		4.00993	4.53201	1.1302
HGLibA_60854	VCAM1	6.4381	5.60558	6.50632	2.5577		6.02184	4.53201	0.752596
HGLibA_30415	IL3	14.4857	5.60558	6.50632	2.5577		10.0457	4.53201	0.451141
HGLibA_01319	AHSG	11.2667	7.00697	6.50632	2.5577		9.13683	4.53201	0.496016
HGLibA_25721	hsa-mir-4641	8.85239	8.40837	6.50632	2.5577		8.63038	4.53201	0.525123
HGLibA_05445	C16orf3	2.41429	11.2112	6.50632	2.5577		6.81272	4.53201	0.665228
HGLibA_46119	PRR24	7.24287	11.2112	6.50632	2.5577		9.22701	4.53201	0.491168
HGLibA_38915	NEGR1	17.7048	12.6125	6.50632	2.5577		15.1587	4.53201	0.298972
HGLibA_08690	CDH7	5.63334	16.8167	6.50632	2.5577		11.225	4.53201	0.403741
HGLibA_65008	NonTargetingControlGuideForHuman_0625	14.4857	18.2181	6.50632	2.5577		16.3519	4.53201	0.277155
HGLibA_52986	SMG1	14.4857	21.0209	6.50632	2.5577		17.7533	4.53201	0.255277
HGLibA_31255	JMJD8	12.8762	22.4223	6.50632	2.5577		17.6493	4.53201	0.256782
HGLibA_54745	STK11IP	2.41429	1.40139	7.59071	2.5577		1.90784	5.0742	2.65966
HGLibA_29518	HSF4	4.02381	2.80279	7.59071	2.5577		3.4133	5.0742	1.4866
HGLibA_11001	CPSF3	4.82858	2.80279	7.59071	2.5577		3.81568	5.0742	1.32983
HGLibA_54344	SRRT	4.82858	2.80279	7.59071	2.5577		3.81568	5.0742	1.32983
HGLibA_60568	USP17L5	5.63334	2.80279	7.59071	2.5577		4.21806	5.0742	1.20297
HGLibA_09818	CLCF1	6.4381	2.80279	7.59071	2.5577		4.62045	5.0742	1.09821
HGLibA_58997	TRNP1	1.60953	4.20418	7.59071	2.5577		2.90685	5.0742	1.7456
HGLibA_20874	HAUS1	3.21905	4.20418	7.59071	2.5577		3.71162	5.0742	1.36711
HGLibA_39707	NPC1	3.21905	5.60558	7.59071	2.5577		4.41231	5.0742	1.15001
HGLibA_40347	NUP54	4.02381	7.00697	7.59071	2.5577		5.51539	5.0742	0.920008
HGLibA_59727	TXNL4A	7.24287	7.00697	7.59071	2.5577		7.12492	5.0742	0.712177
HGLibA_58839	TRIM58	10.4619	7.00697	7.59071	2.5577		8.73445	5.0742	0.580942
HGLibA_46215	PRSS33	3.21905	12.6125	7.59071	2.5577		7.9158	5.0742	0.641022
HGLibA_50352	SCT	8.04763	14.0139	7.59071	2.5577		11.0308	5.0742	0.460004
HGLibA_25908	hsa-mir-4686	8.04763	15.4153	7.59071	2.5577		11.7315	5.0742	0.432529
HGLibA_15989	FAM104A	2.41429	16.8167	7.59071	2.5577		9.61551	5.0742	0.52771
HGLibA_14556	EFCAB9	3.21905	18.2181	7.59071	2.5577		10.7186	5.0742	0.473402
HGLibA_17391	FGF2	21.7286	22.4223	7.59071	2.5577		22.0755	5.0742	0.229857
HGLibA_10275	CNGB1	14.4857	30.8307	7.59071	2.5577		22.6582	5.0742	0.223946
HGLibA_44001	PIP5K1A	4.82858	1.40139	8.6751	2.5577		3.11499	5.6164	1.80303
HGLibA_19503	GNB5	0.804763	4.20418	8.6751	2.5577		2.50447	5.6164	2.24255
HGLibA_20546	GTF2H2	8.85239	4.20418	8.6751	2.5577		6.52829	5.6164	0.860317
HGLibA_15874	F3	12.0714	4.20418	8.6751	2.5577		8.13781	5.6164	0.690161
HGLibA_46873	PURA	20.9238	4.20418	8.6751	2.5577		12.564	5.6164	0.447023
HGLibA_14791	EIF3J	2.41429	7.00697	8.6751	2.5577		4.71063	5.6164	1.19228
HGLibA_37973	MYD88	2.41429	7.00697	8.6751	2.5577		4.71063	5.6164	1.19228
HGLibA_60896	VDR	12.0714	7.00697	8.6751	2.5577		9.53921	5.6164	0.58877
HGLibA_47754	RBL1	2.41429	8.40837	8.6751	2.5577		5.41133	5.6164	1.0379
HGLibA_44771	POLA1	3.21905	8.40837	8.6751	2.5577		5.81371	5.6164	0.966061
HGLibA_46901	PVALB	8.04763	8.40837	8.6751	2.5577		8.228	5.6164	0.682596
HGLibA_02365	APAF1	11.2667	8.40837	8.6751	2.5577		9.83752	5.6164	0.570916
HGLibA_35903	MCM5	12.0714	8.40837	8.6751	2.5577		10.2399	5.6164	0.548481
HGLibA_18910	GEMIN2	13.681	11.2112	8.6751	2.5577		12.4461	5.6164	0.451259
HGLibA_02487	APOBEC3F	14.4857	11.2112	8.6751	2.5577		12.8484	5.6164	0.437127
HGLibA_12691	DDX28	9.65716	12.6125	8.6751	2.5577		11.1349	5.6164	0.504398
HGLibA_07183	CAPNS1	18.5095	12.6125	8.6751	2.5577		15.561	5.6164	0.360927
HGLibA_22507	hsa-mir-125b-2	12.8762	19.6195	8.6751	2.5577		16.2479	5.6164	0.34567
HGLibA_29871	IER5L	8.04763	21.0209	8.6751	2.5577		14.5343	5.6164	0.386424
HGLibA_17681	FLYWCH1	16.9	28.0279	8.6751	2.5577		22.464	5.6164	0.250018
HGLibA_05969	C1R	3.21905	1.40139	9.75949	2.5577		2.31022	6.15859	2.6658
HGLibA_15863	F2R	3.21905	2.80279	9.75949	2.5577		3.01092	6.15859	2.04542
HGLibA_26304	hsa-mir-4786	11.2667	12.6125	9.75949	2.5577		11.9396	6.15859	0.515812
HGLibA_41317	OR4K17	0.804763	1.40139	10.8439	2.5577		1.10308	6.70079	6.07462
HGLibA_39119	NFKBIE	4.02381	2.80279	10.8439	2.5577		3.4133	6.70079	1.96314
HGLibA_59507	TTN	11.2667	2.80279	10.8439	2.5577		7.03474	6.70079	0.952529
HGLibA_35846	MCAT	13.681	2.80279	10.8439	2.5577		8.24188	6.70079	0.813017
HGLibA_56026	TCEB2	2.41429	4.20418	10.8439	2.5577		3.30924	6.70079	2.02487
HGLibA_04694	BOP1	6.4381	4.20418	10.8439	2.5577		5.32114	6.70079	1.25928
HGLibA_00206	ABCF1	14.4857	4.20418	10.8439	2.5577		9.34496	6.70079	0.717048
HGLibA_38190	MYOZ1	15.2905	7.00697	10.8439	2.5577		11.1487	6.70079	0.601036
HGLibA_56635	THEM6	1.60953	8.40837	10.8439	2.5577		5.00895	6.70079	1.33776
HGLibA_08467	CD86	1.60953	9.80976	10.8439	2.5577		5.70964	6.70079	1.17359
HGLibA_52383	SLC39A11	5.63334	11.2112	10.8439	2.5577		8.42225	6.70079	0.795605
HGLibA_25949	hsa-mir-4697	5.63334	11.2112	10.8439	2.5577		8.42225	6.70079	0.795605
HGLibA_21940	HOXB5	6.4381	11.2112	10.8439	2.5577		8.82463	6.70079	0.759328
HGLibA_13702	DNMT3A	3.21905	12.6125	10.8439	2.5577		7.9158	6.70079	0.846508
HGLibA_59862	UBE2A	3.21905	18.2181	10.8439	2.5577		10.7186	6.70079	0.625156
HGLibA_14671	EHD3	4.82858	1.40139	11.9283	2.5577		3.11499	7.24298	2.3252
HGLibA_12525	DCPS	13.681	1.40139	11.9283	2.5577		7.54118	7.24298	0.960457
HGLibA_43344	PER2	1.60953	7.00697	11.9283	2.5577		4.30825	7.24298	1.68119
HGLibA_49575	RRP9	2.41429	8.40837	11.9283	2.5577		5.41133	7.24298	1.33848
HGLibA_64773	NonTargetingControlGuideForHuman_0390	4.82858	9.80976	11.9283	2.5577		7.31917	7.24298	0.98959
HGLibA_17966	FPR2	9.65716	11.2112	11.9283	2.5577		10.4342	7.24298	0.694161
HGLibA_33385	LCAT	8.85239	16.8167	11.9283	2.5577		12.8346	7.24298	0.564334
HGLibA_37482	MSH3	16.0953	30.8307	11.9283	2.5577		23.463	7.24298	0.308698
HGLibA_25061	hsa-mir-4321	6.4381	4.20418	13.0126	2.5577		5.32114	7.78517	1.46306
HGLibA_18402	GABRQ	7.24287	9.80976	13.0126	2.5577		8.52631	7.78517	0.913076
HGLibA_19761	GPC1	0.804763	14.0139	13.0126	2.5577		7.40935	7.78517	1.05072
HGLibA_27635	hsa-mir-6080	12.0714	14.0139	13.0126	2.5577		13.0427	7.78517	0.596899
HGLibA_61083	VPS45	10.4619	4.20418	14.097	2.5577		7.33305	8.32737	1.13559
HGLibA_55872	TBCC	3.21905	5.60558	14.097	2.5577		4.41231	8.32737	1.8873
HGLibA_20608	GTPBP3	19.3143	29.4293	14.097	2.5577		24.3718	8.32737	0.34168
HGLibA_39166	NGFRAP1	25.7524	32.2321	14.097	2.5577		28.9922	8.32737	0.287227
HGLibA_43732	PHOSPHO2	12.0714	9.80976	15.1814	2.5577		10.9406	8.86956	0.810701
HGLibA_17734	FNBP1	20.9238	25.2251	15.1814	2.5577		23.0745	8.86956	0.384389
HGLibA_53876	SPDYE2L	9.65716	37.8376	15.1814	2.5577		23.7474	8.86956	0.373496
HGLibA_35662	MARK4	4.02381	1.40139	16.2658	2.5577		2.7126	9.41175	3.46964
HGLibA_38656	NCR3	4.82858	1.40139	17.3502	2.5577		3.11499	9.95395	3.1955
HGLibA_44898	POLR3A	18.5095	7.00697	17.3502	2.5577		12.7583	9.95395	0.780196
HGLibA_42055	OTUD5	8.04763	12.6125	17.3502	2.5577		10.3301	9.95395	0.963588
HGLibA_14011	DSCR4	10.4619	18.2181	17.3502	2.5577		14.34	9.95395	0.694138
HGLibA_14077	DTWD2	18.5095	7.00697	18.4346	2.5577		12.7583	10.4961	0.822694
HGLibA_32855	KRT84	10.4619	2.80279	19.519	2.5577		6.63235	11.0383	1.66432
HGLibA_39618	NOS3	11.2667	11.2112	19.519	2.5577		11.2389	11.0383	0.982153
HGLibA_48112	RELN	12.0714	21.0209	19.519	2.5577		16.5462	11.0383	0.667123
HGLibA_25560	hsa-mir-4516	11.2667	1.40139	20.6034	2.5577		6.33404	11.5805	1.8283
HGLibA_15080	EMP3	1.60953	5.60558	21.6877	2.5577		3.60755	12.1227	3.36037
HGLibA_42875	PCED1B	5.63334	7.00697	22.7721	2.5577		6.32016	12.6649	2.00389
HGLibA_30525	IMP3	20.9238	26.6265	22.7721	2.5577		23.7752	12.6649	0.532695
HGLibA_51184	SH2D3C	22.5334	16.8167	26.0253	2.5577		19.675	14.2915	0.726377
HGLibA_30253	IL12RB1	13.681	21.0209	26.0253	2.5577		17.3509	14.2915	0.823673
HGLibA_28460	hsa-mir-6807	21.7286	7.00697	29.2785	2.5577		14.3678	15.9181	1.1079
HGLibA_13462	DNAAF2	34.6048	5.60558	48.7974	2.5577		20.1052	25.6776	1.27716
HGLibA_43150	PDHA1	2.41429	1.40139	1.08439	3.41026		1.90784	2.24733	1.17794
HGLibA_48369	RGS20	4.82858	1.40139	1.08439	3.41026		3.11499	2.24733	0.721456
HGLibA_26088	hsa-mir-4734	2.41429	2.80279	1.08439	3.41026		2.60854	2.24733	0.861527
HGLibA_36244	METTL13	3.21905	2.80279	1.08439	3.41026		3.01092	2.24733	0.746392
HGLibA_05004	BVES	4.02381	2.80279	1.08439	3.41026		3.4133	2.24733	0.658402
HGLibA_40590	OGDH	3.21905	4.20418	1.08439	3.41026		3.71162	2.24733	0.605484
HGLibA_33348	LAT2	8.04763	4.20418	1.08439	3.41026		6.12591	2.24733	0.366856
HGLibA_21898	HOXA11	2.41429	5.60558	1.08439	3.41026		4.00993	2.24733	0.56044
HGLibA_46801	PTPRK	4.82858	5.60558	1.08439	3.41026		5.21708	2.24733	0.430763
HGLibA_15424	ERC1	3.21905	7.00697	1.08439	3.41026		5.11301	2.24733	0.439531
HGLibA_34900	LTK	4.82858	7.00697	1.08439	3.41026		5.91777	2.24733	0.379759
HGLibA_46862	PTX4	1.60953	8.40837	1.08439	3.41026		5.00895	2.24733	0.448662
HGLibA_28221	hsa-mir-6752	3.21905	8.40837	1.08439	3.41026		5.81371	2.24733	0.386556
HGLibA_58612	TRAPPC4	6.4381	8.40837	1.08439	3.41026		7.42324	2.24733	0.302742
HGLibA_57477	TMEM204	3.21905	9.80976	1.08439	3.41026		6.51441	2.24733	0.344978
HGLibA_33128	KRTAP9-4	3.21905	9.80976	1.08439	3.41026		6.51441	2.24733	0.344978
HGLibA_06628	C8orf46	4.82858	9.80976	1.08439	3.41026		7.31917	2.24733	0.307047
HGLibA_47091	RAB11FIP4	3.21905	12.6125	1.08439	3.41026		7.9158	2.24733	0.283904
HGLibA_40974	OR1L1	8.85239	15.4153	1.08439	3.41026		12.1339	2.24733	0.185211
HGLibA_44883	POLR2J2	15.2905	30.8307	1.08439	3.41026		23.0606	2.24733	0.0974531
HGLibA_34395	LPO	0.804763	1.40139	2.16877	3.41026		1.10308	2.78952	2.52885
HGLibA_16865	FAP	0.804763	1.40139	2.16877	3.41026		1.10308	2.78952	2.52885
HGLibA_34559	LRRC18	2.41429	1.40139	2.16877	3.41026		1.90784	2.78952	1.46213
HGLibA_40157	NTNG2	3.21905	1.40139	2.16877	3.41026		2.31022	2.78952	1.20747
HGLibA_27660	hsa-mir-6087	6.4381	1.40139	2.16877	3.41026		3.91975	2.78952	0.711658
HGLibA_56521	TGFBR3L	7.24287	2.80279	2.16877	3.41026		5.02283	2.78952	0.555368
HGLibA_43756	PHYH	7.24287	2.80279	2.16877	3.41026		5.02283	2.78952	0.555368
HGLibA_49068	RORC	6.4381	4.20418	2.16877	3.41026		5.32114	2.78952	0.524233
HGLibA_43211	PDLIM7	8.04763	4.20418	2.16877	3.41026		6.12591	2.78952	0.455364
HGLibA_50635	SEMA4C	9.65716	4.20418	2.16877	3.41026		6.93067	2.78952	0.402489
HGLibA_61694	WRB	6.4381	5.60558	2.16877	3.41026		6.02184	2.78952	0.463234
HGLibA_15809	EXTL1	10.4619	5.60558	2.16877	3.41026		8.03375	2.78952	0.347225
HGLibA_05171	C11orf68	0.804763	7.00697	2.16877	3.41026		3.90587	2.78952	0.714187
HGLibA_24593	hsa-mir-3916	3.21905	7.00697	2.16877	3.41026		5.11301	2.78952	0.545573
HGLibA_64232	ZNRF3	8.85239	7.00697	2.16877	3.41026		7.92968	2.78952	0.351782
HGLibA_21626	HLA-DQB1	0.804763	8.40837	2.16877	3.41026		4.60656	2.78952	0.605553
HGLibA_60965	VKORC1	9.65716	8.40837	2.16877	3.41026		9.03276	2.78952	0.308822
HGLibA_16774	FAM86B1	3.21905	9.80976	2.16877	3.41026		6.51441	2.78952	0.428208
HGLibA_09056	CENPH	4.02381	9.80976	2.16877	3.41026		6.91679	2.78952	0.403297
HGLibA_22337	hsa-mir-1207	7.24287	9.80976	2.16877	3.41026		8.52631	2.78952	0.327166
HGLibA_27056	hsa-mir-548h-3	12.0714	9.80976	2.16877	3.41026		10.9406	2.78952	0.254969
HGLibA_50357	SCUBE1	8.04763	11.2112	2.16877	3.41026		9.62939	2.78952	0.289688
HGLibA_43951	PIK3R6	8.85239	11.2112	2.16877	3.41026		10.0318	2.78952	0.278068
HGLibA_51980	SLC25A28	7.24287	14.0139	2.16877	3.41026		10.6284	2.78952	0.262459
HGLibA_08194	CCT2	28.9715	14.0139	2.16877	3.41026		21.4927	2.78952	0.129789
HGLibA_32006	KIAA1211L	4.02381	1.40139	3.25316	3.41026		2.7126	3.33171	1.22823
HGLibA_39929	NR6A1	8.04763	1.40139	3.25316	3.41026		4.72451	3.33171	0.705197
HGLibA_28931	hsa-mir-7162	6.4381	2.80279	3.25316	3.41026		4.62045	3.33171	0.72108
HGLibA_56825	TIMP2	4.02381	4.20418	3.25316	3.41026		4.114	3.33171	0.809848
HGLibA_31866	KHNYN	2.41429	5.60558	3.25316	3.41026		4.00993	3.33171	0.830865
HGLibA_21429	HIST1H2BG	18.5095	7.00697	3.25316	3.41026		12.7583	3.33171	0.261142
HGLibA_58827	TRIM52	12.8762	8.40837	3.25316	3.41026		10.6423	3.33171	0.313064
HGLibA_57609	TMEM252	17.7048	8.40837	3.25316	3.41026		13.0566	3.33171	0.255175
HGLibA_40077	NSUN5	10.4619	11.2112	3.25316	3.41026		10.8365	3.33171	0.307452
HGLibA_44093	PKD2L2	12.0714	11.2112	3.25316	3.41026		11.6413	3.33171	0.286198
HGLibA_64648	NonTargetingControlGuideForHuman_0265	8.04763	16.8167	3.25316	3.41026		12.4322	3.33171	0.267991
HGLibA_26037	hsa-mir-4721	12.8762	21.0209	3.25316	3.41026		16.9486	3.33171	0.196578
HGLibA_55567	TAL1	0.804763	1.40139	4.33755	3.41026		1.10308	3.87391	3.5119
HGLibA_55960	TBX4	3.21905	1.40139	4.33755	3.41026		2.31022	3.87391	1.67685
HGLibA_58512	TRA2B	4.02381	1.40139	4.33755	3.41026		2.7126	3.87391	1.42811
HGLibA_02019	ANKRD18A	11.2667	1.40139	4.33755	3.41026		6.33404	3.87391	0.611601
HGLibA_23869	hsa-mir-3180-4	7.24287	2.80279	4.33755	3.41026		5.02283	3.87391	0.77126
HGLibA_01227	AGPAT4	8.04763	2.80279	4.33755	3.41026		5.42521	3.87391	0.714057
HGLibA_57218	TMEM132A	1.60953	4.20418	4.33755	3.41026		2.90685	3.87391	1.33268
HGLibA_05676	C19orf52	4.02381	4.20418	4.33755	3.41026		4.114	3.87391	0.94164
HGLibA_29249	hsa-mir-8088	4.82858	4.20418	4.33755	3.41026		4.51638	3.87391	0.857746
HGLibA_43813	PICK1	9.65716	4.20418	4.33755	3.41026		6.93067	3.87391	0.558951
HGLibA_37355	MRPS23	3.21905	5.60558	4.33755	3.41026		4.41231	3.87391	0.877976
HGLibA_21393	HIST1H2AH	6.4381	5.60558	4.33755	3.41026		6.02184	3.87391	0.643309
HGLibA_05730	C1orf100	9.65716	5.60558	4.33755	3.41026		7.63137	3.87391	0.50763
HGLibA_28157	hsa-mir-6737	3.21905	7.00697	4.33755	3.41026		5.11301	3.87391	0.757657
HGLibA_01390	AK6	9.65716	7.00697	4.33755	3.41026		8.33206	3.87391	0.46494
HGLibA_05823	C1orf204	2.41429	8.40837	4.33755	3.41026		5.41133	3.87391	0.715888
HGLibA_59588	TUBE1	2.41429	11.2112	4.33755	3.41026		6.81272	3.87391	0.568628
HGLibA_07372	CATSPERG	6.4381	11.2112	4.33755	3.41026		8.82463	3.87391	0.438988
HGLibA_54034	SPOCD1	6.4381	14.0139	4.33755	3.41026		10.226	3.87391	0.378828
HGLibA_25981	hsa-mir-4707	2.41429	21.0209	4.33755	3.41026		11.7176	3.87391	0.330606
HGLibA_49299	RPLP1	6.4381	21.0209	4.33755	3.41026		13.7295	3.87391	0.282159
HGLibA_16461	FAM211B	10.4619	21.0209	4.33755	3.41026		15.7414	3.87391	0.246096
HGLibA_46133	PRR5-ARHGAP8	0.804763	1.40139	5.42194	3.41026		1.10308	4.4161	4.00343
HGLibA_04993	BUB1B	12.0714	1.40139	5.42194	3.41026		6.73642	4.4161	0.655556
HGLibA_51780	SLC18A3	23.3381	1.40139	5.42194	3.41026		12.3698	4.4161	0.357008
HGLibA_52854	SLX4IP	2.41429	2.80279	5.42194	3.41026		2.60854	4.4161	1.69294
HGLibA_03251	ASB8	4.02381	2.80279	5.42194	3.41026		3.4133	4.4161	1.29379
HGLibA_52665	SLC7A6OS	7.24287	2.80279	5.42194	3.41026		5.02283	4.4161	0.879206
HGLibA_62427	ZEB2	15.2905	2.80279	5.42194	3.41026		9.04664	4.4161	0.488148
HGLibA_57362	TMEM176B	3.21905	4.20418	5.42194	3.41026		3.71162	4.4161	1.1898
HGLibA_28848	hsa-mir-7108	5.63334	4.20418	5.42194	3.41026		4.91876	4.4161	0.897807
HGLibA_14127	DUSP1	6.4381	4.20418	5.42194	3.41026		5.32114	4.4161	0.829916
HGLibA_62094	ZBED6CL	28.1667	4.20418	5.42194	3.41026		16.1854	4.4161	0.272844
HGLibA_37029	MPND	1.60953	5.60558	5.42194	3.41026		3.60755	4.4161	1.22413
HGLibA_52618	SLC6A5	4.82858	5.60558	5.42194	3.41026		5.21708	4.4161	0.84647
HGLibA_34228	LOC402160	10.4619	5.60558	5.42194	3.41026		8.03375	4.4161	0.549694
HGLibA_00498	ACOX1	17.7048	5.60558	5.42194	3.41026		11.6552	4.4161	0.378896
HGLibA_53409	SOBP	9.65716	7.00697	5.42194	3.41026		8.33206	4.4161	0.530013
HGLibA_06485	C6orf25	4.02381	8.40837	5.42194	3.41026		6.21609	4.4161	0.710431
HGLibA_49876	S100PBP	5.63334	9.80976	5.42194	3.41026		7.72155	4.4161	0.571919
HGLibA_21365	HIST1H1D	5.63334	9.80976	5.42194	3.41026		7.72155	4.4161	0.571919
HGLibA_25124	hsa-mir-4421	7.24287	9.80976	5.42194	3.41026		8.52631	4.4161	0.517938
HGLibA_14516	EEPD1	20.1191	11.2112	5.42194	3.41026		15.6651	4.4161	0.281907
HGLibA_21242	HGFAC	22.5334	12.6125	5.42194	3.41026		17.573	4.4161	0.251301
HGLibA_56767	TIGD6	1.60953	15.4153	5.42194	3.41026		8.51243	4.4161	0.518782
HGLibA_46448	PSMD13	4.02381	15.4153	5.42194	3.41026		9.71958	4.4161	0.454351
HGLibA_13550	DNAJB6	17.7048	16.8167	5.42194	3.41026		17.2608	4.4161	0.255846
HGLibA_26006	hsa-mir-4713	28.9715	16.8167	5.42194	3.41026		22.8941	4.4161	0.192893
HGLibA_48261	RFX5	3.21905	19.6195	5.42194	3.41026		11.4193	4.4161	0.386723
HGLibA_46357	PSMA1	0.804763	1.40139	6.50632	3.41026		1.10308	4.95829	4.49496
HGLibA_22618	hsa-mir-1277	1.60953	1.40139	6.50632	3.41026		1.50546	4.95829	3.29354
HGLibA_24331	hsa-mir-3681	2.41429	1.40139	6.50632	3.41026		1.90784	4.95829	2.5989
HGLibA_15988	FAM104A	2.41429	2.80279	6.50632	3.41026		2.60854	4.95829	1.90079
HGLibA_13639	DNAJC8	1.60953	4.20418	6.50632	3.41026		2.90685	4.95829	1.70572
HGLibA_49144	RPL10A	1.60953	4.20418	6.50632	3.41026		2.90685	4.95829	1.70572
HGLibA_51300	SHCBP1	2.41429	4.20418	6.50632	3.41026		3.30924	4.95829	1.49832
HGLibA_35908	MCM6	4.82858	4.20418	6.50632	3.41026		4.51638	4.95829	1.09785
HGLibA_51198	SH2D7	7.24287	4.20418	6.50632	3.41026		5.72352	4.95829	0.866301
HGLibA_00478	ACOT2	7.24287	4.20418	6.50632	3.41026		5.72352	4.95829	0.866301
HGLibA_25224	hsa-mir-4442	3.21905	5.60558	6.50632	3.41026		4.41231	4.95829	1.12374
HGLibA_25279	hsa-mir-4455	8.04763	5.60558	6.50632	3.41026		6.8266	4.95829	0.726319
HGLibA_52750	SLCO2B1	8.85239	5.60558	6.50632	3.41026		7.22899	4.95829	0.685891
HGLibA_30924	IRX4	12.8762	5.60558	6.50632	3.41026		9.24089	4.95829	0.53656
HGLibA_62579	ZFYVE28	4.02381	7.00697	6.50632	3.41026		5.51539	4.95829	0.898992
HGLibA_57451	TMEM198	2.41429	8.40837	6.50632	3.41026		5.41133	4.95829	0.916281
HGLibA_11769	CUEDC2	4.82858	8.40837	6.50632	3.41026		6.61847	4.95829	0.74916
HGLibA_09027	CELSR3	3.21905	9.80976	6.50632	3.41026		6.51441	4.95829	0.761128
HGLibA_18918	GEMIN5	8.85239	11.2112	6.50632	3.41026		10.0318	4.95829	0.494259
HGLibA_56006	TCEAL6	12.0714	12.6125	6.50632	3.41026		12.342	4.95829	0.401742
HGLibA_05460	C16orf55	16.9	15.4153	6.50632	3.41026		16.1577	4.95829	0.306869
HGLibA_28330	hsa-mir-6776	4.82858	16.8167	6.50632	3.41026		10.8227	4.95829	0.45814
HGLibA_32279	KIR3DL1	2.41429	1.40139	7.59071	3.41026		1.90784	5.50049	2.88309
HGLibA_65054	NonTargetingControlGuideForHuman_0671	1.60953	4.20418	7.59071	3.41026		2.90685	5.50049	1.89225
HGLibA_59906	UBE2J1	8.04763	4.20418	7.59071	3.41026		6.12591	5.50049	0.897906
HGLibA_14041	DSPP	8.85239	4.20418	7.59071	3.41026		6.52829	5.50049	0.842562
HGLibA_40949	OR1E2	9.65716	4.20418	7.59071	3.41026		6.93067	5.50049	0.793645
HGLibA_28957	hsa-mir-761	7.24287	5.60558	7.59071	3.41026		6.42422	5.50049	0.856211
HGLibA_38643	NCOR1	8.04763	5.60558	7.59071	3.41026		6.8266	5.50049	0.805743
HGLibA_32487	KLHL36	7.24287	7.00697	7.59071	3.41026		7.12492	5.50049	0.772007
HGLibA_55400	SYVN1	2.41429	8.40837	7.59071	3.41026		5.41133	5.50049	1.01648
HGLibA_32876	KRTAP1-5	8.04763	8.40837	7.59071	3.41026		8.228	5.50049	0.668509
HGLibA_40864	OR11H2	8.85239	9.80976	7.59071	3.41026		9.33108	5.50049	0.589481
HGLibA_49136	RPH3AL	8.85239	11.2112	7.59071	3.41026		10.0318	5.50049	0.548307
HGLibA_26116	hsa-mir-4741	9.65716	11.2112	7.59071	3.41026		10.4342	5.50049	0.527162
HGLibA_19110	GINS3	1.60953	12.6125	7.59071	3.41026		7.11104	5.50049	0.773514
HGLibA_00377	ACADVL	8.04763	14.0139	7.59071	3.41026		11.0308	5.50049	0.498649
HGLibA_49090	RPA2	13.681	15.4153	7.59071	3.41026		14.5482	5.50049	0.378088
HGLibA_02014	ANKRD17	7.24287	26.6265	7.59071	3.41026		16.9347	5.50049	0.324806
HGLibA_34837	LSM6	3.21905	1.40139	8.6751	3.41026		2.31022	6.04268	2.61563
HGLibA_29389	hsa-mir-940	8.04763	1.40139	8.6751	3.41026		4.72451	6.04268	1.27901
HGLibA_23841	hsa-mir-3178	4.02381	2.80279	8.6751	3.41026		3.4133	6.04268	1.77033
HGLibA_13626	DNAJC5B	1.60953	4.20418	8.6751	3.41026		2.90685	6.04268	2.07877
HGLibA_49094	RPA3	8.85239	4.20418	8.6751	3.41026		6.52829	6.04268	0.925615
HGLibA_52714	SLC9A8	21.7286	4.20418	8.6751	3.41026		12.9664	6.04268	0.466026
HGLibA_25352	hsa-mir-4472-2	27.3619	4.20418	8.6751	3.41026		15.7831	6.04268	0.382859
HGLibA_19038	GHITM	5.63334	7.00697	8.6751	3.41026		6.32016	6.04268	0.956097
HGLibA_08287	CD200R1L	8.85239	7.00697	8.6751	3.41026		7.92968	6.04268	0.762033
HGLibA_32053	KIAA1467	11.2667	7.00697	8.6751	3.41026		9.13683	6.04268	0.661355
HGLibA_46429	PSMC5	5.63334	9.80976	8.6751	3.41026		7.72155	6.04268	0.782574
HGLibA_17814	FOXA3	17.7048	9.80976	8.6751	3.41026		13.7573	6.04268	0.439235
HGLibA_00149	ABCB7	5.63334	11.2112	8.6751	3.41026		8.42225	6.04268	0.717467
HGLibA_42496	PARN	3.21905	12.6125	8.6751	3.41026		7.9158	6.04268	0.76337
HGLibA_03284	ASF1B	1.60953	14.0139	8.6751	3.41026		7.81173	6.04268	0.773539
HGLibA_30472	IL6R	5.63334	14.0139	8.6751	3.41026		9.82364	6.04268	0.615116
HGLibA_36179	MEOX2	0.804763	15.4153	8.6751	3.41026		8.11005	6.04268	0.745086
HGLibA_09606	CHRNG	10.4619	18.2181	8.6751	3.41026		14.34	6.04268	0.421386
HGLibA_10514	COL15A1	14.4857	28.0279	8.6751	3.41026		21.2568	6.04268	0.28427
HGLibA_25521	hsa-mir-4509-2	17.7048	33.6335	8.6751	3.41026		25.6691	6.04268	0.235407
HGLibA_14239	DYNC1I2	0.804763	4.20418	9.75949	3.41026		2.50447	6.58488	2.62925
HGLibA_22918	hsa-mir-1470	10.4619	7.00697	9.75949	3.41026		8.73445	6.58488	0.753897
HGLibA_23099	hsa-mir-1910	4.82858	8.40837	9.75949	3.41026		6.61847	6.58488	0.994924
HGLibA_43598	PHAX	8.04763	8.40837	9.75949	3.41026		8.228	6.58488	0.800301
HGLibA_20987	HCRTR1	12.8762	8.40837	9.75949	3.41026		10.6423	6.58488	0.618746
HGLibA_63451	ZNF526	12.8762	8.40837	9.75949	3.41026		10.6423	6.58488	0.618746
HGLibA_31818	KDM5D	4.02381	9.80976	9.75949	3.41026		6.91679	6.58488	0.952014
HGLibA_42615	PBDC1	0.804763	11.2112	9.75949	3.41026		6.00796	6.58488	1.09603
HGLibA_28485	hsa-mir-6813	9.65716	12.6125	9.75949	3.41026		11.1349	6.58488	0.591375
HGLibA_08376	CD3EAP	16.9	12.6125	9.75949	3.41026		14.7563	6.58488	0.446242
HGLibA_36575	MIOX	9.65716	14.0139	9.75949	3.41026		11.8355	6.58488	0.556364
HGLibA_13196	DHX38	9.65716	15.4153	9.75949	3.41026		12.5362	6.58488	0.525267
HGLibA_47689	RAVER1	1.60953	21.0209	9.75949	3.41026		11.3152	6.58488	0.581948
HGLibA_38171	MYOF	13.681	25.2251	9.75949	3.41026		19.453	6.58488	0.338501
HGLibA_21315	HIGD2A	11.2667	2.80279	10.8439	3.41026		7.03474	7.12707	1.01313
HGLibA_41969	OSGEP	8.85239	5.60558	10.8439	3.41026		7.22899	7.12707	0.985902
HGLibA_62046	YY1	26.5572	5.60558	10.8439	3.41026		16.0814	7.12707	0.443188
HGLibA_61804	XK	1.60953	7.00697	10.8439	3.41026		4.30825	7.12707	1.65428
HGLibA_53187	SNAPC4	15.2905	7.00697	10.8439	3.41026		11.1487	7.12707	0.639272
HGLibA_21969	HOXC4	4.02381	8.40837	10.8439	3.41026		6.21609	7.12707	1.14655
HGLibA_02961	ARL2BP	8.04763	8.40837	10.8439	3.41026		8.228	7.12707	0.866197
HGLibA_26155	hsa-mir-4751	19.3143	11.2112	10.8439	3.41026		15.2627	7.12707	0.466959
HGLibA_10623	COL9A2	5.63334	15.4153	10.8439	3.41026		10.5243	7.12707	0.677199
HGLibA_57663	TMEM37	13.681	15.4153	10.8439	3.41026		14.5482	7.12707	0.489895
HGLibA_03681	ATP5L2	15.2905	18.2181	10.8439	3.41026		16.7543	7.12707	0.425387
HGLibA_23402	hsa-mir-2467	5.63334	4.20418	11.9283	3.41026		4.91876	7.66926	1.55919
HGLibA_21439	HIST1H2BJ	1.60953	5.60558	11.9283	3.41026		3.60755	7.66926	2.12589
HGLibA_02093	ANKRD39	4.82858	5.60558	11.9283	3.41026		5.21708	7.66926	1.47003
HGLibA_21384	HIST1H2AD	0.804763	7.00697	11.9283	3.41026		3.90587	7.66926	1.96352
HGLibA_58049	TNFRSF14	27.3619	8.40837	11.9283	3.41026		17.8852	7.66926	0.428806
HGLibA_05348	C14orf180	9.65716	11.2112	11.9283	3.41026		10.4342	7.66926	0.735015
HGLibA_45480	PPP3CC	12.8762	11.2112	11.9283	3.41026		12.0437	7.66926	0.636787
HGLibA_29556	HSPA14	6.4381	12.6125	11.9283	3.41026		9.52533	7.66926	0.805144
HGLibA_05059	C10orf137	16.0953	14.0139	11.9283	3.41026		15.0546	7.66926	0.50943
HGLibA_53770	SPATA31A6	4.02381	1.40139	13.0126	3.41026		2.7126	8.21146	3.02715
HGLibA_07224	CARD14	11.2667	1.40139	13.0126	3.41026		6.33404	8.21146	1.2964
HGLibA_10148	CLTC	5.63334	2.80279	13.0126	3.41026		4.21806	8.21146	1.94674
HGLibA_52053	SLC25A51	10.4619	5.60558	13.0126	3.41026		8.03375	8.21146	1.02212
HGLibA_11083	CRCT1	4.82858	8.40837	13.0126	3.41026		6.61847	8.21146	1.24069
HGLibA_18126	FTL	8.04763	8.40837	13.0126	3.41026		8.228	8.21146	0.99799
HGLibA_20330	GRK4	11.2667	9.80976	13.0126	3.41026		10.5382	8.21146	0.779207
HGLibA_36994	MPC1L	4.02381	19.6195	13.0126	3.41026		11.8217	8.21146	0.694611
HGLibA_12824	DEFB105A	2.41429	1.40139	14.097	3.41026		1.90784	8.75365	4.58825
HGLibA_01707	ALPK3	9.65716	1.40139	14.097	3.41026		5.52928	8.75365	1.58315
HGLibA_50619	SEMA3E	3.21905	4.20418	14.097	3.41026		3.71162	8.75365	2.35845
HGLibA_04695	BOP1	7.24287	4.20418	14.097	3.41026		5.72352	8.75365	1.52942
HGLibA_15409	ERAS	8.85239	7.00697	14.097	3.41026		7.92968	8.75365	1.10391
HGLibA_46991	PYROXD1	14.4857	7.00697	14.097	3.41026		10.7464	8.75365	0.814569
HGLibA_25241	hsa-mir-4445	16.9	11.2112	14.097	3.41026		14.0556	8.75365	0.622788
HGLibA_10500	COL11A1	21.7286	11.2112	14.097	3.41026		16.4699	8.75365	0.531495
HGLibA_20320	GRIP1	13.681	26.6265	14.097	3.41026		20.1537	8.75365	0.434344
HGLibA_04170	BASP1	7.24287	2.80279	15.1814	3.41026		5.02283	9.29584	1.85072
HGLibA_49467	RPS6KB2	6.4381	8.40837	15.1814	3.41026		7.42324	9.29584	1.25226
HGLibA_33340	LAS1L	20.1191	14.0139	15.1814	3.41026		17.0665	9.29584	0.544683
HGLibA_58202	TNRC6A	8.04763	21.0209	15.1814	3.41026		14.5343	9.29584	0.639581
HGLibA_28861	hsa-mir-7111	4.02381	1.40139	16.2658	3.41026		2.7126	9.83804	3.62679
HGLibA_60647	USP4	16.0953	1.40139	16.2658	3.41026		8.74833	9.83804	1.12456
HGLibA_07100	CAMLG	6.4381	7.00697	16.2658	3.41026		6.72254	9.83804	1.46344
HGLibA_27667	hsa-mir-6088	1.60953	12.6125	16.2658	3.41026		7.11104	9.83804	1.38349
HGLibA_17134	FBXW10	9.65716	12.6125	16.2658	3.41026		11.1349	9.83804	0.883535
HGLibA_55285	SYNGR3	10.4619	32.2321	16.2658	3.41026		21.347	9.83804	0.460863
HGLibA_16481	FAM214B	15.2905	4.20418	17.3502	3.41026		9.74734	10.3802	1.06493
HGLibA_19634	GOLGA7	16.0953	4.20418	17.3502	3.41026		10.1497	10.3802	1.02271
HGLibA_03383	ASTN2	15.2905	9.80976	18.4346	3.41026		12.5501	10.9224	0.870304
HGLibA_31017	ITGA3	2.41429	18.2181	18.4346	3.41026		10.3162	10.9224	1.05876
HGLibA_17862	FOXE3	13.681	28.0279	18.4346	3.41026		20.8544	10.9224	0.523746
HGLibA_51739	SLC16A7	15.2905	5.60558	19.519	3.41026		10.448	11.4646	1.0973
HGLibA_29828	IDH1	8.04763	9.80976	19.519	3.41026		8.9287	11.4646	1.28402
HGLibA_18114	FTCD	15.2905	15.4153	19.519	3.41026		15.3529	11.4646	0.746739
HGLibA_55901	TBL1Y	28.9715	14.0139	20.6034	3.41026		21.4927	12.0068	0.558646
HGLibA_42002	OSTM1	17.7048	15.4153	20.6034	3.41026		16.5601	12.0068	0.725046
HGLibA_44488	PLK5	8.04763	5.60558	21.6877	3.41026		6.8266	12.549	1.83825
HGLibA_10329	CNOT10	8.04763	5.60558	21.6877	3.41026		6.8266	12.549	1.83825
HGLibA_42555	PASK	20.9238	21.0209	21.6877	3.41026		20.9724	12.549	0.598359
HGLibA_59546	TUBA3E	4.82858	1.40139	22.7721	3.41026		3.11499	13.0912	4.20265
HGLibA_37645	MTFP1	14.4857	4.20418	22.7721	3.41026		9.34496	13.0912	1.40088
HGLibA_33219	LAIR1	4.82858	8.40837	22.7721	3.41026		6.61847	13.0912	1.97798
HGLibA_56364	TEX22	1.60953	2.80279	24.9409	3.41026		2.20616	14.1756	6.42546
HGLibA_45716	PRELID1	12.0714	15.4153	24.9409	3.41026		13.7434	14.1756	1.03145
HGLibA_58359	TP53INP2	11.2667	12.6125	26.0253	3.41026		11.9396	14.7178	1.23268
HGLibA_26988	hsa-mir-548aw	24.1429	32.2321	26.0253	3.41026		28.1875	14.7178	0.522139
HGLibA_55763	TBC1D13	25.7524	5.60558	31.4472	3.41026		15.679	17.4287	1.1116
HGLibA_03981	B3GNT1	0.804763	1.40139	1.08439	4.26283		1.10308	2.67361	2.42377
HGLibA_07790	CCDC47	2.41429	1.40139	1.08439	4.26283		1.90784	2.67361	1.40138
HGLibA_53431	SOD1	3.21905	1.40139	1.08439	4.26283		2.31022	2.67361	1.15729
HGLibA_35679	MAS1L	0.804763	4.20418	1.08439	4.26283		2.50447	2.67361	1.06753
HGLibA_60416	UQCRQ	1.60953	4.20418	1.08439	4.26283		2.90685	2.67361	0.91976
HGLibA_63597	ZNF581	8.85239	4.20418	1.08439	4.26283		6.52829	2.67361	0.409542
HGLibA_11853	CXCL13	12.0714	4.20418	1.08439	4.26283		8.13781	2.67361	0.328541
HGLibA_50930	SETD2	1.60953	5.60558	1.08439	4.26283		3.60755	2.67361	0.741115
HGLibA_09613	CHST10	2.41429	5.60558	1.08439	4.26283		4.00993	2.67361	0.666747
HGLibA_28956	hsa-mir-760	2.41429	5.60558	1.08439	4.26283		4.00993	2.67361	0.666747
HGLibA_06835	CAB39L	2.41429	5.60558	1.08439	4.26283		4.00993	2.67361	0.666747
HGLibA_44546	PLXNA1	5.63334	5.60558	1.08439	4.26283		5.61946	2.67361	0.475777
HGLibA_40760	OR10A6	8.85239	5.60558	1.08439	4.26283		7.22899	2.67361	0.369846
HGLibA_19764	GPC2	8.85239	5.60558	1.08439	4.26283		7.22899	2.67361	0.369846
HGLibA_42442	PAPSS2	12.8762	5.60558	1.08439	4.26283		9.24089	2.67361	0.289324
HGLibA_20924	HBG1	14.4857	8.40837	1.08439	4.26283		11.447	2.67361	0.233563
HGLibA_42827	PCDHGA6	1.60953	11.2112	1.08439	4.26283		6.41034	2.67361	0.417078
HGLibA_55583	TANC2	3.21905	15.4153	1.08439	4.26283		9.31719	2.67361	0.286954
HGLibA_59135	TSGA10	8.04763	18.2181	1.08439	4.26283		13.1329	2.67361	0.203581
HGLibA_27005	hsa-mir-548b	24.9477	18.2181	1.08439	4.26283		21.5829	2.67361	0.123876
HGLibA_48607	RIPK2	4.82858	25.2251	1.08439	4.26283		15.0268	2.67361	0.177922
HGLibA_41108	OR2L2	2.41429	1.40139	2.16877	4.26283		1.90784	3.2158	1.68557
HGLibA_19624	GOLGA6L4	3.21905	1.40139	2.16877	4.26283		2.31022	3.2158	1.39199
HGLibA_58423	TPI1	6.4381	1.40139	2.16877	4.26283		3.91975	3.2158	0.82041
HGLibA_31196	JAG2	0.804763	2.80279	2.16877	4.26283		1.80378	3.2158	1.78282
HGLibA_64212	ZNHIT1	2.41429	2.80279	2.16877	4.26283		2.60854	3.2158	1.2328
HGLibA_55211	SYCE3	16.9	2.80279	2.16877	4.26283		9.85141	3.2158	0.326431
HGLibA_20842	HAPLN1	0.804763	4.20418	2.16877	4.26283		2.50447	3.2158	1.28402
HGLibA_14361	EBI3	2.41429	4.20418	2.16877	4.26283		3.30924	3.2158	0.971766
HGLibA_59279	TSPYL6	3.21905	4.20418	2.16877	4.26283		3.71162	3.2158	0.866415
HGLibA_16807	FAM96B	4.82858	4.20418	2.16877	4.26283		4.51638	3.2158	0.712031
HGLibA_08196	CCT2	5.63334	4.20418	2.16877	4.26283		4.91876	3.2158	0.653783
HGLibA_18052	FRY	5.63334	4.20418	2.16877	4.26283		4.91876	3.2158	0.653783
HGLibA_37398	MRPS7	6.4381	4.20418	2.16877	4.26283		5.32114	3.2158	0.604344
HGLibA_58874	TRIM65	10.4619	4.20418	2.16877	4.26283		7.33305	3.2158	0.438535
HGLibA_51441	SIGLEC9	0.804763	5.60558	2.16877	4.26283		3.20517	3.2158	1.00332
HGLibA_45083	POU6F1	4.02381	5.60558	2.16877	4.26283		4.8147	3.2158	0.667914
HGLibA_16215	FAM161A	15.2905	7.00697	2.16877	4.26283		11.1487	3.2158	0.288446
HGLibA_04965	BTN2A2	4.02381	8.40837	2.16877	4.26283		6.21609	3.2158	0.517335
HGLibA_13704	DNMT3B	8.85239	12.6125	2.16877	4.26283		10.7325	3.2158	0.299633
HGLibA_31491	KCNG3	12.8762	12.6125	2.16877	4.26283		12.7444	3.2158	0.252331
HGLibA_02536	APOL4	12.0714	16.8167	2.16877	4.26283		14.4441	3.2158	0.222638
HGLibA_53218	SNIP1	0.804763	1.40139	3.25316	4.26283		1.10308	3.758	3.40683
HGLibA_03736	ATP6V1B2	4.82858	1.40139	3.25316	4.26283		3.11499	3.758	1.20642
HGLibA_12623	DDN	13.681	1.40139	3.25316	4.26283		7.54118	3.758	0.49833
HGLibA_15705	EVPLL	1.60953	2.80279	3.25316	4.26283		2.20616	3.758	1.70341
HGLibA_25197	hsa-mir-4436b-1	1.60953	2.80279	3.25316	4.26283		2.20616	3.758	1.70341
HGLibA_63506	ZNF552	6.4381	2.80279	3.25316	4.26283		4.62045	3.758	0.813341
HGLibA_45043	POU2F1	11.2667	2.80279	3.25316	4.26283		7.03474	3.758	0.534206
HGLibA_06691	C9orf153	20.1191	2.80279	3.25316	4.26283		11.4609	3.758	0.327896
HGLibA_24027	hsa-mir-326	14.4857	4.20418	3.25316	4.26283		9.34496	3.758	0.402142
HGLibA_56798	TIMM22	0.804763	5.60558	3.25316	4.26283		3.20517	3.758	1.17248
HGLibA_54250	SRF	1.60953	5.60558	3.25316	4.26283		3.60755	3.758	1.0417
HGLibA_56018	TCEANC2	2.41429	5.60558	3.25316	4.26283		4.00993	3.758	0.937172
HGLibA_27087	hsa-mir-548k	5.63334	5.60558	3.25316	4.26283		5.61946	3.758	0.668747
HGLibA_22368	hsa-mir-1229	8.85239	5.60558	3.25316	4.26283		7.22899	3.758	0.519851
HGLibA_40892	OR13C5	20.1191	5.60558	3.25316	4.26283		12.8623	3.758	0.292171
HGLibA_26800	hsa-mir-520d	2.41429	8.40837	3.25316	4.26283		5.41133	3.758	0.694468
HGLibA_00679	ACTRT2	3.21905	8.40837	3.25316	4.26283		5.81371	3.758	0.646403
HGLibA_18423	GADD45G	4.02381	8.40837	3.25316	4.26283		6.21609	3.758	0.604559
HGLibA_57967	TMTC4	4.82858	9.80976	3.25316	4.26283		7.31917	3.758	0.513446
HGLibA_29859	IER2	7.24287	9.80976	3.25316	4.26283		8.52631	3.758	0.440753
HGLibA_17594	FKBPL	1.60953	11.2112	3.25316	4.26283		6.41034	3.758	0.58624
HGLibA_22513	hsa-mir-1260a	2.41429	11.2112	3.25316	4.26283		6.81272	3.758	0.551615
HGLibA_28756	hsa-mir-6879	10.4619	11.2112	3.25316	4.26283		10.8365	3.758	0.346789
HGLibA_21620	HLA-DQA1	6.4381	12.6125	3.25316	4.26283		9.52533	3.758	0.394527
HGLibA_60786	VAMP4	13.681	14.0139	3.25316	4.26283		13.8475	3.758	0.271385
HGLibA_23362	hsa-mir-2276	2.41429	15.4153	3.25316	4.26283		8.91481	3.758	0.421545
HGLibA_31336	KARS	17.7048	15.4153	3.25316	4.26283		16.5601	3.758	0.226931
HGLibA_14674	EHD4	7.24287	18.2181	3.25316	4.26283		12.7305	3.758	0.295196
HGLibA_14336	EAF2	3.21905	1.40139	4.33755	4.26283		2.31022	4.30019	1.86137
HGLibA_36612	MKI67	8.85239	1.40139	4.33755	4.26283		5.12689	4.30019	0.838752
HGLibA_56890	TLDC1	3.21905	2.80279	4.33755	4.26283		3.01092	4.30019	1.4282
HGLibA_37573	MT1F	4.82858	2.80279	4.33755	4.26283		3.81568	4.30019	1.12698
HGLibA_04111	BAHD1	12.8762	2.80279	4.33755	4.26283		7.8395	4.30019	0.548529
HGLibA_57544	TMEM230	3.21905	5.60558	4.33755	4.26283		4.41231	4.30019	0.974588
HGLibA_14619	EFTUD2	3.21905	7.00697	4.33755	4.26283		5.11301	4.30019	0.841029
HGLibA_56174	TDO2	2.41429	8.40837	4.33755	4.26283		5.41133	4.30019	0.794665
HGLibA_28342	hsa-mir-6779	3.21905	8.40837	4.33755	4.26283		5.81371	4.30019	0.739664
HGLibA_22452	hsa-mir-1250	8.85239	9.80976	4.33755	4.26283		9.33108	4.30019	0.460846
HGLibA_14202	DUX2	3.21905	12.6125	4.33755	4.26283		7.9158	4.30019	0.543241
HGLibA_14297	DZIP1	6.4381	14.0139	4.33755	4.26283		10.226	4.30019	0.420514
HGLibA_62282	ZC3HAV1L	12.0714	14.0139	4.33755	4.26283		13.0427	4.30019	0.329701
HGLibA_44424	PLEKHM1	2.41429	15.4153	4.33755	4.26283		8.91481	4.30019	0.482365
HGLibA_10109	CLPSL2	6.4381	15.4153	4.33755	4.26283		10.9267	4.30019	0.393548
HGLibA_10793	CORO7-PAM16	13.681	16.8167	4.33755	4.26283		15.2489	4.30019	0.282001
HGLibA_10509	COL13A1	5.63334	18.2181	4.33755	4.26283		11.9257	4.30019	0.360581
HGLibA_20957	HCFC1	0.804763	1.40139	5.42194	4.26283		1.10308	4.84238	4.38988
HGLibA_16852	FANCG	2.41429	1.40139	5.42194	4.26283		1.90784	4.84238	2.53815
HGLibA_33071	KRTAP5-1	4.02381	1.40139	5.42194	4.26283		2.7126	4.84238	1.78514
HGLibA_49281	RPL7	4.02381	1.40139	5.42194	4.26283		2.7126	4.84238	1.78514
HGLibA_15349	EPO	4.82858	1.40139	5.42194	4.26283		3.11499	4.84238	1.55454
HGLibA_37556	MSTO1	8.04763	1.40139	5.42194	4.26283		4.72451	4.84238	1.02495
HGLibA_44864	POLR2E	15.2905	1.40139	5.42194	4.26283		8.34595	4.84238	0.580208
HGLibA_17539	FITM1	0.804763	2.80279	5.42194	4.26283		1.80378	4.84238	2.68458
HGLibA_18800	GCM1	4.02381	2.80279	5.42194	4.26283		3.4133	4.84238	1.41868
HGLibA_24077	hsa-mir-342	4.82858	2.80279	5.42194	4.26283		3.81568	4.84238	1.26907
HGLibA_07512	CCDC102B	5.63334	2.80279	5.42194	4.26283		4.21806	4.84238	1.14801
HGLibA_06487	C6orf47	4.82858	4.20418	5.42194	4.26283		4.51638	4.84238	1.07218
HGLibA_05426	C15orf60	22.5334	4.20418	5.42194	4.26283		13.3688	4.84238	0.362216
HGLibA_13774	DOK3	0.804763	5.60558	5.42194	4.26283		3.20517	4.84238	1.5108
HGLibA_12235	CYTH1	8.04763	5.60558	5.42194	4.26283		6.8266	4.84238	0.70934
HGLibA_52734	SLCO1A2	0.804763	7.00697	5.42194	4.26283		3.90587	4.84238	1.23977
HGLibA_29271	hsa-mir-877	1.60953	7.00697	5.42194	4.26283		4.30825	4.84238	1.12398
HGLibA_60971	VLDLR	1.60953	8.40837	5.42194	4.26283		5.00895	4.84238	0.966747
HGLibA_11945	CXorf56	4.82858	8.40837	5.42194	4.26283		6.61847	4.84238	0.731647
HGLibA_46673	PTK6	4.02381	9.80976	5.42194	4.26283		6.91679	4.84238	0.700091
HGLibA_10022	CLIC1	4.02381	9.80976	5.42194	4.26283		6.91679	4.84238	0.700091
HGLibA_03717	ATP6V0D1	6.4381	9.80976	5.42194	4.26283		8.12393	4.84238	0.596064
HGLibA_36444	MGEA5	8.85239	9.80976	5.42194	4.26283		9.33108	4.84238	0.518952
HGLibA_58062	TNFRSF1B	10.4619	9.80976	5.42194	4.26283		10.1358	4.84238	0.477749
HGLibA_34052	LOC100129520	5.63334	11.2112	5.42194	4.26283		8.42225	4.84238	0.574951
HGLibA_29792	ICAM4	6.4381	11.2112	5.42194	4.26283		8.82463	4.84238	0.548735
HGLibA_18304	G6PC	18.5095	11.2112	5.42194	4.26283		14.8604	4.84238	0.325859
HGLibA_08868	CDR2L	3.21905	12.6125	5.42194	4.26283		7.9158	4.84238	0.611736
HGLibA_07958	CCKBR	16.0953	21.0209	5.42194	4.26283		18.5581	4.84238	0.260931
HGLibA_11054	CRABP1	1.60953	1.40139	6.50632	4.26283		1.50546	5.38458	3.5767
HGLibA_18266	FZD2	11.2667	1.40139	6.50632	4.26283		6.33404	5.38458	0.850102
HGLibA_53403	SOAT1	4.02381	2.80279	6.50632	4.26283		3.4133	5.38458	1.57753
HGLibA_44726	PNRC2	4.02381	2.80279	6.50632	4.26283		3.4133	5.38458	1.57753
HGLibA_56659	THOC3	3.21905	4.20418	6.50632	4.26283		3.71162	5.38458	1.45074
HGLibA_07966	CCL13	4.02381	4.20418	6.50632	4.26283		4.114	5.38458	1.30884
HGLibA_52629	SLC6A8	7.24287	4.20418	6.50632	4.26283		5.72352	5.38458	0.94078
HGLibA_59385	TTC28	8.04763	5.60558	6.50632	4.26283		6.8266	5.38458	0.788764
HGLibA_21408	HIST1H2AM	16.0953	5.60558	6.50632	4.26283		10.8504	5.38458	0.496255
HGLibA_17157	FBXW8	4.82858	7.00697	6.50632	4.26283		5.91777	5.38458	0.909899
HGLibA_07036	CALML5	7.24287	7.00697	6.50632	4.26283		7.12492	5.38458	0.755739
HGLibA_58404	TPD52L2	4.82858	8.40837	6.50632	4.26283		6.61847	5.38458	0.813568
HGLibA_04077	BAG2	14.4857	8.40837	6.50632	4.26283		11.447	5.38458	0.47039
HGLibA_48190	RFC1	5.63334	9.80976	6.50632	4.26283		7.72155	5.38458	0.697344
HGLibA_00727	ADAM10	10.4619	9.80976	6.50632	4.26283		10.1358	5.38458	0.531241
HGLibA_21387	HIST1H2AE	6.4381	11.2112	6.50632	4.26283		8.82463	5.38458	0.610176
HGLibA_33684	LGI2	2.41429	12.6125	6.50632	4.26283		7.51342	5.38458	0.716661
HGLibA_13403	DMD	12.8762	12.6125	6.50632	4.26283		12.7444	5.38458	0.422506
HGLibA_15321	EPHB4	10.4619	19.6195	6.50632	4.26283		15.0407	5.38458	0.358
HGLibA_31045	ITGAL	12.8762	19.6195	6.50632	4.26283		16.2479	5.38458	0.331402
HGLibA_16726	FAM76B	19.3143	25.2251	6.50632	4.26283		22.2697	5.38458	0.241789
HGLibA_27631	hsa-mir-608	1.60953	1.40139	7.59071	4.26283		1.50546	5.92677	3.93685
HGLibA_42500	PARP1	5.63334	2.80279	7.59071	4.26283		4.21806	5.92677	1.40509
HGLibA_07058	CAMK1	5.63334	2.80279	7.59071	4.26283		4.21806	5.92677	1.40509
HGLibA_34405	LPPR2	12.8762	2.80279	7.59071	4.26283		7.8395	5.92677	0.756014
HGLibA_00244	ABHD13	17.7048	2.80279	7.59071	4.26283		10.2538	5.92677	0.578008
HGLibA_53564	SOX8	0.804763	4.20418	7.59071	4.26283		2.50447	5.92677	2.36647
HGLibA_30952	ISL1	4.82858	4.20418	7.59071	4.26283		4.51638	5.92677	1.31228
HGLibA_30609	INO80B	6.4381	4.20418	7.59071	4.26283		5.32114	5.92677	1.11382
HGLibA_52640	SLC7A11	11.2667	4.20418	7.59071	4.26283		7.73543	5.92677	0.766185
HGLibA_61946	YEATS4	2.41429	5.60558	7.59071	4.26283		4.00993	5.92677	1.47802
HGLibA_25917	hsa-mir-4688	7.24287	5.60558	7.59071	4.26283		6.42422	5.92677	0.922566
HGLibA_33429	LCE3E	9.65716	5.60558	7.59071	4.26283		7.63137	5.92677	0.776633
HGLibA_00601	ACTB	17.7048	7.00697	7.59071	4.26283		12.3559	5.92677	0.479672
HGLibA_61709	WSCD1	1.60953	8.40837	7.59071	4.26283		5.00895	5.92677	1.18324
HGLibA_13809	DPAGT1	1.60953	8.40837	7.59071	4.26283		5.00895	5.92677	1.18324
HGLibA_10637	COLEC12	2.41429	8.40837	7.59071	4.26283		5.41133	5.92677	1.09525
HGLibA_06566	C7orf61	8.85239	8.40837	7.59071	4.26283		8.63038	5.92677	0.686734
HGLibA_22007	HOXD9	4.82858	11.2112	7.59071	4.26283		8.01987	5.92677	0.739011
HGLibA_64375	ZYX	10.4619	15.4153	7.59071	4.26283		12.9386	5.92677	0.458068
HGLibA_53226	SNRK	4.82858	18.2181	7.59071	4.26283		11.5234	5.92677	0.514327
HGLibA_12696	DDX39A	10.4619	1.40139	8.6751	4.26283		5.93166	6.46896	1.09058
HGLibA_05737	C1orf106	2.41429	2.80279	8.6751	4.26283		2.60854	6.46896	2.47992
HGLibA_55348	SYT14	10.4619	2.80279	8.6751	4.26283		6.63235	6.46896	0.975365
HGLibA_14704	EIF1	0.804763	4.20418	8.6751	4.26283		2.50447	6.46896	2.58296
HGLibA_02321	AP3B1	4.82858	4.20418	8.6751	4.26283		4.51638	6.46896	1.43233
HGLibA_05769	C1orf131	8.04763	5.60558	8.6751	4.26283		6.8266	6.46896	0.947611
HGLibA_20038	GPR39	9.65716	7.00697	8.6751	4.26283		8.33206	6.46896	0.776394
HGLibA_04178	BATF3	1.60953	8.40837	8.6751	4.26283		5.00895	6.46896	1.29148
HGLibA_11028	CPT2	6.4381	8.40837	8.6751	4.26283		7.42324	6.46896	0.871448
HGLibA_10427	CNTNAP3B	6.4381	9.80976	8.6751	4.26283		8.12393	6.46896	0.796285
HGLibA_18728	GBP1	3.21905	11.2112	8.6751	4.26283		7.2151	6.46896	0.896587
HGLibA_25696	hsa-mir-4634	3.21905	15.4153	8.6751	4.26283		9.31719	6.46896	0.694304
HGLibA_59355	TTC19	7.24287	16.8167	8.6751	4.26283		12.0298	6.46896	0.537745
HGLibA_24927	hsa-mir-4290	9.65716	16.8167	8.6751	4.26283		13.2369	6.46896	0.488705
HGLibA_63143	ZNF35	31.3858	16.8167	8.6751	4.26283		24.1012	6.46896	0.268408
HGLibA_39975	NRGN	6.4381	25.2251	8.6751	4.26283		15.8316	6.46896	0.408611
HGLibA_46116	PRR23C	7.24287	29.4293	8.6751	4.26283		18.3361	6.46896	0.3528
HGLibA_63112	ZNF335	10.4619	1.40139	9.75949	4.26283		5.93166	7.01116	1.18199
HGLibA_13796	DONSON	2.41429	2.80279	9.75949	4.26283		2.60854	7.01116	2.68777
HGLibA_25758	hsa-mir-4650-1	9.65716	2.80279	9.75949	4.26283		6.22997	7.01116	1.12539
HGLibA_60471	USHBP1	6.4381	7.00697	9.75949	4.26283		6.72254	7.01116	1.04293
HGLibA_40060	NSMCE4A	7.24287	7.00697	9.75949	4.26283		7.12492	7.01116	0.984033
HGLibA_23537	hsa-mir-30c-2	4.82858	8.40837	9.75949	4.26283		6.61847	7.01116	1.05933
HGLibA_00633	ACTL8	5.63334	8.40837	9.75949	4.26283		7.02085	7.01116	0.998619
HGLibA_01389	AK5	7.24287	11.2112	9.75949	4.26283		9.22701	7.01116	0.759852
HGLibA_08688	CDH7	9.65716	11.2112	9.75949	4.26283		10.4342	7.01116	0.671943
HGLibA_19366	GLUL	15.2905	11.2112	9.75949	4.26283		13.2508	7.01116	0.529111
HGLibA_27272	hsa-mir-564	4.82858	15.4153	9.75949	4.26283		10.122	7.01116	0.692668
HGLibA_12595	DDB1	12.8762	18.2181	9.75949	4.26283		15.5472	7.01116	0.450961
HGLibA_61068	VPS37B	18.5095	19.6195	9.75949	4.26283		19.0645	7.01116	0.367759
HGLibA_32983	KRTAP2-4	12.8762	21.0209	9.75949	4.26283		16.9486	7.01116	0.413673
HGLibA_29890	IFI27L2	0.804763	2.80279	10.8439	4.26283		1.80378	7.55335	4.18752
HGLibA_58744	TRIM3	4.82858	2.80279	10.8439	4.26283		3.81568	7.55335	1.97955
HGLibA_50984	SF3A3	5.63334	2.80279	10.8439	4.26283		4.21806	7.55335	1.79072
HGLibA_25102	hsa-mir-4330	12.8762	2.80279	10.8439	4.26283		7.8395	7.55335	0.963499
HGLibA_31606	KCNK2	1.60953	4.20418	10.8439	4.26283		2.90685	7.55335	2.59846
HGLibA_14698	EID2B	13.681	4.20418	10.8439	4.26283		8.94258	7.55335	0.844651
HGLibA_22821	hsa-mir-1324	4.02381	5.60558	10.8439	4.26283		4.8147	7.55335	1.56881
HGLibA_17897	FOXK2	12.0714	8.40837	10.8439	4.26283		10.2399	7.55335	0.737639
HGLibA_10730	COPS7B	4.82858	9.80976	10.8439	4.26283		7.31917	7.55335	1.032
HGLibA_30918	IRX2	15.2905	9.80976	10.8439	4.26283		12.5501	7.55335	0.601855
HGLibA_04798	BRF1	13.681	11.2112	10.8439	4.26283		12.4461	7.55335	0.606887
HGLibA_16749	FAM83D	19.3143	11.2112	10.8439	4.26283		15.2627	7.55335	0.494889
HGLibA_27414	hsa-mir-5705	17.7048	12.6125	10.8439	4.26283		15.1587	7.55335	0.498286
HGLibA_43019	PDCD2L	11.2667	16.8167	10.8439	4.26283		14.0417	7.55335	0.537923
HGLibA_58161	TNNI2	15.2905	19.6195	10.8439	4.26283		17.455	7.55335	0.432733
HGLibA_07889	CCDC84	34.6048	22.4223	10.8439	4.26283		28.5136	7.55335	0.264904
HGLibA_11817	CWC25	15.2905	1.40139	11.9283	4.26283		8.34595	8.09555	0.969997
HGLibA_07691	CCDC170	1.60953	8.40837	11.9283	4.26283		5.00895	8.09555	1.61622
HGLibA_31113	ITLN2	2.41429	8.40837	11.9283	4.26283		5.41133	8.09555	1.49604
HGLibA_59913	UBE2K	4.02381	8.40837	11.9283	4.26283		6.21609	8.09555	1.30235
HGLibA_20229	GRB2	4.82858	8.40837	11.9283	4.26283		6.61847	8.09555	1.22317
HGLibA_61610	WISP2	17.7048	8.40837	11.9283	4.26283		13.0566	8.09555	0.620036
HGLibA_20001	GPR22	4.82858	11.2112	11.9283	4.26283		8.01987	8.09555	1.00944
HGLibA_23496	hsa-mir-302b	16.0953	11.2112	11.9283	4.26283		13.6532	8.09555	0.592941
HGLibA_57770	TMEM64	16.0953	14.0139	11.9283	4.26283		15.0546	8.09555	0.537746
HGLibA_14006	DSCR3	22.5334	16.8167	11.9283	4.26283		19.675	8.09555	0.411463
HGLibA_48198	RFC4	2.41429	19.6195	11.9283	4.26283		11.0169	8.09555	0.734829
HGLibA_14331	E4F1	13.681	19.6195	11.9283	4.26283		16.6502	8.09555	0.486212
HGLibA_32981	KRTAP2-3	26.5572	23.8237	11.9283	4.26283		25.1904	8.09555	0.321374
HGLibA_22312	hsa-mir-1199	4.82858	1.40139	13.0126	4.26283		3.11499	8.63774	2.77296
HGLibA_04780	BRD4	0.804763	2.80279	13.0126	4.26283		1.80378	8.63774	4.7887
HGLibA_03701	ATP6AP2	10.4619	2.80279	13.0126	4.26283		6.63235	8.63774	1.30236
HGLibA_11320	CSF1	1.60953	4.20418	13.0126	4.26283		2.90685	8.63774	2.97151
HGLibA_18348	GABPA	9.65716	5.60558	13.0126	4.26283		7.63137	8.63774	1.13187
HGLibA_25404	hsa-mir-4483	10.4619	8.40837	13.0126	4.26283		9.43514	8.63774	0.915486
HGLibA_33371	LBR	4.82858	9.80976	13.0126	4.26283		7.31917	8.63774	1.18015
HGLibA_48490	RHOT1	35.4096	11.2112	13.0126	4.26283		23.3104	8.63774	0.370554
HGLibA_12935	DENND1C	8.04763	16.8167	13.0126	4.26283		12.4322	8.63774	0.694789
HGLibA_38458	NAT14	14.4857	22.4223	13.0126	4.26283		18.454	8.63774	0.468068
HGLibA_20676	GULP1	17.7048	23.8237	13.0126	4.26283		20.7642	8.63774	0.415991
HGLibA_50807	SERPINA4	4.82858	35.0349	13.0126	4.26283		19.9317	8.63774	0.433367
HGLibA_65366	NonTargetingControlGuideForHuman_0983	9.65716	37.8376	13.0126	4.26283		23.7474	8.63774	0.363734
HGLibA_32141	KIF12	5.63334	4.20418	14.097	4.26283		4.91876	9.17993	1.86631
HGLibA_35033	LYRM1	10.4619	16.8167	14.097	4.26283		13.6393	9.17993	0.673049
HGLibA_12543	DCTN1	8.85239	19.6195	14.097	4.26283		14.236	9.17993	0.644841
HGLibA_46607	PTGER3	5.63334	25.2251	14.097	4.26283		15.4292	9.17993	0.594971
HGLibA_39622	NOSIP	31.3858	28.0279	14.097	4.26283		29.7068	9.17993	0.309018
HGLibA_57873	TMIGD1	13.681	5.60558	15.1814	4.26283		9.64327	9.72213	1.00818
HGLibA_56751	TIGD1	19.3143	7.00697	15.1814	4.26283		13.1606	9.72213	0.738727
HGLibA_63196	ZNF394	1.60953	8.40837	15.1814	4.26283		5.00895	9.72213	1.94095
HGLibA_61356	WDR33	11.2667	8.40837	15.1814	4.26283		9.83752	9.72213	0.98827
HGLibA_26955	hsa-mir-548am	16.0953	11.2112	15.1814	4.26283		13.6532	9.72213	0.712076
HGLibA_58947	TRMT10A	24.9477	18.2181	15.1814	4.26283		21.5829	9.72213	0.450455
HGLibA_25643	hsa-mir-4532	12.8762	21.0209	15.1814	4.26283		16.9486	9.72213	0.573625
HGLibA_22813	hsa-mir-1321	24.1429	25.2251	15.1814	4.26283		24.684	9.72213	0.393864
HGLibA_29224	hsa-mir-8082	16.9	39.239	15.1814	4.26283		28.0695	9.72213	0.346359
HGLibA_52545	SLC5A10	0.804763	8.40837	16.2658	4.26283		4.60656	10.2643	2.22819
HGLibA_20631	GTSF1L	7.24287	15.4153	16.2658	4.26283		11.3291	10.2643	0.906014
HGLibA_12029	CYCS	11.2667	26.6265	16.2658	4.26283		18.9466	10.2643	0.54175
HGLibA_59706	TXNDC17	24.1429	26.6265	16.2658	4.26283		25.3847	10.2643	0.404351
HGLibA_13968	DRD4	15.2905	8.40837	17.3502	4.26283		11.8494	10.8065	0.911986
HGLibA_25979	hsa-mir-4706	16.0953	9.80976	17.3502	4.26283		12.9525	10.8065	0.834318
HGLibA_35610	MAPT	9.65716	11.2112	17.3502	4.26283		10.4342	10.8065	1.03569
HGLibA_38389	NANOS3	16.9	19.6195	17.3502	4.26283		18.2598	10.8065	0.591821
HGLibA_15054	EMILIN3	7.24287	25.2251	17.3502	4.26283		16.234	10.8065	0.665672
HGLibA_09622	CHST13	4.82858	4.20418	18.4346	4.26283		4.51638	11.3487	2.51279
HGLibA_20970	HCLS1	9.65716	7.00697	18.4346	4.26283		8.33206	11.3487	1.36205
HGLibA_57027	TMBIM1	7.24287	8.40837	18.4346	4.26283		7.82562	11.3487	1.4502
HGLibA_61005	VOPP1	11.2667	35.0349	18.4346	4.26283		23.1508	11.3487	0.490209
HGLibA_23969	hsa-mir-3202-1	27.3619	28.0279	19.519	4.26283		27.6949	11.8909	0.429353
HGLibA_50211	SCGB2A1	12.0714	9.80976	20.6034	4.26283		10.9406	12.4331	1.13642
HGLibA_22123	HS3ST2	14.4857	15.4153	20.6034	4.26283		14.9505	12.4331	0.831615
HGLibA_59931	UBE2O	5.63334	1.40139	21.6877	4.26283		3.51737	12.9753	3.68892
HGLibA_08538	CDC27	14.4857	8.40837	21.6877	4.26283		11.447	12.9753	1.13351
HGLibA_28386	hsa-mir-6789	4.02381	9.80976	22.7721	4.26283		6.91679	13.5175	1.9543
HGLibA_53700	SPANXN4	9.65716	16.8167	23.8565	4.26283		13.2369	14.0597	1.06215
HGLibA_01549	ALDH1B1	8.85239	43.4432	24.9409	4.26283		26.1478	14.6019	0.558436
HGLibA_65032	NonTargetingControlGuideForHuman_0649	23.3381	9.80976	26.0253	4.26283		16.5739	15.1441	0.913727
HGLibA_43487	PGAM2	28.1667	35.0349	26.0253	4.26283		31.6008	15.1441	0.479231
HGLibA_25898	hsa-mir-4683	16.0953	9.80976	28.1941	4.26283		12.9525	16.2285	1.25292
HGLibA_59375	TTC25	29.7762	28.0279	28.1941	4.26283		28.9021	16.2285	0.561498
HGLibA_32513	KLHL8	12.8762	11.2112	30.3628	4.26283		12.0437	17.3128	1.4375
HGLibA_14555	EFCAB9	15.2905	9.80976	32.5316	4.26283		12.5501	18.3972	1.4659
HGLibA_54295	SRP54	14.4857	25.2251	34.7004	4.26283		19.8554	19.4816	0.981174
HGLibA_50047	SART3	17.7048	28.0279	36.8692	4.26283		22.8663	20.566	0.899401
HGLibA_48333	RGR	3.21905	2.80279	1.08439	5.1154		3.01092	3.09989	1.02955
HGLibA_02749	ARHGAP29	4.02381	2.80279	1.08439	5.1154		3.4133	3.09989	0.90818
HGLibA_58722	TRIM23	5.63334	2.80279	1.08439	5.1154		4.21806	3.09989	0.734909
HGLibA_05805	C1orf185	5.63334	2.80279	1.08439	5.1154		4.21806	3.09989	0.734909
HGLibA_33039	KRTAP4-11	7.24287	2.80279	1.08439	5.1154		5.02283	3.09989	0.617161
HGLibA_03905	AVPR1B	2.41429	4.20418	1.08439	5.1154		3.30924	3.09989	0.93674
HGLibA_61102	VPS72	3.21905	4.20418	1.08439	5.1154		3.71162	3.09989	0.835186
HGLibA_29239	hsa-mir-8086	8.85239	7.00697	1.08439	5.1154		7.92968	3.09989	0.390923
HGLibA_15713	EWSR1	17.7048	7.00697	1.08439	5.1154		12.3559	3.09989	0.250884
HGLibA_20892	HAUS7	14.4857	8.40837	1.08439	5.1154		11.447	3.09989	0.270803
HGLibA_47461	RALY	13.681	9.80976	1.08439	5.1154		11.7454	3.09989	0.263925
HGLibA_48918	RNF216	10.4619	16.8167	1.08439	5.1154		13.6393	3.09989	0.227276
HGLibA_63491	ZNF547	0.804763	1.40139	2.16877	5.1154		1.10308	3.64209	3.30175
HGLibA_53194	SNAPIN	3.21905	1.40139	2.16877	5.1154		2.31022	3.64209	1.57651
HGLibA_48790	RNF13	4.82858	1.40139	2.16877	5.1154		3.11499	3.64209	1.16921
HGLibA_25669	hsa-mir-4538	0.804763	2.80279	2.16877	5.1154		1.80378	3.64209	2.01915
HGLibA_39034	NEUROG1	0.804763	2.80279	2.16877	5.1154		1.80378	3.64209	2.01915
HGLibA_19686	GOSR2	8.04763	2.80279	2.16877	5.1154		5.42521	3.64209	0.671326
HGLibA_00879	ADAT1	8.85239	2.80279	2.16877	5.1154		5.82759	3.64209	0.624973
HGLibA_31277	JPH4	7.24287	4.20418	2.16877	5.1154		5.72352	3.64209	0.636336
HGLibA_56028	TCEB3	8.04763	4.20418	2.16877	5.1154		6.12591	3.64209	0.594538
HGLibA_12239	CYTH2	12.8762	5.60558	2.16877	5.1154		9.24089	3.64209	0.394127
HGLibA_11046	CR1	0.804763	7.00697	2.16877	5.1154		3.90587	3.64209	0.932465
HGLibA_38205	MYRF	7.24287	8.40837	2.16877	5.1154		7.82562	3.64209	0.465406
HGLibA_35871	MCF2L2	9.65716	8.40837	2.16877	5.1154		9.03276	3.64209	0.403208
HGLibA_49241	RPL36	3.21905	12.6125	2.16877	5.1154		7.9158	3.64209	0.460103
HGLibA_29584	HSPA8	12.8762	14.0139	2.16877	5.1154		13.4451	3.64209	0.270886
HGLibA_56291	TENM4	10.4619	15.4153	2.16877	5.1154		12.9386	3.64209	0.281489
HGLibA_26302	hsa-mir-4785	10.4619	21.0209	2.16877	5.1154		15.7414	3.64209	0.23137
HGLibA_44328	PLD3	0.804763	1.40139	3.25316	5.1154		1.10308	4.18428	3.79327
HGLibA_09711	CILP2	1.60953	1.40139	3.25316	5.1154		1.50546	4.18428	2.7794
HGLibA_49197	RPL24	2.41429	2.80279	3.25316	5.1154		2.60854	4.18428	1.60407
HGLibA_34829	LSM4	3.21905	2.80279	3.25316	5.1154		3.01092	4.18428	1.3897
HGLibA_49301	RPLP2	4.02381	2.80279	3.25316	5.1154		3.4133	4.18428	1.22587
HGLibA_28139	hsa-mir-6733	1.60953	4.20418	3.25316	5.1154		2.90685	4.18428	1.43945
HGLibA_08574	CDC42EP4	3.21905	4.20418	3.25316	5.1154		3.71162	4.18428	1.12735
HGLibA_59819	UBA7	4.82858	4.20418	3.25316	5.1154		4.51638	4.18428	0.926467
HGLibA_31355	KAT7	5.63334	4.20418	3.25316	5.1154		4.91876	4.18428	0.850677
HGLibA_10635	COLEC11	6.4381	4.20418	3.25316	5.1154		5.32114	4.18428	0.78635
HGLibA_50474	SEC13	13.681	4.20418	3.25316	5.1154		8.94258	4.18428	0.467905
HGLibA_36905	MOCS3	8.04763	5.60558	3.25316	5.1154		6.8266	4.18428	0.612937
HGLibA_16268	FAM171A2	9.65716	5.60558	3.25316	5.1154		7.63137	4.18428	0.5483
HGLibA_21443	HIST1H2BL	6.4381	7.00697	3.25316	5.1154		6.72254	4.18428	0.622426
HGLibA_43100	PDE6C	10.4619	7.00697	3.25316	5.1154		8.73445	4.18428	0.479055
HGLibA_49398	RPS23	2.41429	8.40837	3.25316	5.1154		5.41133	4.18428	0.773245
HGLibA_03497	ATG4D	3.21905	8.40837	3.25316	5.1154		5.81371	4.18428	0.719726
HGLibA_65073	NonTargetingControlGuideForHuman_0690	0.804763	9.80976	3.25316	5.1154		5.30726	4.18428	0.788406
HGLibA_14796	EIF3K	3.21905	9.80976	3.25316	5.1154		6.51441	4.18428	0.642312
HGLibA_54966	STXBP5L	5.63334	11.2112	3.25316	5.1154		8.42225	4.18428	0.496813
HGLibA_52326	SLC36A3	8.04763	15.4153	3.25316	5.1154		11.7315	4.18428	0.356671
HGLibA_28051	hsa-mir-664b	2.41429	2.80279	4.33755	5.1154		2.60854	4.72647	1.81192
HGLibA_46916	PVRL3	3.21905	2.80279	4.33755	5.1154		3.01092	4.72647	1.56978
HGLibA_44722	PNRC1	7.24287	4.20418	4.33755	5.1154		5.72352	4.72647	0.825798
HGLibA_03265	ASCL1	9.65716	4.20418	4.33755	5.1154		6.93067	4.72647	0.681965
HGLibA_53204	SNCG	1.60953	5.60558	4.33755	5.1154		3.60755	4.72647	1.31016
HGLibA_02992	ARL6IP6	4.02381	5.60558	4.33755	5.1154		4.8147	4.72647	0.981676
HGLibA_25353	hsa-mir-4472-2	9.65716	5.60558	4.33755	5.1154		7.63137	4.72647	0.619348
HGLibA_58861	TRIM63	2.41429	7.00697	4.33755	5.1154		4.71063	4.72647	1.00336
HGLibA_10491	COG8	5.63334	7.00697	4.33755	5.1154		6.32016	4.72647	0.747841
HGLibA_40525	OC90	5.63334	7.00697	4.33755	5.1154		6.32016	4.72647	0.747841
HGLibA_52554	SLC5A2	5.63334	11.2112	4.33755	5.1154		8.42225	4.72647	0.561189
HGLibA_23439	hsa-mir-28	7.24287	11.2112	4.33755	5.1154		9.22701	4.72647	0.512243
HGLibA_33596	LEP	0.804763	12.6125	4.33755	5.1154		6.70866	4.72647	0.704534
HGLibA_19288	GLOD5	8.85239	14.0139	4.33755	5.1154		11.4332	4.72647	0.4134
HGLibA_02034	ANKRD20A3	12.8762	15.4153	4.33755	5.1154		14.1458	4.72647	0.334126
HGLibA_61983	YKT6	12.8762	15.4153	4.33755	5.1154		14.1458	4.72647	0.334126
HGLibA_27588	hsa-mir-6070	1.60953	1.40139	5.42194	5.1154		1.50546	5.26867	3.49971
HGLibA_42921	PCNA	5.63334	1.40139	5.42194	5.1154		3.51737	5.26867	1.4979
HGLibA_18173	FURIN	4.02381	2.80279	5.42194	5.1154		3.4133	5.26867	1.54357
HGLibA_16649	FAM5B	7.24287	4.20418	5.42194	5.1154		5.72352	5.26867	0.920528
HGLibA_25954	hsa-mir-4698	20.1191	4.20418	5.42194	5.1154		12.1616	5.26867	0.43322
HGLibA_33463	LCN15	3.21905	7.00697	5.42194	5.1154		5.11301	5.26867	1.03044
HGLibA_08554	CDC42	7.24287	8.40837	5.42194	5.1154		7.82562	5.26867	0.673259
HGLibA_21739	HMHA1	7.24287	9.80976	5.42194	5.1154		8.52631	5.26867	0.61793
HGLibA_22649	hsa-mir-1284	0.804763	15.4153	5.42194	5.1154		8.11005	5.26867	0.649647
HGLibA_00375	ACADSB	8.04763	15.4153	5.42194	5.1154		11.7315	5.26867	0.449105
HGLibA_61995	YPEL1	8.04763	15.4153	5.42194	5.1154		11.7315	5.26867	0.449105
HGLibA_50724	2021-09-02	8.04763	16.8167	5.42194	5.1154		12.4322	5.26867	0.423793
HGLibA_32361	KLF4	8.85239	18.2181	5.42194	5.1154		13.5353	5.26867	0.389255
HGLibA_33304	LAPTM4A	16.0953	26.6265	5.42194	5.1154		21.3609	5.26867	0.24665
HGLibA_28044	hsa-mir-663b	2.41429	2.80279	6.50632	5.1154		2.60854	5.81086	2.22763
HGLibA_44366	PLEKHA6	6.4381	2.80279	6.50632	5.1154		4.62045	5.81086	1.25764
HGLibA_35588	MAPKAPK2	4.82858	4.20418	6.50632	5.1154		4.51638	5.81086	1.28662
HGLibA_31682	KCNT1	7.24287	4.20418	6.50632	5.1154		5.72352	5.81086	1.01526
HGLibA_06650	C8orf82	1.60953	5.60558	6.50632	5.1154		3.60755	5.81086	1.61075
HGLibA_08503	CDAN1	4.82858	5.60558	6.50632	5.1154		5.21708	5.81086	1.11382
HGLibA_47720	RBBP5	5.63334	5.60558	6.50632	5.1154		5.61946	5.81086	1.03406
HGLibA_41582	OR5H15	8.04763	7.00697	6.50632	5.1154		7.5273	5.81086	0.771971
HGLibA_50946	SETD7	2.41429	9.80976	6.50632	5.1154		6.11202	5.81086	0.950726
HGLibA_29385	hsa-mir-939	8.04763	9.80976	6.50632	5.1154		8.9287	5.81086	0.650807
HGLibA_56074	TCF3	22.5334	11.2112	6.50632	5.1154		16.8723	5.81086	0.344403
HGLibA_49923	SAFB	4.82858	16.8167	6.50632	5.1154		10.8227	5.81086	0.536916
HGLibA_35995	MDP1	7.24287	18.2181	6.50632	5.1154		12.7305	5.81086	0.456452
HGLibA_14119	DUS2L	8.85239	18.2181	6.50632	5.1154		13.5353	5.81086	0.429313
HGLibA_23874	hsa-mir-3181	12.8762	28.0279	6.50632	5.1154		20.452	5.81086	0.284121
HGLibA_18684	GATAD1	1.60953	1.40139	7.59071	5.1154		1.50546	6.35305	4.22001
HGLibA_47795	RBM20	4.82858	1.40139	7.59071	5.1154		3.11499	6.35305	2.03951
HGLibA_31098	ITIH3	4.82858	1.40139	7.59071	5.1154		3.11499	6.35305	2.03951
HGLibA_07335	CASQ1	8.85239	1.40139	7.59071	5.1154		5.12689	6.35305	1.23916
HGLibA_02518	APOE	3.21905	2.80279	7.59071	5.1154		3.01092	6.35305	2.11
HGLibA_27141	hsa-mir-548y	11.2667	2.80279	7.59071	5.1154		7.03474	6.35305	0.903098
HGLibA_57238	TMEM135	8.85239	4.20418	7.59071	5.1154		6.52829	6.35305	0.973158
HGLibA_39043	NEXN	11.2667	5.60558	7.59071	5.1154		8.43613	6.35305	0.753077
HGLibA_25712	hsa-mir-4638	11.2667	5.60558	7.59071	5.1154		8.43613	6.35305	0.753077
HGLibA_16724	FAM76B	20.9238	5.60558	7.59071	5.1154		13.2647	6.35305	0.478944
HGLibA_60779	VAMP2	6.4381	7.00697	7.59071	5.1154		6.72254	6.35305	0.945038
HGLibA_14921	ELL	13.681	7.00697	7.59071	5.1154		10.344	6.35305	0.614179
HGLibA_17440	FGFR1OP2	25.7524	9.80976	7.59071	5.1154		17.7811	6.35305	0.357293
HGLibA_04192	BAZ2A	12.8762	11.2112	7.59071	5.1154		12.0437	6.35305	0.527501
HGLibA_25844	hsa-mir-4668	2.41429	12.6125	7.59071	5.1154		7.51342	6.35305	0.845561
HGLibA_12283	DACT2	11.2667	15.4153	7.59071	5.1154		13.341	6.35305	0.476205
HGLibA_35722	MATN3	11.2667	15.4153	7.59071	5.1154		13.341	6.35305	0.476205
HGLibA_15917	FABP3	15.2905	16.8167	7.59071	5.1154		16.0536	6.35305	0.39574
HGLibA_27542	hsa-mir-599	1.60953	19.6195	7.59071	5.1154		10.6145	6.35305	0.598525
HGLibA_54819	STOM	2.41429	19.6195	7.59071	5.1154		11.0169	6.35305	0.576664
HGLibA_34332	LOXL3	8.85239	21.0209	7.59071	5.1154		14.9367	6.35305	0.425333
HGLibA_27746	hsa-mir-614	16.0953	32.2321	7.59071	5.1154		24.1637	6.35305	0.262918
HGLibA_30204	IKBKAP	11.2667	37.8376	7.59071	5.1154		24.5522	6.35305	0.258757
HGLibA_32624	KNCN	9.65716	1.40139	8.6751	5.1154		5.52928	6.89525	1.24704
HGLibA_24981	hsa-mir-4304	8.85239	2.80279	8.6751	5.1154		5.82759	6.89525	1.18321
HGLibA_05164	C11orf58	13.681	2.80279	8.6751	5.1154		8.24188	6.89525	0.836611
HGLibA_19073	GIMAP1-GIMAP5	7.24287	4.20418	8.6751	5.1154		5.72352	6.89525	1.20472
HGLibA_36121	MEF2BNB	14.4857	4.20418	8.6751	5.1154		9.34496	6.89525	0.737858
HGLibA_29120	hsa-mir-8057	4.82858	5.60558	8.6751	5.1154		5.21708	6.89525	1.32167
HGLibA_29295	hsa-mir-891a	7.24287	8.40837	8.6751	5.1154		7.82562	6.89525	0.881112
HGLibA_24628	hsa-mir-3925	19.3143	8.40837	8.6751	5.1154		13.8613	6.89525	0.497445
HGLibA_19010	GGT1	11.2667	9.80976	8.6751	5.1154		10.5382	6.89525	0.654309
HGLibA_18744	GBP6	8.04763	11.2112	8.6751	5.1154		9.62939	6.89525	0.716063
HGLibA_33767	LIG1	8.85239	11.2112	8.6751	5.1154		10.0318	6.89525	0.687341
HGLibA_16909	FASTKD5	11.2667	11.2112	8.6751	5.1154		11.2389	6.89525	0.613515
HGLibA_28688	hsa-mir-6862-2	8.85239	14.0139	8.6751	5.1154		11.4332	6.89525	0.603092
HGLibA_20559	GTF2H4	12.8762	16.8167	8.6751	5.1154		14.8465	6.89525	0.464437
HGLibA_10902	CPAMD8	2.41429	18.2181	8.6751	5.1154		10.3162	6.89525	0.66839
HGLibA_53698	SPANXN4	2.41429	19.6195	8.6751	5.1154		11.0169	6.89525	0.625879
HGLibA_02381	APBB1IP	27.3619	21.0209	8.6751	5.1154		24.1914	6.89525	0.285029
HGLibA_37916	MXRA8	19.3143	22.4223	8.6751	5.1154		20.8683	6.89525	0.330417
HGLibA_14632	EGFLAM	1.60953	2.80279	9.75949	5.1154		2.20616	7.43744	3.37122
HGLibA_17026	FBXO11	4.02381	2.80279	9.75949	5.1154		3.4133	7.43744	2.17896
HGLibA_58326	TOX2	14.4857	2.80279	9.75949	5.1154		8.64426	7.43744	0.860391
HGLibA_49179	RPL19	19.3143	2.80279	9.75949	5.1154		11.0586	7.43744	0.672551
HGLibA_11609	CTDSP1	4.82858	5.60558	9.75949	5.1154		5.21708	7.43744	1.4256
HGLibA_08952	CEACAM8	17.7048	5.60558	9.75949	5.1154		11.6552	7.43744	0.638123
HGLibA_23947	hsa-mir-3198-2	3.21905	7.00697	9.75949	5.1154		5.11301	7.43744	1.45461
HGLibA_31686	KCNU1	5.63334	8.40837	9.75949	5.1154		7.02085	7.43744	1.05934
HGLibA_42682	PCDH11Y	4.82858	9.80976	9.75949	5.1154		7.31917	7.43744	1.01616
HGLibA_55343	SYT12	10.4619	9.80976	9.75949	5.1154		10.1358	7.43744	0.733777
HGLibA_06552	C7orf50	10.4619	12.6125	9.75949	5.1154		11.5372	7.43744	0.644647
HGLibA_53159	SNAI3	15.2905	12.6125	9.75949	5.1154		13.9515	7.43744	0.533092
HGLibA_27481	hsa-mir-582	16.0953	14.0139	9.75949	5.1154		15.0546	7.43744	0.494031
HGLibA_36866	MNX1	22.5334	14.0139	9.75949	5.1154		18.2737	7.43744	0.407004
HGLibA_01129	AFTPH	11.2667	15.4153	9.75949	5.1154		13.341	7.43744	0.557487
HGLibA_15893	F8A3	15.2905	18.2181	9.75949	5.1154		16.7543	7.43744	0.443912
HGLibA_20414	GSDMD	15.2905	19.6195	9.75949	5.1154		17.455	7.43744	0.426092
HGLibA_28600	hsa-mir-6843	18.5095	21.0209	9.75949	5.1154		19.7652	7.43744	0.376289
HGLibA_44838	POLR1A	28.9715	21.0209	9.75949	5.1154		24.9962	7.43744	0.297543
HGLibA_63963	ZNF750	9.65716	22.4223	9.75949	5.1154		16.0397	7.43744	0.463689
HGLibA_14052	DTD1	16.0953	22.4223	9.75949	5.1154		19.2588	7.43744	0.386184
HGLibA_03587	ATP1A3	19.3143	23.8237	9.75949	5.1154		21.569	7.43744	0.344821
HGLibA_51711	SLC16A11	12.8762	32.2321	9.75949	5.1154		22.5541	7.43744	0.329759
HGLibA_61031	VPS16	4.82858	1.40139	10.8439	5.1154		3.11499	7.97964	2.56169
HGLibA_02969	ARL4C	4.82858	1.40139	10.8439	5.1154		3.11499	7.97964	2.56169
HGLibA_34045	LOC100129216	9.65716	2.80279	10.8439	5.1154		6.22997	7.97964	1.28085
HGLibA_53172	SNAP47	12.0714	4.20418	10.8439	5.1154		8.13781	7.97964	0.980563
HGLibA_45382	PPP1R37	8.04763	7.00697	10.8439	5.1154		7.5273	7.97964	1.06009
HGLibA_55284	SYNGR3	2.41429	8.40837	10.8439	5.1154		5.41133	7.97964	1.47462
HGLibA_12900	DEFB132	4.82858	8.40837	10.8439	5.1154		6.61847	7.97964	1.20566
HGLibA_44792	POLDIP2	10.4619	8.40837	10.8439	5.1154		9.43514	7.97964	0.845736
HGLibA_52072	SLC26A10	5.63334	9.80976	10.8439	5.1154		7.72155	7.97964	1.03342
HGLibA_21449	HIST1H2BN	5.63334	9.80976	10.8439	5.1154		7.72155	7.97964	1.03342
HGLibA_41279	OR4F16	10.4619	9.80976	10.8439	5.1154		10.1358	7.97964	0.787269
HGLibA_34178	LOC149373	19.3143	9.80976	10.8439	5.1154		14.562	7.97964	0.547975
HGLibA_30892	IRF9	5.63334	11.2112	10.8439	5.1154		8.42225	7.97964	0.947447
HGLibA_47774	RBM14	7.24287	12.6125	10.8439	5.1154		9.92771	7.97964	0.803774
HGLibA_47698	RAX2	16.9	12.6125	10.8439	5.1154		14.7563	7.97964	0.540762
HGLibA_07900	CCDC86	5.63334	16.8167	10.8439	5.1154		11.225	7.97964	0.710878
HGLibA_45918	PRMT5	4.02381	19.6195	10.8439	5.1154		11.8217	7.97964	0.675001
HGLibA_36268	METTL21B	5.63334	21.0209	10.8439	5.1154		13.3271	7.97964	0.598751
HGLibA_18092	FSIP1	10.4619	22.4223	10.8439	5.1154		16.4421	7.97964	0.485317
HGLibA_37063	MPPED2	11.2667	2.80279	11.9283	5.1154		7.03474	8.52183	1.21139
HGLibA_56700	THTPA	4.02381	4.20418	11.9283	5.1154		4.114	8.52183	2.07142
HGLibA_42890	PCGF5	9.65716	7.00697	11.9283	5.1154		8.33206	8.52183	1.02278
HGLibA_34898	LTK	1.60953	8.40837	11.9283	5.1154		5.00895	8.52183	1.70132
HGLibA_27610	hsa-mir-6076	11.2667	9.80976	11.9283	5.1154		10.5382	8.52183	0.808659
HGLibA_26751	hsa-mir-5195	9.65716	12.6125	11.9283	5.1154		11.1349	8.52183	0.765329
HGLibA_19857	GPR114	12.0714	14.0139	11.9283	5.1154		13.0427	8.52183	0.653379
HGLibA_25723	hsa-mir-4641	10.4619	18.2181	11.9283	5.1154		14.34	8.52183	0.594269
HGLibA_01008	ADO	16.9	23.8237	11.9283	5.1154		20.3619	8.52183	0.418519
HGLibA_45848	PRKCSH	6.4381	1.40139	13.0126	5.1154		3.91975	9.06402	2.3124
HGLibA_05576	C17orf77	1.60953	2.80279	13.0126	5.1154		2.20616	9.06402	4.10851
HGLibA_13689	DNM2	22.5334	4.20418	13.0126	5.1154		13.3688	9.06402	0.678
HGLibA_64641	NonTargetingControlGuideForHuman_0258	8.85239	7.00697	13.0126	5.1154		7.92968	9.06402	1.14305
HGLibA_62045	YY1	10.4619	8.40837	13.0126	5.1154		9.43514	9.06402	0.960666
HGLibA_12030	CYFIP1	12.8762	9.80976	13.0126	5.1154		11.343	9.06402	0.799086
HGLibA_33285	LAMTOR4	7.24287	11.2112	13.0126	5.1154		9.22701	9.06402	0.982336
HGLibA_09634	CHST3	12.8762	11.2112	13.0126	5.1154		12.0437	9.06402	0.752596
HGLibA_08969	CEBPG	9.65716	12.6125	13.0126	5.1154		11.1349	9.06402	0.814023
HGLibA_05859	C1orf43	20.1191	12.6125	13.0126	5.1154		16.3658	9.06402	0.553839
HGLibA_58600	TRAPPC2	11.2667	15.4153	13.0126	5.1154		13.341	9.06402	0.679411
HGLibA_44686	PNOC	9.65716	19.6195	13.0126	5.1154		14.6383	9.06402	0.619198
HGLibA_37377	MRPS31	4.02381	23.8237	13.0126	5.1154		13.9238	9.06402	0.650975
HGLibA_63404	ZNF503	8.85239	23.8237	13.0126	5.1154		16.338	9.06402	0.55478
HGLibA_05411	C15orf53	16.0953	4.20418	14.097	5.1154		10.1497	9.60622	0.946451
HGLibA_57022	TMA16	2.41429	5.60558	14.097	5.1154		4.00993	9.60622	2.39561
HGLibA_13057	DGKA	9.65716	9.80976	14.097	5.1154		9.73346	9.60622	0.986927
HGLibA_34637	LRRC4	14.4857	9.80976	14.097	5.1154		12.1477	9.60622	0.790782
HGLibA_21965	HOXC13	4.82858	12.6125	14.097	5.1154		8.72056	9.60622	1.10156
HGLibA_45702	PRDX3	8.04763	12.6125	14.097	5.1154		10.3301	9.60622	0.929926
HGLibA_03753	ATP6V1F	16.9	14.0139	14.097	5.1154		15.457	9.60622	0.621481
HGLibA_22335	hsa-mir-1207	20.1191	15.4153	14.097	5.1154		17.7672	9.60622	0.540671
HGLibA_22553	hsa-mir-1268b	9.65716	16.8167	14.097	5.1154		13.2369	9.60622	0.725713
HGLibA_20650	GUCD1	9.65716	18.2181	14.097	5.1154		13.9376	9.60622	0.689228
HGLibA_48097	REL	8.85239	22.4223	14.097	5.1154		15.6374	9.60622	0.614312
HGLibA_25605	hsa-mir-4523	12.8762	23.8237	14.097	5.1154		18.35	9.60622	0.523501
HGLibA_45010	POTEC	13.681	8.40837	15.1814	5.1154		11.0447	10.1484	0.918851
HGLibA_28606	hsa-mir-6845	10.4619	9.80976	15.1814	5.1154		10.1358	10.1484	1.00124
HGLibA_02834	ARHGEF2	5.63334	11.2112	15.1814	5.1154		8.42225	10.1484	1.20495
HGLibA_35818	MBP	26.5572	32.2321	15.1814	5.1154		29.3946	10.1484	0.345247
HGLibA_35780	MBD6	15.2905	33.6335	15.1814	5.1154		24.462	10.1484	0.414865
HGLibA_47993	RCN2	20.1191	5.60558	16.2658	5.1154		12.8623	10.6906	0.831156
HGLibA_22674	hsa-mir-1289-1	21.7286	12.6125	16.2658	5.1154		17.1706	10.6906	0.622612
HGLibA_51656	SLC12A5	7.24287	14.0139	16.2658	5.1154		10.6284	10.6906	1.00585
HGLibA_12731	DDX50	7.24287	15.4153	16.2658	5.1154		11.3291	10.6906	0.943641
HGLibA_19548	GNL2	9.65716	15.4153	16.2658	5.1154		12.5362	10.6906	0.852775
HGLibA_47974	RCC2	8.85239	7.00697	17.3502	5.1154		7.92968	11.2328	1.41655
HGLibA_44126	PKN1	10.4619	11.2112	17.3502	5.1154		10.8365	11.2328	1.03657
HGLibA_34401	LPPR1	8.85239	19.6195	17.3502	5.1154		14.236	11.2328	0.789044
HGLibA_41093	OR2H2	11.2667	22.4223	17.3502	5.1154		16.8445	11.2328	0.666853
HGLibA_20054	GPR55	15.2905	28.0279	17.3502	5.1154		21.6592	11.2328	0.518616
HGLibA_26861	hsa-mir-532	6.4381	2.80279	18.4346	5.1154		4.62045	11.775	2.54845
HGLibA_46185	PRRX2	8.04763	7.00697	18.4346	5.1154		7.5273	11.775	1.5643
HGLibA_21533	HIST2H2BE	9.65716	7.00697	18.4346	5.1154		8.33206	11.775	1.41321
HGLibA_43943	PIK3R3	10.4619	15.4153	18.4346	5.1154		12.9386	11.775	0.910065
HGLibA_24520	hsa-mir-378j	45.0667	16.8167	18.4346	5.1154		30.9417	11.775	0.380554
HGLibA_59624	TULP3	13.681	18.2181	18.4346	5.1154		15.9495	11.775	0.738265
HGLibA_54411	SSBP4	12.0714	19.6195	18.4346	5.1154		15.8455	11.775	0.743113
HGLibA_58047	TNFRSF14	14.4857	28.0279	18.4346	5.1154		21.2568	11.775	0.55394
HGLibA_27449	hsa-mir-575	8.04763	8.40837	19.519	5.1154		8.228	12.3172	1.49698
HGLibA_09045	CENPC	3.21905	9.80976	19.519	5.1154		6.51441	12.3172	1.89076
HGLibA_28034	hsa-mir-662	9.65716	26.6265	19.519	5.1154		18.1418	12.3172	0.678939
HGLibA_14976	ELOVL7	16.9	16.8167	20.6034	5.1154		16.8584	12.8594	0.762789
HGLibA_17407	FGF4	15.2905	21.0209	20.6034	5.1154		18.1557	12.8594	0.708283
HGLibA_34411	LPPR4	2.41429	22.4223	20.6034	5.1154		12.4183	12.8594	1.03552
HGLibA_22311	hsa-mir-1199	30.581	29.4293	20.6034	5.1154		30.0051	12.8594	0.428573
HGLibA_07015	CALHM2	16.9	14.0139	21.6877	5.1154		15.457	13.4016	0.867024
HGLibA_16060	FAM120B	22.5334	22.4223	21.6877	5.1154		22.4778	13.4016	0.596213
HGLibA_19539	GNGT1	10.4619	12.6125	22.7721	5.1154		11.5372	13.9438	1.20859
HGLibA_09258	CFDP1	10.4619	12.6125	22.7721	5.1154		11.5372	13.9438	1.20859
HGLibA_20971	HCLS1	11.2667	14.0139	26.0253	5.1154		12.6403	15.5703	1.2318
HGLibA_02000	ANKRD13A	17.7048	40.6404	26.0253	5.1154		29.1726	15.5703	0.533732
HGLibA_24547	hsa-mir-3907	13.681	11.2112	29.2785	5.1154		12.4461	17.1969	1.38172
HGLibA_32510	KLHL7	19.3143	14.0139	30.3628	5.1154		16.6641	17.7391	1.06451
HGLibA_22926	hsa-mir-147a	32.9953	50.4502	30.3628	5.1154		41.7227	17.7391	0.425167
HGLibA_44980	POP5	4.02381	1.40139	1.08439	5.96796		2.7126	3.52618	1.29992
HGLibA_26056	hsa-mir-4726	4.02381	1.40139	1.08439	5.96796		2.7126	3.52618	1.29992
HGLibA_58594	TRAPPC12	8.04763	1.40139	1.08439	5.96796		4.72451	3.52618	0.746358
HGLibA_60974	VMA21	2.41429	2.80279	1.08439	5.96796		2.60854	3.52618	1.35178
HGLibA_02274	AOC3	2.41429	2.80279	1.08439	5.96796		2.60854	3.52618	1.35178
HGLibA_51335	SHISA7	8.04763	2.80279	1.08439	5.96796		5.42521	3.52618	0.649961
HGLibA_48391	RGS7	26.5572	4.20418	1.08439	5.96796		15.3807	3.52618	0.22926
HGLibA_39141	NFYA	5.63334	8.40837	1.08439	5.96796		7.02085	3.52618	0.502243
HGLibA_35424	MAP2	1.60953	22.4223	1.08439	5.96796		12.0159	3.52618	0.293459
HGLibA_06655	C8orf87	0.804763	1.40139	2.16877	5.96796		1.10308	4.06837	3.68819
HGLibA_11388	CSNK1D	4.02381	1.40139	2.16877	5.96796		2.7126	4.06837	1.4998
HGLibA_49159	RPL13A	7.24287	1.40139	2.16877	5.96796		4.32213	4.06837	0.941288
HGLibA_01705	ALPK3	1.60953	9.80976	2.16877	5.96796		5.70964	4.06837	0.712543
HGLibA_38206	MYRIP	2.41429	11.2112	2.16877	5.96796		6.81272	4.06837	0.597172
HGLibA_53077	SMNDC1	6.4381	16.8167	2.16877	5.96796		11.6274	4.06837	0.349894
HGLibA_10454	COA6	10.4619	19.6195	2.16877	5.96796		15.0407	4.06837	0.27049
HGLibA_55084	SUN5	6.4381	1.40139	3.25316	5.96796		3.91975	4.61056	1.17624
HGLibA_26941	hsa-mir-548aj-1	10.4619	1.40139	3.25316	5.96796		5.93166	4.61056	0.777281
HGLibA_14988	ELP5	2.41429	2.80279	3.25316	5.96796		2.60854	4.61056	1.76749
HGLibA_29116	hsa-mir-8056	4.82858	2.80279	3.25316	5.96796		3.81568	4.61056	1.20832
HGLibA_51255	SH3PXD2B	7.24287	2.80279	3.25316	5.96796		5.02283	4.61056	0.917922
HGLibA_12676	DDX23	13.681	8.40837	3.25316	5.96796		11.0447	4.61056	0.417447
HGLibA_16041	FAM117A	14.4857	8.40837	3.25316	5.96796		11.447	4.61056	0.402773
HGLibA_38644	NCOR1	1.60953	9.80976	3.25316	5.96796		5.70964	4.61056	0.807504
HGLibA_02683	ARFRP1	6.4381	12.6125	3.25316	5.96796		9.52533	4.61056	0.484032
HGLibA_46782	PTPRCAP	1.60953	15.4153	3.25316	5.96796		8.51243	4.61056	0.541627
HGLibA_54634	STAP2	12.0714	21.0209	3.25316	5.96796		16.5462	4.61056	0.278648
HGLibA_00805	ADAMTS15	2.41429	29.4293	3.25316	5.96796		15.9218	4.61056	0.289576
HGLibA_46469	PSMD7	4.02381	2.80279	4.33755	5.96796		3.4133	5.15276	1.50961
HGLibA_58247	TOMM20L	7.24287	2.80279	4.33755	5.96796		5.02283	5.15276	1.02587
HGLibA_57631	TMEM258	4.02381	4.20418	4.33755	5.96796		4.114	5.15276	1.25249
HGLibA_31909	KIAA0319	5.63334	4.20418	4.33755	5.96796		4.91876	5.15276	1.04757
HGLibA_17802	FOSL1	5.63334	4.20418	4.33755	5.96796		4.91876	5.15276	1.04757
HGLibA_59811	UBA5	5.63334	4.20418	4.33755	5.96796		4.91876	5.15276	1.04757
HGLibA_28358	hsa-mir-6782	10.4619	4.20418	4.33755	5.96796		7.33305	5.15276	0.702676
HGLibA_56587	THAP3	2.41429	7.00697	4.33755	5.96796		4.71063	5.15276	1.09386
HGLibA_17402	FGF23	8.04763	7.00697	4.33755	5.96796		7.5273	5.15276	0.684542
HGLibA_27112	hsa-mir-548q	15.2905	7.00697	4.33755	5.96796		11.1487	5.15276	0.462183
HGLibA_03622	ATP2B4	17.7048	7.00697	4.33755	5.96796		12.3559	5.15276	0.417029
HGLibA_48396	RGS8	12.0714	8.40837	4.33755	5.96796		10.2399	5.15276	0.503203
HGLibA_57263	TMEM147	6.4381	9.80976	4.33755	5.96796		8.12393	5.15276	0.634269
HGLibA_26548	hsa-mir-5087	8.85239	9.80976	4.33755	5.96796		9.33108	5.15276	0.552215
HGLibA_15063	EML3	14.4857	11.2112	4.33755	5.96796		12.8484	5.15276	0.401041
HGLibA_03133	ARSD	8.04763	14.0139	4.33755	5.96796		11.0308	5.15276	0.467125
HGLibA_52502	SLC4A2	8.04763	4.20418	5.42194	5.96796		6.12591	5.69495	0.92965
HGLibA_22595	hsa-mir-1273d	11.2667	7.00697	5.42194	5.96796		9.13683	5.69495	0.623296
HGLibA_38786	NDUFAF6	3.21905	8.40837	5.42194	5.96796		5.81371	5.69495	0.979573
HGLibA_16245	FAM168A	20.1191	8.40837	5.42194	5.96796		14.2637	5.69495	0.399261
HGLibA_57532	TMEM223	4.02381	9.80976	5.42194	5.96796		6.91679	5.69495	0.823352
HGLibA_21230	HFM1	7.24287	9.80976	5.42194	5.96796		8.52631	5.69495	0.667926
HGLibA_28164	hsa-mir-6739	12.8762	9.80976	5.42194	5.96796		11.343	5.69495	0.502068
HGLibA_27744	hsa-mir-614	11.2667	15.4153	5.42194	5.96796		13.341	5.69495	0.426875
HGLibA_44985	POP7	15.2905	18.2181	5.42194	5.96796		16.7543	5.69495	0.33991
HGLibA_31932	KIAA0556	8.04763	21.0209	5.42194	5.96796		14.5343	5.69495	0.391829
HGLibA_36858	MNF1	10.4619	21.0209	5.42194	5.96796		15.7414	5.69495	0.361781
HGLibA_29169	hsa-mir-8069	6.4381	1.40139	6.50632	5.96796		3.91975	6.23714	1.59121
HGLibA_21094	HECTD1	1.60953	2.80279	6.50632	5.96796		2.20616	6.23714	2.82715
HGLibA_24792	hsa-mir-4258	5.63334	2.80279	6.50632	5.96796		4.21806	6.23714	1.47867
HGLibA_33727	LHFPL4	6.4381	2.80279	6.50632	5.96796		4.62045	6.23714	1.3499
HGLibA_49989	SAMD9L	7.24287	2.80279	6.50632	5.96796		5.02283	6.23714	1.24176
HGLibA_18617	GAPDHS	1.60953	4.20418	6.50632	5.96796		2.90685	6.23714	2.14567
HGLibA_21465	HIST1H3D	16.0953	4.20418	6.50632	5.96796		10.1497	6.23714	0.614514
HGLibA_41144	OR2T11	1.60953	5.60558	6.50632	5.96796		3.60755	6.23714	1.72891
HGLibA_61379	WDR43	4.82858	5.60558	6.50632	5.96796		5.21708	6.23714	1.19552
HGLibA_11195	CRLF3	31.3858	5.60558	6.50632	5.96796		18.4957	6.23714	0.337222
HGLibA_63191	ZNF385D	4.02381	7.00697	6.50632	5.96796		5.51539	6.23714	1.13086
HGLibA_23298	hsa-mir-212	4.02381	7.00697	6.50632	5.96796		5.51539	6.23714	1.13086
HGLibA_56883	TLCD1	6.4381	7.00697	6.50632	5.96796		6.72254	6.23714	0.927796
HGLibA_55903	TBL1Y	12.0714	7.00697	6.50632	5.96796		9.53921	6.23714	0.653843
HGLibA_47032	QRICH2	2.41429	8.40837	6.50632	5.96796		5.41133	6.23714	1.15261
HGLibA_27066	hsa-mir-548i-1	8.04763	8.40837	6.50632	5.96796		8.228	6.23714	0.758039
HGLibA_29794	ICAM5	8.85239	11.2112	6.50632	5.96796		10.0318	6.23714	0.621739
HGLibA_28514	hsa-mir-6821	8.04763	16.8167	6.50632	5.96796		12.4322	6.23714	0.501693
HGLibA_45466	PPP2R5D	11.2667	16.8167	6.50632	5.96796		14.0417	6.23714	0.444187
HGLibA_03233	ASB2	11.2667	21.0209	6.50632	5.96796		16.1438	6.23714	0.386349
HGLibA_37483	MSH4	25.7524	36.4363	6.50632	5.96796		31.0943	6.23714	0.200588
HGLibA_25743	hsa-mir-4646	3.21905	1.40139	7.59071	5.96796		2.31022	6.77934	2.93449
HGLibA_23019	hsa-mir-181b-1	10.4619	1.40139	7.59071	5.96796		5.93166	6.77934	1.14291
HGLibA_41890	ORC1	0.804763	2.80279	7.59071	5.96796		1.80378	6.77934	3.75841
HGLibA_02986	ARL6IP1	3.21905	2.80279	7.59071	5.96796		3.01092	6.77934	2.25158
HGLibA_22092	HRG	1.60953	4.20418	7.59071	5.96796		2.90685	6.77934	2.33219
HGLibA_28763	hsa-mir-6881	3.21905	4.20418	7.59071	5.96796		3.71162	6.77934	1.82652
HGLibA_10874	COX8A	3.21905	4.20418	7.59071	5.96796		3.71162	6.77934	1.82652
HGLibA_45958	PROKR1	12.8762	4.20418	7.59071	5.96796		8.5402	6.77934	0.793815
HGLibA_53083	SMOC1	5.63334	5.60558	7.59071	5.96796		5.61946	6.77934	1.2064
HGLibA_11073	CRB2	7.24287	7.00697	7.59071	5.96796		7.12492	6.77934	0.951497
HGLibA_61397	WDR48	8.04763	7.00697	7.59071	5.96796		7.5273	6.77934	0.900633
HGLibA_38578	NCDN	13.681	7.00697	7.59071	5.96796		10.344	6.77934	0.65539
HGLibA_13042	DGCR14	10.4619	8.40837	7.59071	5.96796		9.43514	6.77934	0.71852
HGLibA_07177	CAPN8	3.21905	9.80976	7.59071	5.96796		6.51441	6.77934	1.04067
HGLibA_24845	hsa-mir-4271	4.02381	11.2112	7.59071	5.96796		7.61748	6.77934	0.889971
HGLibA_36017	MECR	10.4619	11.2112	7.59071	5.96796		10.8365	6.77934	0.6256
HGLibA_25244	hsa-mir-4446	12.0714	11.2112	7.59071	5.96796		11.6413	6.77934	0.582352
HGLibA_09210	CERS4	24.1429	11.2112	7.59071	5.96796		17.677	6.77934	0.383511
HGLibA_49426	RPS3	16.0953	14.0139	7.59071	5.96796		15.0546	6.77934	0.450317
HGLibA_46158	PRRG1	24.1429	14.0139	7.59071	5.96796		19.0784	6.77934	0.355341
HGLibA_29600	HSPB6	6.4381	15.4153	7.59071	5.96796		10.9267	6.77934	0.620437
HGLibA_02724	ARHGAP20	12.8762	15.4153	7.59071	5.96796		14.1458	6.77934	0.479248
HGLibA_49214	RPL28	11.2667	18.2181	7.59071	5.96796		14.7424	6.77934	0.459853
HGLibA_09519	CHP2	16.9	18.2181	7.59071	5.96796		17.5591	6.77934	0.386087
HGLibA_31209	JAKMIP1	20.1191	35.0349	7.59071	5.96796		27.577	6.77934	0.245833
HGLibA_02629	ARAP2	5.63334	39.239	7.59071	5.96796		22.4362	6.77934	0.302161
HGLibA_48279	RGAG1	8.04763	1.40139	8.6751	5.96796		4.72451	7.32153	1.54969
HGLibA_36505	MICALL2	2.41429	2.80279	8.6751	5.96796		2.60854	7.32153	2.80676
HGLibA_11429	CSRNP3	9.65716	2.80279	8.6751	5.96796		6.22997	7.32153	1.17521
HGLibA_49358	RPS13	15.2905	4.20418	8.6751	5.96796		9.74734	7.32153	0.751131
HGLibA_62367	ZDHHC14	9.65716	5.60558	8.6751	5.96796		7.63137	7.32153	0.9594
HGLibA_29208	hsa-mir-8078	14.4857	5.60558	8.6751	5.96796		10.0457	7.32153	0.728826
HGLibA_06766	C9orf85	0.804763	8.40837	8.6751	5.96796		4.60656	7.32153	1.58937
HGLibA_07292	CASKIN2	7.24287	8.40837	8.6751	5.96796		7.82562	7.32153	0.935585
HGLibA_24295	hsa-mir-3671	0.804763	9.80976	8.6751	5.96796		5.30726	7.32153	1.37953
HGLibA_13946	DRAM2	4.82858	11.2112	8.6751	5.96796		8.01987	7.32153	0.912924
HGLibA_52528	SLC51B	33.8	12.6125	8.6751	5.96796		23.2063	7.32153	0.315498
HGLibA_31933	KIAA0556	4.02381	14.0139	8.6751	5.96796		9.01888	7.32153	0.811801
HGLibA_59955	UBE2V1	8.04763	14.0139	8.6751	5.96796		11.0308	7.32153	0.663736
HGLibA_64555	NonTargetingControlGuideForHuman_0172	8.85239	15.4153	8.6751	5.96796		12.1339	7.32153	0.603396
HGLibA_62478	ZFP14	8.85239	15.4153	8.6751	5.96796		12.1339	7.32153	0.603396
HGLibA_41880	ORAI2	12.8762	15.4153	8.6751	5.96796		14.1458	7.32153	0.517577
HGLibA_33028	KRTAP3-1	16.9	15.4153	8.6751	5.96796		16.1577	7.32153	0.45313
HGLibA_54455	SSSCA1	28.9715	15.4153	8.6751	5.96796		22.1934	7.32153	0.329897
HGLibA_46214	PRSS33	8.04763	16.8167	8.6751	5.96796		12.4322	7.32153	0.588918
HGLibA_56022	TCEB1	8.04763	16.8167	8.6751	5.96796		12.4322	7.32153	0.588918
HGLibA_27838	hsa-mir-636	12.0714	16.8167	8.6751	5.96796		14.4441	7.32153	0.506888
HGLibA_22688	hsa-mir-129-2	13.681	16.8167	8.6751	5.96796		15.2489	7.32153	0.480137
HGLibA_30772	IPPK	8.85239	19.6195	8.6751	5.96796		14.236	7.32153	0.514298
HGLibA_54654	STARD5	10.4619	19.6195	8.6751	5.96796		15.0407	7.32153	0.486781
HGLibA_30601	INIP	18.5095	19.6195	8.6751	5.96796		19.0645	7.32153	0.384039
HGLibA_26151	hsa-mir-4750	4.02381	21.0209	8.6751	5.96796		12.5224	7.32153	0.584676
HGLibA_54592	ST8SIA6	14.4857	26.6265	8.6751	5.96796		20.5561	7.32153	0.356173
HGLibA_14866	EIF6	45.0667	49.0488	8.6751	5.96796		47.0578	7.32153	0.155586
HGLibA_00683	ACTRT3	2.41429	1.40139	9.75949	5.96796		1.90784	7.86372	4.12179
HGLibA_30515	ILVBL	7.24287	2.80279	9.75949	5.96796		5.02283	7.86372	1.5656
HGLibA_06715	C9orf173	9.65716	4.20418	9.75949	5.96796		6.93067	7.86372	1.13463
HGLibA_42313	PAICS	7.24287	5.60558	9.75949	5.96796		6.42422	7.86372	1.22407
HGLibA_05251	C12orf45	11.2667	5.60558	9.75949	5.96796		8.43613	7.86372	0.932148
HGLibA_21535	HIST2H2BE	33.8	5.60558	9.75949	5.96796		19.7028	7.86372	0.399117
HGLibA_36644	MKS1	11.2667	8.40837	9.75949	5.96796		9.83752	7.86372	0.79936
HGLibA_13437	DMRTC1B	5.63334	9.80976	9.75949	5.96796		7.72155	7.86372	1.01841
HGLibA_59915	UBE2L3	5.63334	11.2112	9.75949	5.96796		8.42225	7.86372	0.933685
HGLibA_38916	NEIL1	6.4381	11.2112	9.75949	5.96796		8.82463	7.86372	0.891111
HGLibA_27211	hsa-mir-5579	8.85239	12.6125	9.75949	5.96796		10.7325	7.86372	0.732704
HGLibA_08539	CDC27	13.681	12.6125	9.75949	5.96796		13.1468	7.86372	0.598149
HGLibA_14074	DTWD1	6.4381	14.0139	9.75949	5.96796		10.226	7.86372	0.768991
HGLibA_62058	ZADH2	6.4381	15.4153	9.75949	5.96796		10.9267	7.86372	0.719678
HGLibA_32903	KRTAP10-6	24.1429	19.6195	9.75949	5.96796		21.8812	7.86372	0.359383
HGLibA_27932	hsa-mir-6507	0.804763	1.40139	10.8439	5.96796		1.10308	8.40592	7.62042
HGLibA_55946	TBX20	6.4381	1.40139	10.8439	5.96796		3.91975	8.40592	2.1445
HGLibA_24215	hsa-mir-3654	0.804763	2.80279	10.8439	5.96796		1.80378	8.40592	4.66018
HGLibA_00228	ABCG8	11.2667	7.00697	10.8439	5.96796		9.13683	8.40592	0.920004
HGLibA_21155	HERC2	7.24287	8.40837	10.8439	5.96796		7.82562	8.40592	1.07415
HGLibA_49367	RPS15A	8.04763	9.80976	10.8439	5.96796		8.9287	8.40592	0.94145
HGLibA_26585	hsa-mir-5093	20.1191	9.80976	10.8439	5.96796		14.9644	8.40592	0.561727
HGLibA_04880	BST1	14.4857	11.2112	10.8439	5.96796		12.8484	8.40592	0.654236
HGLibA_10877	COX8C	8.04763	12.6125	10.8439	5.96796		10.3301	8.40592	0.813731
HGLibA_62661	ZMAT3	8.85239	12.6125	10.8439	5.96796		10.7325	8.40592	0.783223
HGLibA_13006	DESI1	11.2667	12.6125	10.8439	5.96796		11.9396	8.40592	0.704036
HGLibA_28932	hsa-mir-7162	12.0714	12.6125	10.8439	5.96796		12.342	8.40592	0.681083
HGLibA_34812	LSM11	15.2905	12.6125	10.8439	5.96796		13.9515	8.40592	0.602509
HGLibA_22603	hsa-mir-1273g	4.02381	15.4153	10.8439	5.96796		9.71958	8.40592	0.864844
HGLibA_53322	SNX12	15.2905	15.4153	10.8439	5.96796		15.3529	8.40592	0.547513
HGLibA_53382	SNX33	16.9	15.4153	10.8439	5.96796		16.1577	8.40592	0.520243
HGLibA_61462	WDR75	9.65716	21.0209	10.8439	5.96796		15.339	8.40592	0.548008
HGLibA_00247	ABHD14A	30.581	21.0209	10.8439	5.96796		25.801	8.40592	0.325799
HGLibA_05877	C1orf56	27.3619	23.8237	10.8439	5.96796		25.5928	8.40592	0.328448
HGLibA_08777	CDK5R1	23.3381	26.6265	10.8439	5.96796		24.9823	8.40592	0.336475
HGLibA_55555	TAGAP	12.0714	28.0279	10.8439	5.96796		20.0497	8.40592	0.419255
HGLibA_35936	MCRS1	4.02381	2.80279	11.9283	5.96796		3.4133	8.94811	2.62154
HGLibA_10360	CNPPD1	9.65716	4.20418	11.9283	5.96796		6.93067	8.94811	1.29109
HGLibA_28852	hsa-mir-7109	12.0714	5.60558	11.9283	5.96796		8.83851	8.94811	1.0124
HGLibA_34166	LOC100862671	4.82858	7.00697	11.9283	5.96796		5.91777	8.94811	1.51207
HGLibA_62980	ZNF263	9.65716	7.00697	11.9283	5.96796		8.33206	8.94811	1.07394
HGLibA_36442	MGAT5B	32.1905	7.00697	11.9283	5.96796		19.5987	8.94811	0.456566
HGLibA_37270	MRPL41	6.4381	9.80976	11.9283	5.96796		8.12393	8.94811	1.10145
HGLibA_21405	HIST1H2AL	9.65716	9.80976	11.9283	5.96796		9.73346	8.94811	0.919315
HGLibA_48160	RET	12.8762	14.0139	11.9283	5.96796		13.4451	8.94811	0.665531
HGLibA_38071	MYLK	25.7524	14.0139	11.9283	5.96796		19.8832	8.94811	0.450034
HGLibA_22485	hsa-mir-1256	13.681	15.4153	11.9283	5.96796		14.5482	8.94811	0.615069
HGLibA_11467	CST8	38.6286	22.4223	11.9283	5.96796		30.5255	8.94811	0.293136
HGLibA_28192	hsa-mir-6746	1.60953	26.6265	11.9283	5.96796		14.118	8.94811	0.633808
HGLibA_24990	hsa-mir-4306	9.65716	26.6265	11.9283	5.96796		18.1418	8.94811	0.493231
HGLibA_09387	CHD1L	16.9	1.40139	13.0126	5.96796		9.15071	9.49031	1.03711
HGLibA_20171	GPX1	8.85239	5.60558	13.0126	5.96796		7.22899	9.49031	1.31281
HGLibA_42381	PAN3	13.681	5.60558	13.0126	5.96796		9.64327	9.49031	0.984137
HGLibA_20553	GTF2H2D	7.24287	11.2112	13.0126	5.96796		9.22701	9.49031	1.02854
HGLibA_14535	EFCAB2	16.0953	11.2112	13.0126	5.96796		13.6532	9.49031	0.695097
HGLibA_23079	hsa-mir-1908	14.4857	12.6125	13.0126	5.96796		13.5491	9.49031	0.700436
HGLibA_31610	KCNK3	15.2905	12.6125	13.0126	5.96796		13.9515	9.49031	0.680234
HGLibA_59284	TSR2	4.82858	22.4223	13.0126	5.96796		13.6254	9.49031	0.696514
HGLibA_06754	C9orf69	23.3381	22.4223	13.0126	5.96796		22.8802	9.49031	0.414782
HGLibA_10117	CLPTM1L	4.82858	5.60558	14.097	5.96796		5.21708	10.0325	1.92301
HGLibA_47306	RABGGTA	19.3143	5.60558	14.097	5.96796		12.4599	10.0325	0.80518
HGLibA_39106	NFKB2	11.2667	9.80976	14.097	5.96796		10.5382	10.0325	0.952011
HGLibA_13585	DNAJC17	10.4619	15.4153	14.097	5.96796		12.9386	10.0325	0.775391
HGLibA_18881	GDI1	16.9	15.4153	14.097	5.96796		16.1577	10.0325	0.620912
HGLibA_03885	AUTS2	18.5095	15.4153	14.097	5.96796		16.9624	10.0325	0.591454
HGLibA_14661	EHBP1	12.0714	18.2181	14.097	5.96796		15.1448	10.0325	0.662439
HGLibA_05574	C17orf75	11.2667	21.0209	14.097	5.96796		16.1438	10.0325	0.621446
HGLibA_06403	C5orf52	14.4857	23.8237	14.097	5.96796		19.1547	10.0325	0.523761
HGLibA_63914	ZNF720	15.2905	26.6265	14.097	5.96796		20.9585	10.0325	0.478684
HGLibA_32261	KIFC2	23.3381	26.6265	14.097	5.96796		24.9823	10.0325	0.401584
HGLibA_60233	UHRF1	10.4619	4.20418	15.1814	5.96796		7.33305	10.5747	1.44206
HGLibA_53276	SNRPF	2.41429	5.60558	15.1814	5.96796		4.00993	10.5747	2.63712
HGLibA_23060	hsa-mir-186	23.3381	8.40837	15.1814	5.96796		15.8732	10.5747	0.666196
HGLibA_43227	PDRG1	11.2667	9.80976	15.1814	5.96796		10.5382	10.5747	1.00346
HGLibA_07919	CCDC9	11.2667	12.6125	15.1814	5.96796		11.9396	10.5747	0.885681
HGLibA_10169	CLVS2	18.5095	21.0209	15.1814	5.96796		19.7652	10.5747	0.535015
HGLibA_43022	PDCD4	8.04763	22.4223	15.1814	5.96796		15.235	10.5747	0.694107
HGLibA_21893	HOXA1	7.24287	1.40139	16.2658	5.96796		4.32213	11.1169	2.57208
HGLibA_56511	TGFBR1	18.5095	1.40139	16.2658	5.96796		9.95547	11.1169	1.11666
HGLibA_36354	MFI2	19.3143	4.20418	16.2658	5.96796		11.7592	11.1169	0.945374
HGLibA_36229	METRNL	5.63334	5.60558	16.2658	5.96796		5.61946	11.1169	1.97828
HGLibA_38753	NDUFA5	25.7524	7.00697	16.2658	5.96796		16.3797	11.1169	0.678699
HGLibA_48161	RET	11.2667	16.8167	16.2658	5.96796		14.0417	11.1169	0.791705
HGLibA_15112	ENDOD1	17.7048	23.8237	16.2658	5.96796		20.7642	11.1169	0.535386
HGLibA_44805	POLE3	5.63334	4.20418	17.3502	5.96796		4.91876	11.6591	2.37033
HGLibA_31597	KCNK16	7.24287	5.60558	17.3502	5.96796		6.42422	11.6591	1.81486
HGLibA_55111	SUPT6H	16.9	8.40837	17.3502	5.96796		12.6542	11.6591	0.921361
HGLibA_26819	hsa-mir-521-1	3.21905	12.6125	17.3502	5.96796		7.9158	11.6591	1.47289
HGLibA_25842	hsa-mir-4668	8.85239	26.6265	17.3502	5.96796		17.7394	11.6591	0.657241
HGLibA_24258	hsa-mir-3663	14.4857	32.2321	17.3502	5.96796		23.3589	11.6591	0.499128
HGLibA_40708	OPLAH	7.24287	2.80279	18.4346	5.96796		5.02283	12.2013	2.42916
HGLibA_63334	ZNF468	8.85239	9.80976	18.4346	5.96796		9.33108	12.2013	1.3076
HGLibA_29942	IFLTD1	7.24287	11.2112	18.4346	5.96796		9.22701	12.2013	1.32234
HGLibA_44336	PLD5	4.82858	16.8167	18.4346	5.96796		10.8227	12.2013	1.12738
HGLibA_17257	FDX1	16.9	16.8167	18.4346	5.96796		16.8584	12.2013	0.723751
HGLibA_15776	EXOSC2	26.5572	16.8167	18.4346	5.96796		21.687	12.2013	0.562609
HGLibA_23146	hsa-mir-196a-1	9.65716	21.0209	18.4346	5.96796		15.339	12.2013	0.795439
HGLibA_03945	B2M	19.3143	30.8307	18.4346	5.96796		25.0725	12.2013	0.48664
HGLibA_37824	MUC2	15.2905	8.40837	19.519	5.96796		11.8494	12.7435	1.07545
HGLibA_22719	hsa-mir-1296	8.85239	22.4223	19.519	5.96796		15.6374	12.7435	0.814938
HGLibA_11413	CSPG4	15.2905	23.8237	19.519	5.96796		19.5571	12.7435	0.651603
HGLibA_37995	MYH10	12.0714	4.20418	20.6034	5.96796		8.13781	13.2857	1.63258
HGLibA_27509	hsa-mir-589	8.04763	7.00697	20.6034	5.96796		7.5273	13.2857	1.765
HGLibA_31736	KCTD20	12.8762	9.80976	20.6034	5.96796		11.343	13.2857	1.17127
HGLibA_03177	ARVCF	18.5095	23.8237	20.6034	5.96796		21.1666	13.2857	0.62767
HGLibA_56652	THOC1	9.65716	8.40837	21.6877	5.96796		9.03276	13.8279	1.53086
HGLibA_05624	C18orf8	6.4381	15.4153	21.6877	5.96796		10.9267	13.8279	1.26551
HGLibA_13408	DMKN	10.4619	25.2251	21.6877	5.96796		17.8435	13.8279	0.774952
HGLibA_08265	CD1A	13.681	25.2251	21.6877	5.96796		19.453	13.8279	0.710833
HGLibA_52960	SMCO4	19.3143	35.0349	21.6877	5.96796		27.1746	13.8279	0.508852
HGLibA_04873	BSND	7.24287	1.40139	22.7721	5.96796		4.32213	14.37	3.32476
HGLibA_57255	TMEM143	8.04763	11.2112	22.7721	5.96796		9.62939	14.37	1.49231
HGLibA_40298	NUMA1	17.7048	14.0139	22.7721	5.96796		15.8594	14.37	0.906092
HGLibA_18277	FZD6	4.02381	15.4153	22.7721	5.96796		9.71958	14.37	1.47846
HGLibA_21534	HIST2H2BE	11.2667	12.6125	23.8565	5.96796		11.9396	14.9122	1.24897
HGLibA_47709	RBAK-LOC389458	20.1191	30.8307	23.8565	5.96796		25.4749	14.9122	0.585371
HGLibA_32824	KRT75	9.65716	1.40139	24.9409	5.96796		5.52928	15.4544	2.79502
HGLibA_15202	ENTPD3	8.85239	15.4153	26.0253	5.96796		12.1339	15.9966	1.31835
HGLibA_24127	hsa-mir-3610	10.4619	15.4153	26.0253	5.96796		12.9386	15.9966	1.23635
HGLibA_37412	MRVI1	21.7286	16.8167	26.0253	5.96796		19.2727	15.9966	0.830016
HGLibA_01688	ALOX5	16.9	22.4223	26.0253	5.96796		19.6612	15.9966	0.813616
HGLibA_31726	KCTD18	12.0714	25.2251	28.1941	5.96796		18.6483	17.081	0.915957
HGLibA_45997	PRPF18	34.6048	14.0139	29.2785	5.96796		24.3094	17.6232	0.724955
HGLibA_45691	PRDM9	22.5334	28.0279	29.2785	5.96796		25.2806	17.6232	0.697103
HGLibA_03392	ASXL2	13.681	14.0139	31.4472	5.96796		13.8475	18.7076	1.35098
HGLibA_25604	hsa-mir-4523	15.2905	29.4293	31.4472	5.96796		22.3599	18.7076	0.836659
HGLibA_14159	DUSP21	7.24287	9.80976	32.5316	5.96796		8.52631	19.2498	2.25769
HGLibA_21547	HIST2H3D	30.581	26.6265	32.5316	5.96796		28.6037	19.2498	0.672982
HGLibA_45149	PPCS	17.7048	22.4223	34.7004	5.96796		20.0635	20.3342	1.01349
HGLibA_30534	IMPA2	12.0714	14.0139	42.2911	5.96796		13.0427	24.1295	1.85004
HGLibA_19985	GPR180	4.82858	1.40139	1.08439	6.82053		3.11499	3.95246	1.26885
HGLibA_38961	NELFB	3.21905	5.60558	1.08439	6.82053		4.41231	3.95246	0.895779
HGLibA_37025	MPLKIP	4.82858	5.60558	1.08439	6.82053		5.21708	3.95246	0.7576
HGLibA_25275	hsa-mir-4454	9.65716	7.00697	1.08439	6.82053		8.33206	3.95246	0.474367
HGLibA_51249	SH3KBP1	6.4381	8.40837	1.08439	6.82053		7.42324	3.95246	0.532444
HGLibA_58651	TREML2	23.3381	8.40837	1.08439	6.82053		15.8732	3.95246	0.249001
HGLibA_22394	hsa-mir-1237	8.04763	11.2112	1.08439	6.82053		9.62939	3.95246	0.410458
HGLibA_20810	HADHB	3.21905	14.0139	1.08439	6.82053		8.6165	3.95246	0.458708
HGLibA_52406	SLC39A6	7.24287	14.0139	1.08439	6.82053		10.6284	3.95246	0.371877
HGLibA_28858	hsa-mir-7110	15.2905	14.0139	1.08439	6.82053		14.6522	3.95246	0.269751
HGLibA_13427	DMRTA1	8.85239	15.4153	1.08439	6.82053		12.1339	3.95246	0.325738
HGLibA_19197	GK	7.24287	4.20418	2.16877	6.82053		5.72352	4.49465	0.785294
HGLibA_06742	C9orf57	4.02381	5.60558	2.16877	6.82053		4.8147	4.49465	0.933528
HGLibA_06457	C6orf165	14.4857	5.60558	2.16877	6.82053		10.0457	4.49465	0.447422
HGLibA_31247	JMJD6	3.21905	8.40837	2.16877	6.82053		5.81371	4.49465	0.773113
HGLibA_47666	RASSF2	8.04763	9.80976	2.16877	6.82053		8.9287	4.49465	0.503394
HGLibA_25368	hsa-mir-4476	6.4381	11.2112	2.16877	6.82053		8.82463	4.49465	0.50933
HGLibA_21808	HNRNPC	11.2667	11.2112	2.16877	6.82053		11.2389	4.49465	0.399919
HGLibA_10279	CNGB3	3.21905	12.6125	2.16877	6.82053		7.9158	4.49465	0.567808
HGLibA_24899	hsa-mir-4284	1.60953	1.40139	3.25316	6.82053		1.50546	5.03685	3.34572
HGLibA_04934	BTF3	4.02381	1.40139	3.25316	6.82053		2.7126	5.03685	1.85683
HGLibA_34496	LRP1B	4.02381	1.40139	3.25316	6.82053		2.7126	5.03685	1.85683
HGLibA_11483	CSTF1	21.7286	1.40139	3.25316	6.82053		11.565	5.03685	0.435525
HGLibA_20542	GTF2F2	2.41429	2.80279	3.25316	6.82053		2.60854	5.03685	1.93091
HGLibA_36979	MOSPD3	5.63334	2.80279	3.25316	6.82053		4.21806	5.03685	1.19411
HGLibA_09003	CELF1	2.41429	4.20418	3.25316	6.82053		3.30924	5.03685	1.52206
HGLibA_22501	hsa-mir-125b-1	13.681	4.20418	3.25316	6.82053		8.94258	5.03685	0.563243
HGLibA_08591	CDC5L	1.60953	5.60558	3.25316	6.82053		3.60755	5.03685	1.3962
HGLibA_34251	LOC643037	2.41429	7.00697	3.25316	6.82053		4.71063	5.03685	1.06925
HGLibA_39962	NRF1	3.21905	7.00697	3.25316	6.82053		5.11301	5.03685	0.985103
HGLibA_23543	hsa-mir-30d	4.82858	8.40837	3.25316	6.82053		6.61847	5.03685	0.761028
HGLibA_39642	NOTO	9.65716	8.40837	3.25316	6.82053		9.03276	5.03685	0.55762
HGLibA_61358	WDR34	16.9	9.80976	3.25316	6.82053		13.3549	5.03685	0.377154
HGLibA_08215	CCT8	11.2667	18.2181	3.25316	6.82053		14.7424	5.03685	0.341657
HGLibA_17209	FCHSD1	8.85239	19.6195	3.25316	6.82053		14.236	5.03685	0.353812
HGLibA_10763	COQ7	4.02381	21.0209	3.25316	6.82053		12.5224	5.03685	0.402228
HGLibA_57557	TMEM235	10.4619	22.4223	3.25316	6.82053		16.4421	5.03685	0.306338
HGLibA_09857	CLDN12	12.0714	22.4223	3.25316	6.82053		17.2469	5.03685	0.292044
HGLibA_47780	RBM15	5.63334	1.40139	4.33755	6.82053		3.51737	5.57904	1.58614
HGLibA_03547	ATP10B	8.04763	2.80279	4.33755	6.82053		5.42521	5.57904	1.02835
HGLibA_25198	hsa-mir-4436b-1	4.02381	4.20418	4.33755	6.82053		4.114	5.57904	1.35611
HGLibA_51230	SH3D21	7.24287	4.20418	4.33755	6.82053		5.72352	5.57904	0.974756
HGLibA_38413	NAPA	1.60953	5.60558	4.33755	6.82053		3.60755	5.57904	1.54649
HGLibA_28802	hsa-mir-6891	8.85239	5.60558	4.33755	6.82053		7.22899	5.57904	0.77176
HGLibA_45115	PPAPDC1B	8.04763	7.00697	4.33755	6.82053		7.5273	5.57904	0.741174
HGLibA_64777	NonTargetingControlGuideForHuman_0394	6.4381	9.80976	4.33755	6.82053		8.12393	5.57904	0.686741
HGLibA_44763	POGK	8.04763	9.80976	4.33755	6.82053		8.9287	5.57904	0.624844
HGLibA_35422	MAP1S	8.85239	9.80976	4.33755	6.82053		9.33108	5.57904	0.597899
HGLibA_28565	hsa-mir-6833	12.0714	12.6125	4.33755	6.82053		12.342	5.57904	0.452037
HGLibA_61099	VPS54	20.9238	12.6125	4.33755	6.82053		16.7682	5.57904	0.332716
HGLibA_16819	FAM9A	9.65716	15.4153	4.33755	6.82053		12.5362	5.57904	0.445033
HGLibA_49617	RSPH10B2	5.63334	18.2181	4.33755	6.82053		11.9257	5.57904	0.467815
HGLibA_34737	LRRFIP1	6.4381	1.40139	5.42194	6.82053		3.91975	6.12123	1.56164
HGLibA_28150	hsa-mir-6736	7.24287	1.40139	5.42194	6.82053		4.32213	6.12123	1.41625
HGLibA_25873	hsa-mir-4676	14.4857	1.40139	5.42194	6.82053		7.94356	6.12123	0.77059
HGLibA_01359	AIMP2	0.804763	2.80279	5.42194	6.82053		1.80378	6.12123	3.39357
HGLibA_37133	MRGPRX1	4.82858	5.60558	5.42194	6.82053		5.21708	6.12123	1.17331
HGLibA_47477	RAN	4.82858	5.60558	5.42194	6.82053		5.21708	6.12123	1.17331
HGLibA_30857	IREB2	8.85239	5.60558	5.42194	6.82053		7.22899	6.12123	0.846762
HGLibA_17262	FDX1L	4.82858	7.00697	5.42194	6.82053		5.91777	6.12123	1.03438
HGLibA_10651	COMMD1	7.24287	7.00697	5.42194	6.82053		7.12492	6.12123	0.85913
HGLibA_35166	MAFF	8.04763	7.00697	5.42194	6.82053		7.5273	6.12123	0.813204
HGLibA_46998	PYURF	10.4619	8.40837	5.42194	6.82053		9.43514	6.12123	0.64877
HGLibA_03064	ARNT2	21.7286	9.80976	5.42194	6.82053		15.7692	6.12123	0.388177
HGLibA_52451	SLC44A3	6.4381	11.2112	5.42194	6.82053		8.82463	6.12123	0.693653
HGLibA_44862	POLR2D	16.0953	11.2112	5.42194	6.82053		13.6532	6.12123	0.448337
HGLibA_22659	hsa-mir-1285-2	16.9	11.2112	5.42194	6.82053		14.0556	6.12123	0.435502
HGLibA_18291	FZR1	32.9953	12.6125	5.42194	6.82053		22.8039	6.12123	0.268429
HGLibA_48219	RFPL2	13.681	18.2181	5.42194	6.82053		15.9495	6.12123	0.383787
HGLibA_26814	hsa-mir-520g	22.5334	21.0209	5.42194	6.82053		21.7771	6.12123	0.281085
HGLibA_46652	PTH	18.5095	22.4223	5.42194	6.82053		20.4659	6.12123	0.299094
HGLibA_10705	COPG1	4.02381	1.40139	6.50632	6.82053		2.7126	6.66343	2.45647
HGLibA_64549	NonTargetingControlGuideForHuman_0166	4.82858	1.40139	6.50632	6.82053		3.11499	6.66343	2.13915
HGLibA_42224	PABPC4	5.63334	1.40139	6.50632	6.82053		3.51737	6.66343	1.89444
HGLibA_15436	ERCC3	8.04763	1.40139	6.50632	6.82053		4.72451	6.66343	1.41039
HGLibA_59669	TWISTNB	1.60953	2.80279	6.50632	6.82053		2.20616	6.66343	3.02038
HGLibA_01882	ANAPC4	2.41429	2.80279	6.50632	6.82053		2.60854	6.66343	2.55447
HGLibA_55236	SYK	3.21905	2.80279	6.50632	6.82053		3.01092	6.66343	2.21309
HGLibA_53143	SMYD2	2.41429	4.20418	6.50632	6.82053		3.30924	6.66343	2.01358
HGLibA_64223	ZNRD1	8.04763	4.20418	6.50632	6.82053		6.12591	6.66343	1.08775
HGLibA_29250	hsa-mir-8088	8.85239	4.20418	6.50632	6.82053		6.52829	6.66343	1.0207
HGLibA_36772	MMP11	7.24287	5.60558	6.50632	6.82053		6.42422	6.66343	1.03723
HGLibA_59050	TRPM4	8.04763	5.60558	6.50632	6.82053		6.8266	6.66343	0.976097
HGLibA_16883	FARSA	5.63334	8.40837	6.50632	6.82053		7.02085	6.66343	0.949091
HGLibA_22978	hsa-mir-1539	4.02381	9.80976	6.50632	6.82053		6.91679	6.66343	0.96337
HGLibA_64343	ZSWIM7	5.63334	9.80976	6.50632	6.82053		7.72155	6.66343	0.862965
HGLibA_29367	hsa-mir-935	1.60953	11.2112	6.50632	6.82053		6.41034	6.66343	1.03948
HGLibA_42428	PAPOLB	9.65716	12.6125	6.50632	6.82053		11.1349	6.66343	0.59843
HGLibA_36173	MEN1	0.804763	14.0139	6.50632	6.82053		7.40935	6.66343	0.899326
HGLibA_15439	ERCC4	4.02381	14.0139	6.50632	6.82053		9.01888	6.66343	0.738831
HGLibA_42669	PCCB	10.4619	14.0139	6.50632	6.82053		12.2379	6.66343	0.54449
HGLibA_61074	VPS37D	18.5095	15.4153	6.50632	6.82053		16.9624	6.66343	0.392834
HGLibA_43406	PEX5	6.4381	21.0209	6.50632	6.82053		13.7295	6.66343	0.485336
HGLibA_03704	ATP6V0A1	25.7524	26.6265	6.50632	6.82053		26.1895	6.66343	0.254432
HGLibA_53265	SNRPD1	6.4381	1.40139	7.59071	6.82053		3.91975	7.20562	1.83829
HGLibA_39730	NPFFR2	7.24287	1.40139	7.59071	6.82053		4.32213	7.20562	1.66715
HGLibA_22896	hsa-mir-144	4.82858	2.80279	7.59071	6.82053		3.81568	7.20562	1.88842
HGLibA_02009	ANKRD13D	12.8762	2.80279	7.59071	6.82053		7.8395	7.20562	0.919143
HGLibA_13648	DNAL4	1.60953	4.20418	7.59071	6.82053		2.90685	7.20562	2.47884
HGLibA_35096	LZTS2	11.2667	4.20418	7.59071	6.82053		7.73543	7.20562	0.931508
HGLibA_56095	TCHHL1	11.2667	4.20418	7.59071	6.82053		7.73543	7.20562	0.931508
HGLibA_10690	COMTD1	5.63334	5.60558	7.59071	6.82053		5.61946	7.20562	1.28226
HGLibA_18615	GAPDH	1.60953	7.00697	7.59071	6.82053		4.30825	7.20562	1.67252
HGLibA_41687	OR6C68	11.2667	9.80976	7.59071	6.82053		10.5382	7.20562	0.683761
HGLibA_09756	CKAP2L	13.681	11.2112	7.59071	6.82053		12.4461	7.20562	0.578948
HGLibA_10139	CLSTN3	38.6286	11.2112	7.59071	6.82053		24.9199	7.20562	0.289151
HGLibA_40626	OLA1	0.804763	12.6125	7.59071	6.82053		6.70866	7.20562	1.07408
HGLibA_08586	CDC45	10.4619	12.6125	7.59071	6.82053		11.5372	7.20562	0.624554
HGLibA_59932	UBE2Q1	14.4857	12.6125	7.59071	6.82053		13.5491	7.20562	0.531814
HGLibA_16329	FAM184B	20.9238	14.0139	7.59071	6.82053		17.4689	7.20562	0.412483
HGLibA_37316	MRPS10	12.0714	15.4153	7.59071	6.82053		13.7434	7.20562	0.524297
HGLibA_08846	CDKN2D	5.63334	16.8167	7.59071	6.82053		11.225	7.20562	0.641924
HGLibA_49822	S100A10	16.0953	19.6195	7.59071	6.82053		17.8574	7.20562	0.403509
HGLibA_43039	PDCL2	7.24287	23.8237	7.59071	6.82053		15.5333	7.20562	0.463883
HGLibA_31024	ITGA5	7.24287	26.6265	7.59071	6.82053		16.9347	7.20562	0.425495
HGLibA_27857	hsa-mir-641	14.4857	29.4293	7.59071	6.82053		21.9575	7.20562	0.328162
HGLibA_58313	TOR1B	1.60953	2.80279	8.6751	6.82053		2.20616	7.74781	3.5119
HGLibA_13675	DNER	1.60953	4.20418	8.6751	6.82053		2.90685	7.74781	2.66536
HGLibA_09063	CENPJ	3.21905	4.20418	8.6751	6.82053		3.71162	7.74781	2.08745
HGLibA_22554	hsa-mir-1268b	6.4381	4.20418	8.6751	6.82053		5.32114	7.74781	1.45604
HGLibA_60732	UTP18	8.04763	4.20418	8.6751	6.82053		6.12591	7.74781	1.26476
HGLibA_30430	IL34	20.1191	7.00697	8.6751	6.82053		13.563	7.74781	0.571245
HGLibA_50490	SEC14L5	10.4619	8.40837	8.6751	6.82053		9.43514	7.74781	0.821166
HGLibA_00088	AATK	16.9	8.40837	8.6751	6.82053		12.6542	7.74781	0.612272
HGLibA_39528	NOC4L	4.82858	9.80976	8.6751	6.82053		7.31917	7.74781	1.05856
HGLibA_33053	KRTAP4-4	20.9238	9.80976	8.6751	6.82053		15.3668	7.74781	0.504192
HGLibA_18605	GANAB	13.681	12.6125	8.6751	6.82053		13.1468	7.74781	0.589333
HGLibA_57267	TMEM14A	8.04763	14.0139	8.6751	6.82053		11.0308	7.74781	0.702381
HGLibA_29980	IFNA8	11.2667	14.0139	8.6751	6.82053		12.6403	7.74781	0.612945
HGLibA_54065	SPPL2B	16.0953	15.4153	8.6751	6.82053		15.7553	7.74781	0.491759
HGLibA_57196	TMEM125	21.7286	16.8167	8.6751	6.82053		19.2727	7.74781	0.40201
HGLibA_24985	hsa-mir-4305	8.04763	18.2181	8.6751	6.82053		13.1329	7.74781	0.589956
HGLibA_48677	RNASE1	8.85239	18.2181	8.6751	6.82053		13.5353	7.74781	0.572417
HGLibA_25159	hsa-mir-4430	12.8762	21.0209	8.6751	6.82053		16.9486	7.74781	0.457137
HGLibA_04741	BPTF	4.02381	5.60558	9.75949	6.82053		4.8147	8.29001	1.72181
HGLibA_53474	SORCS2	5.63334	5.60558	9.75949	6.82053		5.61946	8.29001	1.47523
HGLibA_04487	BHMT2	8.04763	5.60558	9.75949	6.82053		6.8266	8.29001	1.21437
HGLibA_32326	KLF1	14.4857	5.60558	9.75949	6.82053		10.0457	8.29001	0.825233
HGLibA_06838	CABIN1	4.82858	7.00697	9.75949	6.82053		5.91777	8.29001	1.40087
HGLibA_15260	EPB42	6.4381	7.00697	9.75949	6.82053		6.72254	8.29001	1.23317
HGLibA_15996	FAM105B	7.24287	7.00697	9.75949	6.82053		7.12492	8.29001	1.16352
HGLibA_50977	SF1	22.5334	7.00697	9.75949	6.82053		14.7702	8.29001	0.561267
HGLibA_41879	ORAI2	12.0714	8.40837	9.75949	6.82053		10.2399	8.29001	0.809579
HGLibA_45622	PRAP1	11.2667	9.80976	9.75949	6.82053		10.5382	8.29001	0.786661
HGLibA_14738	EIF2B2	4.82858	11.2112	9.75949	6.82053		8.01987	8.29001	1.03368
HGLibA_21651	HLCS	8.04763	11.2112	9.75949	6.82053		9.62939	8.29001	0.860907
HGLibA_24209	hsa-mir-3652	8.04763	11.2112	9.75949	6.82053		9.62939	8.29001	0.860907
HGLibA_35258	MAGED2	10.4619	11.2112	9.75949	6.82053		10.8365	8.29001	0.765005
HGLibA_40351	NUP62	28.9715	12.6125	9.75949	6.82053		20.792	8.29001	0.398711
HGLibA_61062	VPS36	2.41429	15.4153	9.75949	6.82053		8.91481	8.29001	0.929914
HGLibA_04527	BIRC7	6.4381	15.4153	9.75949	6.82053		10.9267	8.29001	0.758691
HGLibA_23050	hsa-mir-183	22.5334	15.4153	9.75949	6.82053		18.9744	8.29001	0.436906
HGLibA_24017	hsa-mir-324	16.0953	16.8167	9.75949	6.82053		16.456	8.29001	0.503768
HGLibA_49368	RPS15A	7.24287	40.6404	9.75949	6.82053		23.9417	8.29001	0.346259
HGLibA_49375	RPS17	7.24287	1.40139	10.8439	6.82053		4.32213	8.8322	2.04348
HGLibA_24742	hsa-mir-412	2.41429	5.60558	10.8439	6.82053		4.00993	8.8322	2.20258
HGLibA_41873	OR9Q2	2.41429	5.60558	10.8439	6.82053		4.00993	8.8322	2.20258
HGLibA_07862	CCDC74A	4.02381	5.60558	10.8439	6.82053		4.8147	8.8322	1.83443
HGLibA_21575	HJURP	6.4381	5.60558	10.8439	6.82053		6.02184	8.8322	1.46669
HGLibA_57029	TMBIM4	7.24287	5.60558	10.8439	6.82053		6.42422	8.8322	1.37483
HGLibA_28969	hsa-mir-7641-1	13.681	5.60558	10.8439	6.82053		9.64327	8.8322	0.915892
HGLibA_07213	CAPZB	11.2667	8.40837	10.8439	6.82053		9.83752	8.8322	0.897807
HGLibA_29876	IFFO1	5.63334	9.80976	10.8439	6.82053		7.72155	8.8322	1.14384
HGLibA_43948	PIK3R5	11.2667	11.2112	10.8439	6.82053		11.2389	8.8322	0.785859
HGLibA_21082	HEATR6	3.21905	12.6125	10.8439	6.82053		7.9158	8.8322	1.11577
HGLibA_35116	MAB21L3	5.63334	12.6125	10.8439	6.82053		9.12295	8.8322	0.968131
HGLibA_32441	KLHL21	4.02381	14.0139	10.8439	6.82053		9.01888	8.8322	0.979301
HGLibA_61944	YEATS2	8.85239	14.0139	10.8439	6.82053		11.4332	8.8322	0.772507
HGLibA_40570	ODF2L	9.65716	15.4153	10.8439	6.82053		12.5362	8.8322	0.704533
HGLibA_08063	CCNB2	8.04763	16.8167	10.8439	6.82053		12.4322	8.8322	0.710431
HGLibA_39505	NMUR2	12.0714	21.0209	10.8439	6.82053		16.5462	8.8322	0.533791
HGLibA_02886	ARID1B	4.82858	22.4223	10.8439	6.82053		13.6254	8.8322	0.648214
HGLibA_50529	SEC31A	22.5334	25.2251	10.8439	6.82053		23.8792	8.8322	0.36987
HGLibA_05184	C11orf74	13.681	28.0279	10.8439	6.82053		20.8544	8.8322	0.423517
HGLibA_21759	HMX1	17.7048	32.2321	10.8439	6.82053		24.9684	8.8322	0.353735
HGLibA_30298	IL17RC	7.24287	36.4363	10.8439	6.82053		21.8396	8.8322	0.404413
HGLibA_47820	RBM33	0.804763	1.40139	11.9283	6.82053		1.10308	9.3744	8.49839
HGLibA_49082	RP2	10.4619	4.20418	11.9283	6.82053		7.33305	9.3744	1.27838
HGLibA_62202	ZBTB6	17.7048	5.60558	11.9283	6.82053		11.6552	9.3744	0.804311
HGLibA_27262	hsa-mir-561	2.41429	7.00697	11.9283	6.82053		4.71063	9.3744	1.99005
HGLibA_60343	UPF1	4.82858	8.40837	11.9283	6.82053		6.61847	9.3744	1.4164
HGLibA_25464	hsa-mir-4498	16.0953	8.40837	11.9283	6.82053		12.2518	9.3744	0.765143
HGLibA_54459	SST	11.2667	9.80976	11.9283	6.82053		10.5382	9.3744	0.889561
HGLibA_14384	ECE2	5.63334	12.6125	11.9283	6.82053		9.12295	9.3744	1.02756
HGLibA_59716	TXNDC9	12.0714	14.0139	11.9283	6.82053		13.0427	9.3744	0.718747
HGLibA_61876	XRCC3	12.0714	15.4153	11.9283	6.82053		13.7434	9.3744	0.682102
HGLibA_43414	PEX7	14.4857	15.4153	11.9283	6.82053		14.9505	9.3744	0.627027
HGLibA_23183	hsa-mir-199a-1	8.04763	19.6195	11.9283	6.82053		13.8336	9.3744	0.677655
HGLibA_13339	DLGAP1	31.3858	19.6195	11.9283	6.82053		25.5026	9.3744	0.367585
HGLibA_21409	HIST1H2AM	17.7048	21.0209	11.9283	6.82053		19.3629	9.3744	0.484143
HGLibA_01955	ANKFN1	28.9715	23.8237	11.9283	6.82053		26.3976	9.3744	0.355123
HGLibA_42178	P2RY6	27.3619	44.8446	11.9283	6.82053		36.1033	9.3744	0.259655
HGLibA_03473	ATG16L1	1.60953	1.40139	13.0126	6.82053		1.50546	9.91659	6.58708
HGLibA_39889	NR2C2AP	16.9	1.40139	13.0126	6.82053		9.15071	9.91659	1.0837
HGLibA_43305	PECAM1	13.681	2.80279	13.0126	6.82053		8.24188	9.91659	1.2032
HGLibA_59458	TTF2	4.02381	4.20418	13.0126	6.82053		4.114	9.91659	2.41045
HGLibA_27183	hsa-mir-553	11.2667	5.60558	13.0126	6.82053		8.43613	9.91659	1.17549
HGLibA_46026	PRPF40B	15.2905	7.00697	13.0126	6.82053		11.1487	9.91659	0.889481
HGLibA_55632	TARS	0.804763	8.40837	13.0126	6.82053		4.60656	9.91659	2.15271
HGLibA_31019	ITGA3	0.804763	8.40837	13.0126	6.82053		4.60656	9.91659	2.15271
HGLibA_38309	NAB2	8.04763	9.80976	13.0126	6.82053		8.9287	9.91659	1.11064
HGLibA_64897	NonTargetingControlGuideForHuman_0514	10.4619	12.6125	13.0126	6.82053		11.5372	9.91659	0.859529
HGLibA_00529	ACR	10.4619	12.6125	13.0126	6.82053		11.5372	9.91659	0.859529
HGLibA_20098	GPR85	15.2905	12.6125	13.0126	6.82053		13.9515	9.91659	0.710789
HGLibA_54352	SRSF10	8.85239	15.4153	13.0126	6.82053		12.1339	9.91659	0.817265
HGLibA_44629	PNCK	12.0714	16.8167	13.0126	6.82053		14.4441	9.91659	0.68655
HGLibA_50969	SEZ6L	12.0714	18.2181	13.0126	6.82053		15.1448	9.91659	0.654786
HGLibA_61973	YIPF6	21.7286	23.8237	13.0126	6.82053		22.7762	9.91659	0.435394
HGLibA_45994	PROZ	7.24287	26.6265	13.0126	6.82053		16.9347	9.91659	0.585579
HGLibA_30981	ISY1	12.8762	26.6265	13.0126	6.82053		19.7514	9.91659	0.502071
HGLibA_05219	C11orf96	12.0714	28.0279	13.0126	6.82053		20.0497	9.91659	0.494601
HGLibA_60039	UBR2	2.41429	7.00697	14.097	6.82053		4.71063	10.4588	2.22025
HGLibA_55239	SYMPK	3.21905	8.40837	14.097	6.82053		5.81371	10.4588	1.79899
HGLibA_25119	hsa-mir-4419b	28.1667	9.80976	14.097	6.82053		18.9882	10.4588	0.550803
HGLibA_65278	NonTargetingControlGuideForHuman_0895	21.7286	15.4153	14.097	6.82053		18.572	10.4588	0.563149
HGLibA_29016	hsa-mir-7843	13.681	16.8167	14.097	6.82053		15.2489	10.4588	0.685873
HGLibA_35962	MDFIC	12.8762	18.2181	14.097	6.82053		15.5472	10.4588	0.672713
HGLibA_37991	MYH1	21.7286	22.4223	14.097	6.82053		22.0755	10.4588	0.473774
HGLibA_31063	ITGB1BP2	20.9238	25.2251	14.097	6.82053		23.0745	10.4588	0.453262
HGLibA_29121	hsa-mir-8057	8.04763	30.8307	14.097	6.82053		19.4392	10.4588	0.538027
HGLibA_12757	DDX59	8.04763	2.80279	15.1814	6.82053		5.42521	11.001	2.02775
HGLibA_28466	hsa-mir-6809	9.65716	4.20418	15.1814	6.82053		6.93067	11.001	1.58729
HGLibA_49131	RPH3A	16.9	4.20418	15.1814	6.82053		10.5521	11.001	1.04254
HGLibA_44926	POLRMT	12.8762	5.60558	15.1814	6.82053		9.24089	11.001	1.19047
HGLibA_51232	SH3D21	9.65716	7.00697	15.1814	6.82053		8.33206	11.001	1.32032
HGLibA_57486	TMEM207	22.5334	7.00697	15.1814	6.82053		14.7702	11.001	0.744811
HGLibA_49401	RPS24	5.63334	11.2112	15.1814	6.82053		8.42225	11.001	1.30618
HGLibA_46333	PSG4	6.4381	14.0139	15.1814	6.82053		10.226	11.001	1.07578
HGLibA_18736	GBP4	3.21905	15.4153	15.1814	6.82053		9.31719	11.001	1.18072
HGLibA_19434	GMPS	11.2667	15.4153	15.1814	6.82053		13.341	11.001	0.824598
HGLibA_27074	hsa-mir-548i-3	12.8762	15.4153	15.1814	6.82053		14.1458	11.001	0.777686
HGLibA_44827	POLM	12.8762	15.4153	15.1814	6.82053		14.1458	11.001	0.777686
HGLibA_43191	PDK4	9.65716	16.8167	15.1814	6.82053		13.2369	11.001	0.831081
HGLibA_39849	NQO1	29.7762	18.2181	15.1814	6.82053		23.9972	11.001	0.458428
HGLibA_28184	hsa-mir-6744	14.4857	19.6195	15.1814	6.82053		17.0526	11.001	0.645119
HGLibA_45908	PRMT10	17.7048	19.6195	15.1814	6.82053		18.6622	11.001	0.589481
HGLibA_61626	WNK3	11.2667	22.4223	15.1814	6.82053		16.8445	11.001	0.65309
HGLibA_16504	FAM21A	16.0953	22.4223	15.1814	6.82053		19.2588	11.001	0.571219
HGLibA_37223	MRPL24	33.8	35.0349	15.1814	6.82053		34.4175	11.001	0.319634
HGLibA_16039	FAM115C	12.8762	43.4432	15.1814	6.82053		28.1597	11.001	0.390664
HGLibA_61354	WDR33	13.681	4.20418	16.2658	6.82053		8.94258	11.5432	1.29081
HGLibA_31603	KCNK18	8.04763	5.60558	16.2658	6.82053		6.8266	11.5432	1.69091
HGLibA_54070	SPPL2C	4.02381	8.40837	16.2658	6.82053		6.21609	11.5432	1.85698
HGLibA_15140	ENO1	6.4381	11.2112	16.2658	6.82053		8.82463	11.5432	1.30806
HGLibA_53827	SPATC1L	14.4857	11.2112	16.2658	6.82053		12.8484	11.5432	0.89841
HGLibA_28041	hsa-mir-663a	19.3143	11.2112	16.2658	6.82053		15.2627	11.5432	0.756298
HGLibA_26093	hsa-mir-4735	10.4619	14.0139	16.2658	6.82053		12.2379	11.5432	0.943229
HGLibA_55332	SYT1	12.0714	15.4153	16.2658	6.82053		13.7434	11.5432	0.839907
HGLibA_24822	hsa-mir-4265	13.681	15.4153	16.2658	6.82053		14.5482	11.5432	0.793446
HGLibA_17338	FGB	24.1429	19.6195	16.2658	6.82053		21.8812	11.5432	0.527538
HGLibA_29773	IBTK	5.63334	33.6335	16.2658	6.82053		19.6334	11.5432	0.587935
HGLibA_24031	hsa-mir-328	6.4381	9.80976	17.3502	6.82053		8.12393	12.0854	1.48762
HGLibA_21209	HEXIM1	12.0714	16.8167	17.3502	6.82053		14.4441	12.0854	0.8367
HGLibA_27666	hsa-mir-6088	17.7048	18.2181	17.3502	6.82053		17.9615	12.0854	0.67285
HGLibA_60438	URM1	14.4857	19.6195	17.3502	6.82053		17.0526	12.0854	0.70871
HGLibA_26983	hsa-mir-548au	20.9238	22.4223	17.3502	6.82053		21.6731	12.0854	0.557621
HGLibA_50004	SAP18	10.4619	23.8237	17.3502	6.82053		17.1428	12.0854	0.704981
HGLibA_22022	HPCAL4	20.1191	4.20418	18.4346	6.82053		12.1616	12.6276	1.03831
HGLibA_15371	EPS15L1	1.60953	5.60558	18.4346	6.82053		3.60755	12.6276	3.50031
HGLibA_29614	HSPBAP1	9.65716	5.60558	18.4346	6.82053		7.63137	12.6276	1.65469
HGLibA_58505	TPTE2	12.0714	7.00697	18.4346	6.82053		9.53921	12.6276	1.32375
HGLibA_34784	LRSAM1	13.681	11.2112	18.4346	6.82053		12.4461	12.6276	1.01458
HGLibA_34694	LRRC61	15.2905	21.0209	18.4346	6.82053		18.1557	12.6276	0.695515
HGLibA_26015	hsa-mir-4715	2.41429	4.20418	19.519	6.82053		3.30924	13.1698	3.9797
HGLibA_61115	VRK2	6.4381	5.60558	19.519	6.82053		6.02184	13.1698	2.187
HGLibA_44459	PLIN1	10.4619	8.40837	19.519	6.82053		9.43514	13.1698	1.39582
HGLibA_07405	CBLN1	13.681	8.40837	19.519	6.82053		11.0447	13.1698	1.19241
HGLibA_03152	ARSJ	10.4619	9.80976	19.519	6.82053		10.1358	13.1698	1.29933
HGLibA_15419	ERBB3	28.1667	22.4223	19.519	6.82053		25.2945	13.1698	0.520657
HGLibA_56948	TLR7	12.0714	28.0279	19.519	6.82053		20.0497	13.1698	0.656856
HGLibA_44148	PKP4	21.7286	33.6335	19.519	6.82053		27.681	13.1698	0.475768
HGLibA_34603	LRRC32	8.04763	39.239	19.519	6.82053		23.6433	13.1698	0.557017
HGLibA_05693	C19orf66	9.65716	2.80279	20.6034	6.82053		6.22997	13.7119	2.20096
HGLibA_23101	hsa-mir-1910	13.681	4.20418	20.6034	6.82053		8.94258	13.7119	1.53333
HGLibA_47949	RC3H1	7.24287	5.60558	20.6034	6.82053		6.42422	13.7119	2.13441
HGLibA_55240	SYMPK	16.0953	5.60558	20.6034	6.82053		10.8504	13.7119	1.26372
HGLibA_06518	C7	4.82858	7.00697	20.6034	6.82053		5.91777	13.7119	2.31708
HGLibA_13872	DPP4	4.02381	8.40837	20.6034	6.82053		6.21609	13.7119	2.20588
HGLibA_10693	COPA	13.681	12.6125	20.6034	6.82053		13.1468	13.7119	1.04299
HGLibA_11368	CSMD3	12.0714	16.8167	20.6034	6.82053		14.4441	13.7119	0.949312
HGLibA_08568	CDC42EP2	14.4857	19.6195	20.6034	6.82053		17.0526	13.7119	0.804096
HGLibA_37682	MTHFSD	20.1191	19.6195	20.6034	6.82053		19.8693	13.7119	0.690107
HGLibA_43228	PDRG1	29.7762	36.4363	20.6034	6.82053		33.1062	13.7119	0.41418
HGLibA_56367	TEX26	0.804763	4.20418	21.6877	6.82053		2.50447	14.2541	5.69147
HGLibA_37861	MUS81	8.85239	18.2181	21.6877	6.82053		13.5353	14.2541	1.05311
HGLibA_28864	hsa-mir-7111	19.3143	18.2181	21.6877	6.82053		18.7662	14.2541	0.759564
HGLibA_47257	RAB6A	14.4857	21.0209	21.6877	6.82053		17.7533	14.2541	0.8029
HGLibA_54374	SRSF7	28.9715	21.0209	21.6877	6.82053		24.9962	14.2541	0.570252
HGLibA_49312	RPP14	8.04763	4.20418	22.7721	6.82053		6.12591	14.7963	2.41537
HGLibA_44276	PLCB4	9.65716	19.6195	22.7721	6.82053		14.6383	14.7963	1.01079
HGLibA_36918	MOGAT3	9.65716	11.2112	23.8565	6.82053		10.4342	15.3385	1.47003
HGLibA_14112	DUS1L	20.1191	26.6265	23.8565	6.82053		23.3728	15.3385	0.656256
HGLibA_34092	LOC100132146	24.1429	32.2321	23.8565	6.82053		28.1875	15.3385	0.544161
HGLibA_56157	TCTEX1D4	10.4619	15.4153	24.9409	6.82053		12.9386	15.8807	1.22739
HGLibA_46739	PTPN20A	20.1191	22.4223	24.9409	6.82053		21.2707	15.8807	0.746601
HGLibA_19830	GPN3	13.681	18.2181	26.0253	6.82053		15.9495	16.4229	1.02968
HGLibA_60686	USP53	16.0953	19.6195	26.0253	6.82053		17.8574	16.4229	0.91967
HGLibA_31668	KCNRG	11.2667	12.6125	27.1097	6.82053		11.9396	16.9651	1.42091
HGLibA_64466	NonTargetingControlGuideForHuman_0083	11.2667	29.4293	29.2785	6.82053		20.348	18.0495	0.887041
HGLibA_48399	RGS9	20.9238	47.6474	29.2785	6.82053		34.2856	18.0495	0.526445
HGLibA_09575	CHRNA4	13.681	8.40837	30.3628	6.82053		11.0447	18.5917	1.68332
HGLibA_63711	ZNF626	29.7762	21.0209	31.4472	6.82053		25.3986	19.1339	0.753345
HGLibA_42076	OVCA2	12.8762	30.8307	31.4472	6.82053		21.8534	19.1339	0.875555
HGLibA_20475	GSTM2	9.65716	14.0139	32.5316	6.82053		11.8355	19.6761	1.66246
HGLibA_07374	CATSPERG	24.1429	19.6195	33.616	6.82053		21.8812	20.2183	0.924002
HGLibA_42327	PAK1IP1	28.1667	22.4223	33.616	6.82053		25.2945	20.2183	0.799315
HGLibA_08785	CDK5RAP2	10.4619	7.00697	35.7848	6.82053		8.73445	21.3027	2.43892
HGLibA_62730	ZNF107	21.7286	32.2321	35.7848	6.82053		26.9803	21.3027	0.789562
HGLibA_07408	CBLN2	9.65716	1.40139	1.08439	7.6731		5.52928	4.37874	0.79192
HGLibA_24735	hsa-mir-410	8.85239	2.80279	1.08439	7.6731		5.82759	4.37874	0.751381
HGLibA_09093	CENPW	7.24287	4.20418	1.08439	7.6731		5.72352	4.37874	0.765043
HGLibA_33662	LGALS7B	3.21905	5.60558	1.08439	7.6731		4.41231	4.37874	0.992391
HGLibA_30905	IRGQ	12.0714	7.00697	1.08439	7.6731		9.53921	4.37874	0.459026
HGLibA_10501	COL11A1	2.41429	8.40837	1.08439	7.6731		5.41133	4.37874	0.809181
HGLibA_28663	hsa-mir-6859-1	6.4381	15.4153	1.08439	7.6731		10.9267	4.37874	0.400737
HGLibA_51569	SKIL	5.63334	18.2181	1.08439	7.6731		11.9257	4.37874	0.367167
HGLibA_16880	FARS2	1.60953	1.40139	2.16877	7.6731		1.50546	4.92094	3.26872
HGLibA_61423	WDR6	3.21905	1.40139	2.16877	7.6731		2.31022	4.92094	2.13007
HGLibA_16228	FAM163A	4.02381	1.40139	2.16877	7.6731		2.7126	4.92094	1.8141
HGLibA_19518	GNG13	7.24287	1.40139	2.16877	7.6731		4.32213	4.92094	1.13854
HGLibA_51090	SGCD	4.02381	2.80279	2.16877	7.6731		3.4133	4.92094	1.44169
HGLibA_49642	RSPO4	4.82858	2.80279	2.16877	7.6731		3.81568	4.92094	1.28966
HGLibA_17585	FKBP7	2.41429	4.20418	2.16877	7.6731		3.30924	4.92094	1.48703
HGLibA_45888	PRLH	7.24287	4.20418	2.16877	7.6731		5.72352	4.92094	0.859773
HGLibA_29229	hsa-mir-8083	3.21905	5.60558	2.16877	7.6731		4.41231	4.92094	1.11527
HGLibA_53016	SMIM13	13.681	5.60558	2.16877	7.6731		9.64327	4.92094	0.510297
HGLibA_54751	STK17A	14.4857	5.60558	2.16877	7.6731		10.0457	4.92094	0.489857
HGLibA_22500	hsa-mir-125b-1	3.21905	7.00697	2.16877	7.6731		5.11301	4.92094	0.962434
HGLibA_57379	TMEM179B	4.02381	7.00697	2.16877	7.6731		5.51539	4.92094	0.892218
HGLibA_20174	GPX2	5.63334	7.00697	2.16877	7.6731		6.32016	4.92094	0.77861
HGLibA_59285	TSR2	8.85239	7.00697	2.16877	7.6731		7.92968	4.92094	0.620572
HGLibA_50849	SERPINB7	6.4381	8.40837	2.16877	7.6731		7.42324	4.92094	0.66291
HGLibA_25078	hsa-mir-4325	8.04763	12.6125	2.16877	7.6731		10.3301	4.92094	0.476369
HGLibA_33691	LGI4	8.85239	15.4153	2.16877	7.6731		12.1339	4.92094	0.405554
HGLibA_35307	MAK16	22.5334	18.2181	2.16877	7.6731		20.3757	4.92094	0.241509
HGLibA_17584	FKBP7	7.24287	22.4223	2.16877	7.6731		14.8326	4.92094	0.331765
HGLibA_35974	MDH1B	1.60953	1.40139	3.25316	7.6731		1.50546	5.46313	3.62888
HGLibA_16259	FAM170A	3.21905	1.40139	3.25316	7.6731		2.31022	5.46313	2.36476
HGLibA_02066	ANKRD32	5.63334	2.80279	3.25316	7.6731		4.21806	5.46313	1.29517
HGLibA_17530	FILIP1L	4.02381	5.60558	3.25316	7.6731		4.8147	5.46313	1.13468
HGLibA_05157	C11orf54	10.4619	5.60558	3.25316	7.6731		8.03375	5.46313	0.680022
HGLibA_01219	AGPAT2	1.60953	7.00697	3.25316	7.6731		4.30825	5.46313	1.26806
HGLibA_31315	KANK2	4.02381	8.40837	3.25316	7.6731		6.21609	5.46313	0.878869
HGLibA_58462	TPR	15.2905	8.40837	3.25316	7.6731		11.8494	5.46313	0.461046
HGLibA_25996	hsa-mir-4710	10.4619	12.6125	3.25316	7.6731		11.5372	5.46313	0.473522
HGLibA_54087	SPRN	12.0714	18.2181	3.25316	7.6731		15.1448	5.46313	0.360727
HGLibA_19791	GPER	4.82858	1.40139	4.33755	7.6731		3.11499	6.00532	1.92788
HGLibA_05903	C1orf87	7.24287	1.40139	4.33755	7.6731		4.32213	6.00532	1.38944
HGLibA_28879	hsa-mir-7114	4.82858	2.80279	4.33755	7.6731		3.81568	6.00532	1.57385
HGLibA_57542	TMEM230	1.60953	4.20418	4.33755	7.6731		2.90685	6.00532	2.06592
HGLibA_45737	PRF1	10.4619	4.20418	4.33755	7.6731		7.33305	6.00532	0.818939
HGLibA_45874	PRKRIP1	4.82858	8.40837	4.33755	7.6731		6.61847	6.00532	0.907358
HGLibA_33335	LARS	4.82858	8.40837	4.33755	7.6731		6.61847	6.00532	0.907358
HGLibA_29621	HSPE1	6.4381	8.40837	4.33755	7.6731		7.42324	6.00532	0.80899
HGLibA_50945	SETD7	8.85239	8.40837	4.33755	7.6731		8.63038	6.00532	0.695835
HGLibA_56066	TCF24	22.5334	8.40837	4.33755	7.6731		15.4709	6.00532	0.38817
HGLibA_62748	ZNF131	4.02381	9.80976	4.33755	7.6731		6.91679	6.00532	0.868224
HGLibA_45566	PRAMEF1	21.7286	11.2112	4.33755	7.6731		16.4699	6.00532	0.364625
HGLibA_47963	RCAN3	14.4857	15.4153	4.33755	7.6731		14.9505	6.00532	0.401679
HGLibA_51502	SIRPG	11.2667	35.0349	4.33755	7.6731		23.1508	6.00532	0.259401
HGLibA_09057	CENPH	4.82858	1.40139	5.42194	7.6731		3.11499	6.54752	2.10194
HGLibA_44429	PLEKHM2	6.4381	2.80279	5.42194	7.6731		4.62045	6.54752	1.41707
HGLibA_02950	ARL17A	5.63334	5.60558	5.42194	7.6731		5.61946	6.54752	1.16515
HGLibA_44377	PLEKHB2	7.24287	5.60558	5.42194	7.6731		6.42422	6.54752	1.01919
HGLibA_52827	SLMO2	8.85239	5.60558	5.42194	7.6731		7.22899	6.54752	0.905731
HGLibA_32896	KRTAP10-4	13.681	5.60558	5.42194	7.6731		9.64327	6.54752	0.678972
HGLibA_38847	NDUFS6	5.63334	7.00697	5.42194	7.6731		6.32016	6.54752	1.03597
HGLibA_14040	DSPP	10.4619	7.00697	5.42194	7.6731		8.73445	6.54752	0.74962
HGLibA_00205	ABCF1	16.0953	7.00697	5.42194	7.6731		11.5511	6.54752	0.56683
HGLibA_12560	DCTN6	4.82858	8.40837	5.42194	7.6731		6.61847	6.54752	0.989279
[truncated: 60,129 more rows]

## Sheet: AP750
sgRNA	Gene	DMSO1	DMSO2	AP7501	AP7502		Average DMSO	Average AP300	FD
HGLibA_12666	DDX19B	0.785705	1.36398	0.967944	1.01473		1.07484	0.991337	0.922308
HGLibA_49075	RP1	0.785705	1.36398	0.967944	1.01473		1.07484	0.991337	0.922308
HGLibA_25467	hsa-mir-4499	1.57141	1.36398	0.967944	1.01473		1.4677	0.991337	0.675437
HGLibA_37374	MRPS30	2.35711	1.36398	0.967944	1.01473		1.86055	0.991337	0.53282
HGLibA_39972	NRG4	2.35711	1.36398	0.967944	1.01473		1.86055	0.991337	0.53282
HGLibA_48369	RGS20	4.71423	1.36398	0.967944	1.01473		3.0391	0.991337	0.326194
HGLibA_64239	ZP1	7.07134	1.36398	0.967944	1.01473		4.21766	0.991337	0.235044
HGLibA_12696	DDX39A	10.2142	1.36398	0.967944	1.01473		5.78907	0.991337	0.171243
HGLibA_02019	ANKRD18A	10.9999	1.36398	0.967944	1.01473		6.18192	0.991337	0.160361
HGLibA_12623	DDN	13.357	1.36398	0.967944	1.01473		7.36048	0.991337	0.134684
HGLibA_33803	LILRB4	0.785705	2.72796	0.967944	1.01473		1.75683	0.991337	0.564274
HGLibA_49179	RPL19	18.8569	2.72796	0.967944	1.01473		10.7924	0.991337	0.0918547
HGLibA_14239	DYNC1I2	0.785705	4.09195	0.967944	1.01473		2.43883	0.991337	0.406481
HGLibA_35679	MAS1L	0.785705	4.09195	0.967944	1.01473		2.43883	0.991337	0.406481
HGLibA_53397	SNX8	1.57141	4.09195	0.967944	1.01473		2.83168	0.991337	0.350088
HGLibA_35858	MCCD1	1.57141	4.09195	0.967944	1.01473		2.83168	0.991337	0.350088
HGLibA_40375	NUPR1	1.57141	4.09195	0.967944	1.01473		2.83168	0.991337	0.350088
HGLibA_15477	ERH	2.35711	4.09195	0.967944	1.01473		3.22453	0.991337	0.307436
HGLibA_56909	TLK1	2.35711	4.09195	0.967944	1.01473		3.22453	0.991337	0.307436
HGLibA_62519	ZFP69	3.14282	4.09195	0.967944	1.01473		3.61738	0.991337	0.274048
HGLibA_07966	CCL13	3.92852	4.09195	0.967944	1.01473		4.01023	0.991337	0.247202
HGLibA_42020	OTOL1	3.92852	4.09195	0.967944	1.01473		4.01023	0.991337	0.247202
HGLibA_31277	JPH4	7.07134	4.09195	0.967944	1.01473		5.58164	0.991337	0.177607
HGLibA_53204	SNCG	1.57141	5.45593	0.967944	1.01473		3.51367	0.991337	0.282137
HGLibA_49615	RSPH10B	1.57141	5.45593	0.967944	1.01473		3.51367	0.991337	0.282137
HGLibA_52627	SLC6A8	3.92852	5.45593	0.967944	1.01473		4.69223	0.991337	0.211272
HGLibA_37133	MRGPRX1	4.71423	5.45593	0.967944	1.01473		5.08508	0.991337	0.19495
HGLibA_11338	CSF3	4.71423	5.45593	0.967944	1.01473		5.08508	0.991337	0.19495
HGLibA_24593	hsa-mir-3916	3.14282	6.81991	0.967944	1.01473		4.98137	0.991337	0.199009
HGLibA_37204	MRPL18	4.71423	8.18389	0.967944	1.01473		6.44906	0.991337	0.153718
HGLibA_21198	HESX1	8.64275	8.18389	0.967944	1.01473		8.41332	0.991337	0.117829
HGLibA_60015	UBOX5	2.35711	9.54788	0.967944	1.01473		5.9525	0.991337	0.166541
HGLibA_10022	CLIC1	3.92852	9.54788	0.967944	1.01473		6.7382	0.991337	0.147122
HGLibA_44960	POMT2	0.785705	10.9119	0.967944	1.01473		5.84878	0.991337	0.169495
HGLibA_20553	GTF2H2D	7.07134	10.9119	0.967944	1.01473		8.9916	0.991337	0.110251
HGLibA_61251	WASH1	7.85705	10.9119	0.967944	1.01473		9.38445	0.991337	0.105636
HGLibA_64058	ZNF792	1.57141	12.2758	0.967944	1.01473		6.92363	0.991337	0.143182
HGLibA_52406	SLC39A6	7.07134	13.6398	0.967944	1.01473		10.3556	0.991337	0.0957297
HGLibA_21397	HIST1H2AI	10.9999	16.3678	0.967944	1.01473		13.6838	0.991337	0.0724459
HGLibA_02536	APOL4	11.7856	16.3678	0.967944	1.01473		14.0767	0.991337	0.070424
HGLibA_29892	IFI30	0.785705	1.36398	1.93589	1.01473		1.07484	1.47531	1.37258
HGLibA_63491	ZNF547	0.785705	1.36398	1.93589	1.01473		1.07484	1.47531	1.37258
HGLibA_34335	LOXL4	1.57141	1.36398	1.93589	1.01473		1.4677	1.47531	1.00519
HGLibA_07790	CCDC47	2.35711	1.36398	1.93589	1.01473		1.86055	1.47531	0.792943
HGLibA_03603	ATP1B4	2.35711	1.36398	1.93589	1.01473		1.86055	1.47531	0.792943
HGLibA_25094	hsa-mir-4329	2.35711	1.36398	1.93589	1.01473		1.86055	1.47531	0.792943
HGLibA_13194	DHX37	3.14282	1.36398	1.93589	1.01473		2.2534	1.47531	0.654703
HGLibA_49495	RPUSD1	3.92852	1.36398	1.93589	1.01473		2.64625	1.47531	0.557509
HGLibA_34496	LRP1B	3.92852	1.36398	1.93589	1.01473		2.64625	1.47531	0.557509
HGLibA_19985	GPR180	4.71423	1.36398	1.93589	1.01473		3.0391	1.47531	0.485442
HGLibA_37770	MTRNR2L4	5.49993	1.36398	1.93589	1.01473		3.43196	1.47531	0.429874
HGLibA_48279	RGAG1	7.85705	1.36398	1.93589	1.01473		4.61051	1.47531	0.319988
HGLibA_13034	DGAT1	0.785705	2.72796	1.93589	1.01473		1.75683	1.47531	0.839754
HGLibA_34007	LMOD2	0.785705	2.72796	1.93589	1.01473		1.75683	1.47531	0.839754
HGLibA_05576	C17orf77	1.57141	2.72796	1.93589	1.01473		2.14969	1.47531	0.68629
HGLibA_54344	SRRT	4.71423	2.72796	1.93589	1.01473		3.7211	1.47531	0.396471
HGLibA_55348	SYT14	10.2142	2.72796	1.93589	1.01473		6.47106	1.47531	0.227986
HGLibA_23606	hsa-mir-3125	0.785705	4.09195	1.93589	1.01473		2.43883	1.47531	0.604926
HGLibA_30941	ISCU	1.57141	4.09195	1.93589	1.01473		2.83168	1.47531	0.521001
HGLibA_16990	FBXL18	1.57141	4.09195	1.93589	1.01473		2.83168	1.47531	0.521001
HGLibA_14754	EIF2S1	2.35711	4.09195	1.93589	1.01473		3.22453	1.47531	0.457527
HGLibA_27636	hsa-mir-6080	3.14282	4.09195	1.93589	1.01473		3.61738	1.47531	0.407839
HGLibA_21032	HDDC2	3.92852	4.09195	1.93589	1.01473		4.01023	1.47531	0.367886
HGLibA_06487	C6orf47	4.71423	4.09195	1.93589	1.01473		4.40309	1.47531	0.335062
HGLibA_29249	hsa-mir-8088	4.71423	4.09195	1.93589	1.01473		4.40309	1.47531	0.335062
HGLibA_59906	UBE2J1	7.85705	4.09195	1.93589	1.01473		5.9745	1.47531	0.246934
HGLibA_01006	ADO	13.357	4.09195	1.93589	1.01473		8.72446	1.47531	0.1691
HGLibA_50930	SETD2	1.57141	5.45593	1.93589	1.01473		3.51367	1.47531	0.419877
HGLibA_37973	MYD88	2.35711	6.81991	1.93589	1.01473		4.58851	1.47531	0.321522
HGLibA_48952	RNF32	3.14282	6.81991	1.93589	1.01473		4.98137	1.47531	0.296165
HGLibA_45474	PPP3CA	3.92852	6.81991	1.93589	1.01473		5.37422	1.47531	0.274516
HGLibA_40525	OC90	5.49993	6.81991	1.93589	1.01473		6.15992	1.47531	0.239501
HGLibA_30951	ISL1	1.57141	8.18389	1.93589	1.01473		4.87765	1.47531	0.302463
HGLibA_22591	hsa-mir-1273c	7.07134	8.18389	1.93589	1.01473		7.62762	1.47531	0.193417
HGLibA_16245	FAM168A	19.6426	8.18389	1.93589	1.01473		13.9133	1.47531	0.106036
HGLibA_52934	SMC2	3.92852	9.54788	1.93589	1.01473		6.7382	1.47531	0.218947
HGLibA_06088	C2CD2L	7.85705	10.9119	1.93589	1.01473		9.38445	1.47531	0.157208
HGLibA_01007	ADO	3.14282	12.2758	1.93589	1.01473		7.70933	1.47531	0.191367
HGLibA_28688	hsa-mir-6862-2	8.64275	13.6398	1.93589	1.01473		11.1413	1.47531	0.132418
HGLibA_44424	PLEKHM1	2.35711	15.0038	1.93589	1.01473		8.68046	1.47531	0.169957
HGLibA_04175	BATF2	7.07134	19.0958	1.93589	1.01473		13.0835	1.47531	0.112761
HGLibA_56670	THOP1	0.785705	1.36398	2.90383	1.01473		1.07484	1.95928	1.82285
HGLibA_15863	F2R	3.14282	2.72796	2.90383	1.01473		2.93539	1.95928	0.667468
HGLibA_07058	CAMK1	5.49993	2.72796	2.90383	1.01473		4.11395	1.95928	0.476253
HGLibA_13076	DGKI	13.357	2.72796	2.90383	1.01473		8.04247	1.95928	0.243617
HGLibA_25187	hsa-mir-4435-2	0.785705	4.09195	2.90383	1.01473		2.43883	1.95928	0.80337
HGLibA_49177	RPL18A	0.785705	4.09195	2.90383	1.01473		2.43883	1.95928	0.80337
HGLibA_17585	FKBP7	2.35711	4.09195	2.90383	1.01473		3.22453	1.95928	0.607617
HGLibA_21974	HOXC6	3.14282	4.09195	2.90383	1.01473		3.61738	1.95928	0.541629
HGLibA_06327	C4orf36	4.71423	4.09195	2.90383	1.01473		4.40309	1.95928	0.444979
HGLibA_45083	POU6F1	3.92852	5.45593	2.90383	1.01473		4.69223	1.95928	0.417559
HGLibA_37025	MPLKIP	4.71423	5.45593	2.90383	1.01473		5.08508	1.95928	0.3853
HGLibA_22594	hsa-mir-1273d	18.0712	5.45593	2.90383	1.01473		11.7636	1.95928	0.166555
HGLibA_25780	hsa-mir-4655	0.785705	6.81991	2.90383	1.01473		3.80281	1.95928	0.515219
HGLibA_11873	CXCL5	4.71423	6.81991	2.90383	1.01473		5.76707	1.95928	0.339736
HGLibA_04178	BATF3	1.57141	8.18389	2.90383	1.01473		4.87765	1.95928	0.401685
HGLibA_47754	RBL1	2.35711	8.18389	2.90383	1.01473		5.2705	1.95928	0.371744
HGLibA_33108	KRTAP6-3	3.92852	9.54788	2.90383	1.01473		6.7382	1.95928	0.290772
HGLibA_26228	hsa-mir-4769	3.92852	9.54788	2.90383	1.01473		6.7382	1.95928	0.290772
HGLibA_46944	PXK	12.5713	9.54788	2.90383	1.01473		11.0596	1.95928	0.177157
HGLibA_34265	LOC646862	14.1427	12.2758	2.90383	1.01473		13.2093	1.95928	0.148326
HGLibA_48819	RNF145	6.28564	15.0038	2.90383	1.01473		10.6447	1.95928	0.184061
HGLibA_46607	PTGER3	5.49993	24.5517	2.90383	1.01473		15.0258	1.95928	0.130394
HGLibA_13189	DHX36	0.785705	1.36398	3.87177	1.01473		1.07484	2.44325	2.27312
HGLibA_27631	hsa-mir-608	1.57141	1.36398	3.87177	1.01473		1.4677	2.44325	1.66469
HGLibA_50175	SCD5	1.57141	1.36398	3.87177	1.01473		1.4677	2.44325	1.66469
HGLibA_32819	KRT73	3.14282	1.36398	3.87177	1.01473		2.2534	2.44325	1.08425
HGLibA_32006	KIAA1211L	3.92852	1.36398	3.87177	1.01473		2.64625	2.44325	0.923287
HGLibA_59627	TULP4	0.785705	2.72796	3.87177	1.01473		1.75683	2.44325	1.39071
HGLibA_58313	TOR1B	1.57141	2.72796	3.87177	1.01473		2.14969	2.44325	1.13656
HGLibA_58360	TP53INP2	2.35711	2.72796	3.87177	1.01473		2.54254	2.44325	0.96095
HGLibA_62947	ZNF248	4.71423	2.72796	3.87177	1.01473		3.7211	2.44325	0.656595
HGLibA_27141	hsa-mir-548y	10.9999	2.72796	3.87177	1.01473		6.86391	2.44325	0.355956
HGLibA_52696	SLC9A3R1	0.785705	4.09195	3.87177	1.01473		2.43883	2.44325	1.00181
HGLibA_50619	SEMA3E	3.14282	4.09195	3.87177	1.01473		3.61738	2.44325	0.67542
HGLibA_22554	hsa-mir-1268b	6.28564	4.09195	3.87177	1.01473		5.18879	2.44325	0.470871
HGLibA_50280	SCN4A	1.57141	5.45593	3.87177	1.01473		3.51367	2.44325	0.695356
HGLibA_45231	PPIL2	1.57141	5.45593	3.87177	1.01473		3.51367	2.44325	0.695356
HGLibA_49157	RPL13	4.71423	5.45593	3.87177	1.01473		5.08508	2.44325	0.480475
HGLibA_62367	ZDHHC14	9.42845	5.45593	3.87177	1.01473		7.44219	2.44325	0.328297
HGLibA_09363	CHCHD10	1.57141	9.54788	3.87177	1.01473		5.55964	2.44325	0.439462
HGLibA_30282	IL17C	6.28564	9.54788	3.87177	1.01473		7.91676	2.44325	0.308618
HGLibA_29367	hsa-mir-935	1.57141	10.9119	3.87177	1.01473		6.24163	2.44325	0.391444
HGLibA_25368	hsa-mir-4476	6.28564	10.9119	3.87177	1.01473		8.59875	2.44325	0.28414
HGLibA_23590	hsa-mir-3121	13.357	10.9119	3.87177	1.01473		12.1344	2.44325	0.201349
HGLibA_03133	ARSD	7.85705	13.6398	3.87177	1.01473		10.7484	2.44325	0.227312
HGLibA_55567	TAL1	0.785705	1.36398	4.83972	1.01473		1.07484	2.92722	2.7234
HGLibA_03981	B3GNT1	0.785705	1.36398	4.83972	1.01473		1.07484	2.92722	2.7234
HGLibA_30189	IGSF8	0.785705	1.36398	4.83972	1.01473		1.07484	2.92722	2.7234
HGLibA_36329	MFAP2	1.57141	1.36398	4.83972	1.01473		1.4677	2.92722	1.99443
HGLibA_04780	BRD4	0.785705	2.72796	4.83972	1.01473		1.75683	2.92722	1.66619
HGLibA_49197	RPL24	2.35711	2.72796	4.83972	1.01473		2.54254	2.92722	1.1513
HGLibA_22951	hsa-mir-151a	2.35711	2.72796	4.83972	1.01473		2.54254	2.92722	1.1513
HGLibA_23160	hsa-mir-197	4.71423	2.72796	4.83972	1.01473		3.7211	2.92722	0.786656
HGLibA_26220	hsa-mir-4767	5.49993	2.72796	4.83972	1.01473		4.11395	2.92722	0.711536
HGLibA_02496	APOBEC4	0.785705	4.09195	4.83972	1.01473		2.43883	2.92722	1.20026
HGLibA_20306	GRIN2C	2.35711	4.09195	4.83972	1.01473		3.22453	2.92722	0.907798
HGLibA_47887	RBMX2	4.71423	4.09195	4.83972	1.01473		4.40309	2.92722	0.664812
HGLibA_38776	NDUFAF3	7.07134	4.09195	4.83972	1.01473		5.58164	2.92722	0.524438
HGLibA_22501	hsa-mir-125b-1	13.357	4.09195	4.83972	1.01473		8.72446	2.92722	0.335519
HGLibA_50474	SEC13	13.357	4.09195	4.83972	1.01473		8.72446	2.92722	0.335519
HGLibA_42325	PAK1	7.07134	5.45593	4.83972	1.01473		6.26364	2.92722	0.467336
HGLibA_22944	hsa-mir-150	0.785705	6.81991	4.83972	1.01473		3.80281	2.92722	0.769753
HGLibA_15424	ERC1	3.14282	6.81991	4.83972	1.01473		4.98137	2.92722	0.587635
HGLibA_65119	NonTargetingControlGuideForHuman_0736	9.42845	6.81991	4.83972	1.01473		8.12418	2.92722	0.36031
HGLibA_61154	VSTM2L	7.85705	9.54788	4.83972	1.01473		8.70246	2.92722	0.336367
HGLibA_41851	OR9A2	2.35711	10.9119	4.83972	1.01473		6.63449	2.92722	0.441213
HGLibA_42406	PAOX	8.64275	19.0958	4.83972	1.01473		13.8693	2.92722	0.211059
HGLibA_53406	SOAT2	15.7141	38.1915	4.83972	1.01473		26.9528	2.92722	0.108606
HGLibA_13795	DOM3Z	2.35711	1.36398	5.80766	1.01473		1.86055	3.4112	1.83344
HGLibA_50329	SCPEP1	4.71423	2.72796	5.80766	1.01473		3.7211	3.4112	0.916718
HGLibA_61816	XKR7	22.7854	2.72796	5.80766	1.01473		12.7567	3.4112	0.267404
HGLibA_03905	AVPR1B	2.35711	4.09195	5.80766	1.01473		3.22453	3.4112	1.05789
HGLibA_54372	SRSF6	9.42845	4.09195	5.80766	1.01473		6.7602	3.4112	0.5046
HGLibA_40610	OGG1	3.14282	5.45593	5.80766	1.01473		4.29937	3.4112	0.793417
HGLibA_60586	USP20	7.85705	5.45593	5.80766	1.01473		6.65649	3.4112	0.512462
HGLibA_51450	SIK1	1.57141	6.81991	5.80766	1.01473		4.19566	3.4112	0.813029
HGLibA_40347	NUP54	3.92852	6.81991	5.80766	1.01473		5.37422	3.4112	0.634733
HGLibA_03383	ASTN2	14.9284	9.54788	5.80766	1.01473		12.2381	3.4112	0.278735
HGLibA_54236	SREBF1	5.49993	10.9119	5.80766	1.01473		8.2059	3.4112	0.415701
HGLibA_64588	NonTargetingControlGuideForHuman_0205	11.7856	15.0038	5.80766	1.01473		13.3947	3.4112	0.254668
HGLibA_31336	KARS	17.2855	15.0038	5.80766	1.01473		16.1447	3.4112	0.211289
HGLibA_57313	TMEM161A	6.28564	30.0076	5.80766	1.01473		18.1466	3.4112	0.18798
HGLibA_27660	hsa-mir-6087	6.28564	1.36398	6.7756	1.01473		3.82481	3.89517	1.0184
HGLibA_22096	HRH2	0.785705	2.72796	6.7756	1.01473		1.75683	3.89517	2.21715
HGLibA_08224	CCZ1B	3.14282	4.09195	6.7756	1.01473		3.61738	3.89517	1.07679
HGLibA_37268	MRPL41	3.14282	5.45593	6.7756	1.01473		4.29937	3.89517	0.905985
HGLibA_51179	SH2D3A	3.14282	5.45593	6.7756	1.01473		4.29937	3.89517	0.905985
HGLibA_09679	CIAPIN1	3.92852	5.45593	6.7756	1.01473		4.69223	3.89517	0.830132
HGLibA_60854	VCAM1	6.28564	5.45593	6.7756	1.01473		5.87078	3.89517	0.663483
HGLibA_47511	RAP1B	6.28564	5.45593	6.7756	1.01473		5.87078	3.89517	0.663483
HGLibA_42313	PAICS	7.07134	5.45593	6.7756	1.01473		6.26364	3.89517	0.62187
HGLibA_12235	CYTH1	7.85705	5.45593	6.7756	1.01473		6.65649	3.89517	0.585169
HGLibA_55400	SYVN1	2.35711	8.18389	6.7756	1.01473		5.2705	3.89517	0.73905
HGLibA_23060	hsa-mir-186	22.7854	8.18389	6.7756	1.01473		15.4847	3.89517	0.25155
HGLibA_26575	hsa-mir-5091	7.07134	16.3678	6.7756	1.01473		11.7196	3.89517	0.332364
HGLibA_17584	FKBP7	7.07134	21.8237	6.7756	1.01473		14.4475	3.89517	0.269608
HGLibA_62540	ZFPM1	12.5713	25.9157	6.7756	1.01473		19.2435	3.89517	0.202415
HGLibA_28876	hsa-mir-7113	5.49993	2.72796	7.74355	1.01473		4.11395	4.37914	1.06446
HGLibA_06043	C21orf59	4.71423	4.09195	7.74355	1.01473		4.40309	4.37914	0.994561
HGLibA_44722	PNRC1	7.07134	4.09195	7.74355	1.01473		5.58164	4.37914	0.784561
HGLibA_34290	LOC730159	5.49993	8.18389	7.74355	1.01473		6.84191	4.37914	0.640046
HGLibA_36041	MED14	24.3568	10.9119	7.74355	1.01473		17.6343	4.37914	0.24833
HGLibA_00398	ACBD3	27.4997	10.9119	7.74355	1.01473		19.2058	4.37914	0.228012
HGLibA_61930	YBX1	5.49993	15.0038	7.74355	1.01473		10.2519	4.37914	0.427155
HGLibA_35033	LYRM1	10.2142	16.3678	7.74355	1.01473		13.291	4.37914	0.329482
HGLibA_53770	SPATA31A6	3.92852	1.36398	8.71149	1.01473		2.64625	4.86311	1.83773
HGLibA_43803	PIAS4	5.49993	4.09195	8.71149	1.01473		4.79594	4.86311	1.01401
HGLibA_28221	hsa-mir-6752	3.14282	8.18389	8.71149	1.01473		5.66336	4.86311	0.858698
HGLibA_04159	BARHL1	3.14282	9.54788	8.71149	1.01473		6.34535	4.86311	0.766406
HGLibA_05949	C1QTNF5	18.8569	9.54788	8.71149	1.01473		14.2024	4.86311	0.342415
HGLibA_58359	TP53INP2	10.9999	12.2758	8.71149	1.01473		11.6379	4.86311	0.41787
HGLibA_09624	CHST14	3.14282	13.6398	8.71149	1.01473		8.39132	4.86311	0.579541
HGLibA_27808	hsa-mir-629	0.785705	1.36398	9.67944	1.01473		1.07484	5.34708	4.97475
HGLibA_18266	FZD2	10.9999	1.36398	9.67944	1.01473		6.18192	5.34708	0.864955
HGLibA_01251	AGRN	3.92852	2.72796	9.67944	1.01473		3.32824	5.34708	1.60658
HGLibA_11442	CSRP3	0.785705	5.45593	9.67944	1.01473		3.12082	5.34708	1.71336
HGLibA_21969	HOXC4	3.92852	8.18389	9.67944	1.01473		6.05621	5.34708	0.882909
HGLibA_39193	NHLRC4	15.7141	13.6398	9.67944	1.01473		14.677	5.34708	0.364318
HGLibA_44393	PLEKHG2	11.7856	17.7318	9.67944	1.01473		14.7587	5.34708	0.362301
HGLibA_03547	ATP10B	7.85705	2.72796	10.6474	1.01473		5.29251	5.83105	1.10176
HGLibA_57362	TMEM176B	3.14282	4.09195	10.6474	1.01473		3.61738	5.83105	1.61195
HGLibA_12751	DDX56	2.35711	5.45593	10.6474	1.01473		3.90652	5.83105	1.49265
HGLibA_27524	hsa-mir-593	5.49993	5.45593	10.6474	1.01473		5.47793	5.83105	1.06446
HGLibA_64641	NonTargetingControlGuideForHuman_0258	8.64275	6.81991	10.6474	1.01473		7.73133	5.83105	0.754211
HGLibA_00601	ACTB	17.2855	6.81991	10.6474	1.01473		12.0527	5.83105	0.483796
HGLibA_05348	C14orf180	9.42845	10.9119	10.6474	1.01473		10.1702	5.83105	0.57335
HGLibA_30322	IL19	10.9999	20.4597	10.6474	1.01473		15.7298	5.83105	0.370701
HGLibA_37825	MUC20	16.4998	42.2835	10.6474	1.01473		29.3916	5.83105	0.198392
HGLibA_41472	OR52K2	0.785705	1.36398	11.6153	1.01473		1.07484	6.31503	5.8753
HGLibA_16865	FAP	0.785705	1.36398	11.6153	1.01473		1.07484	6.31503	5.8753
HGLibA_18800	GCM1	3.92852	2.72796	11.6153	1.01473		3.32824	6.31503	1.8974
HGLibA_62111	ZBTB14	3.14282	8.18389	11.6153	1.01473		5.66336	6.31503	1.11507
HGLibA_13585	DNAJC17	10.2142	15.0038	11.6153	1.01473		12.609	6.31503	0.500836
HGLibA_53170	SNAP29	7.85705	6.81991	12.5833	1.01473		7.33848	6.799	0.926486
HGLibA_34131	LOC100289561	6.28564	17.7318	12.5833	1.01473		12.0087	6.799	0.566173
HGLibA_60935	VHL	3.92852	8.18389	13.5512	1.01473		6.05621	7.28297	1.20256
HGLibA_17508	FICD	28.2854	21.8237	13.5512	1.01473		25.0545	7.28297	0.290685
HGLibA_28192	hsa-mir-6746	1.57141	25.9157	13.5512	1.01473		13.7435	7.28297	0.52992
HGLibA_57631	TMEM258	3.92852	4.09195	14.5192	1.01473		4.01023	7.76694	1.93678
HGLibA_60896	VDR	11.7856	6.81991	14.5192	1.01473		9.30274	7.76694	0.834909
HGLibA_06847	CABP1	7.07134	8.18389	14.5192	1.01473		7.62762	7.76694	1.01827
HGLibA_44123	PKMYT1	14.9284	28.6436	14.5192	1.01473		21.786	7.76694	0.356511
HGLibA_63515	ZNF556	8.64275	4.09195	15.4871	1.01473		6.36735	8.25091	1.29582
HGLibA_33662	LGALS7B	3.14282	5.45593	15.4871	1.01473		4.29937	8.25091	1.9191
HGLibA_07213	CAPZB	10.9999	8.18389	15.4871	1.01473		9.59188	8.25091	0.860198
HGLibA_58894	TRIM73	13.357	23.1877	15.4871	1.01473		18.2723	8.25091	0.451552
HGLibA_45955	PROK2	2.35711	10.9119	16.455	1.01473		6.63449	8.73489	1.31659
HGLibA_18498	GAL3ST1	4.71423	19.0958	16.455	1.01473		11.905	8.73489	0.733716
HGLibA_29639	HTN1	11.7856	10.9119	17.423	1.01473		11.3487	9.21886	0.812326
HGLibA_53077	SMNDC1	6.28564	16.3678	17.423	1.01473		11.3267	9.21886	0.813904
HGLibA_13821	DPEP2	18.0712	20.4597	27.1024	1.01473		19.2655	14.0586	0.729729
HGLibA_26104	hsa-mir-4738	0.785705	1.36398	0.967944	2.02946		1.07484	1.4987	1.39434
HGLibA_34690	LRRC59	0.785705	1.36398	0.967944	2.02946		1.07484	1.4987	1.39434
HGLibA_05076	C10orf54	2.35711	1.36398	0.967944	2.02946		1.86055	1.4987	0.805516
HGLibA_34559	LRRC18	2.35711	1.36398	0.967944	2.02946		1.86055	1.4987	0.805516
HGLibA_49018	RNPS1	3.14282	1.36398	0.967944	2.02946		2.2534	1.4987	0.665084
HGLibA_17102	FBXO43	3.92852	1.36398	0.967944	2.02946		2.64625	1.4987	0.566349
HGLibA_47795	RBM20	4.71423	1.36398	0.967944	2.02946		3.0391	1.4987	0.493139
HGLibA_33614	LEPROT	5.49993	1.36398	0.967944	2.02946		3.43196	1.4987	0.43669
HGLibA_47402	RADIL	8.64275	1.36398	0.967944	2.02946		5.00337	1.4987	0.299539
HGLibA_23019	hsa-mir-181b-1	10.2142	1.36398	0.967944	2.02946		5.78907	1.4987	0.258885
HGLibA_41890	ORC1	0.785705	2.72796	0.967944	2.02946		1.75683	1.4987	0.853069
HGLibA_54399	SSB	0.785705	2.72796	0.967944	2.02946		1.75683	1.4987	0.853069
HGLibA_47946	RBX1	0.785705	2.72796	0.967944	2.02946		1.75683	1.4987	0.853069
HGLibA_06162	C2orf66	1.57141	2.72796	0.967944	2.02946		2.14969	1.4987	0.697172
HGLibA_49689	RTN2	2.35711	2.72796	0.967944	2.02946		2.54254	1.4987	0.589451
HGLibA_20542	GTF2F2	2.35711	2.72796	0.967944	2.02946		2.54254	1.4987	0.589451
HGLibA_11001	CPSF3	4.71423	2.72796	0.967944	2.02946		3.7211	1.4987	0.402758
HGLibA_29116	hsa-mir-8056	4.71423	2.72796	0.967944	2.02946		3.7211	1.4987	0.402758
HGLibA_36205	MESP1	7.07134	2.72796	0.967944	2.02946		4.89965	1.4987	0.305879
HGLibA_45043	POU2F1	10.9999	2.72796	0.967944	2.02946		6.86391	1.4987	0.218345
HGLibA_65054	NonTargetingControlGuideForHuman_0671	1.57141	4.09195	0.967944	2.02946		2.83168	1.4987	0.529263
HGLibA_20581	GTF3C1	3.92852	4.09195	0.967944	2.02946		4.01023	1.4987	0.373719
HGLibA_19073	GIMAP1-GIMAP5	7.07134	4.09195	0.967944	2.02946		5.58164	1.4987	0.268505
HGLibA_20549	GTF2H2C	0.785705	5.45593	0.967944	2.02946		3.12082	1.4987	0.480227
HGLibA_13209	DHX8	1.57141	5.45593	0.967944	2.02946		3.51367	1.4987	0.426535
HGLibA_39296	NKD1	6.28564	5.45593	0.967944	2.02946		5.87078	1.4987	0.255281
HGLibA_49486	RPSA	7.07134	5.45593	0.967944	2.02946		6.26364	1.4987	0.23927
HGLibA_32809	KRT7	9.42845	5.45593	0.967944	2.02946		7.44219	1.4987	0.201379
HGLibA_48304	RGMB	3.92852	6.81991	0.967944	2.02946		5.37422	1.4987	0.278869
HGLibA_49398	RPS23	2.35711	8.18389	0.967944	2.02946		5.2705	1.4987	0.284356
HGLibA_29956	IFNA16	19.6426	8.18389	0.967944	2.02946		13.9133	1.4987	0.107718
HGLibA_48712	RNASEH1	25.9282	8.18389	0.967944	2.02946		17.0561	1.4987	0.0878691
HGLibA_47666	RASSF2	7.85705	9.54788	0.967944	2.02946		8.70246	1.4987	0.172216
HGLibA_25844	hsa-mir-4668	2.35711	12.2758	0.967944	2.02946		7.31648	1.4987	0.204839
HGLibA_42428	PAPOLB	9.42845	12.2758	0.967944	2.02946		10.8521	1.4987	0.138102
HGLibA_14074	DTWD1	6.28564	13.6398	0.967944	2.02946		9.96273	1.4987	0.150431
HGLibA_10172	CLYBL	7.07134	13.6398	0.967944	2.02946		10.3556	1.4987	0.144724
HGLibA_57267	TMEM14A	7.85705	13.6398	0.967944	2.02946		10.7484	1.4987	0.139434
HGLibA_33389	LCE1A	14.9284	13.6398	0.967944	2.02946		14.2841	1.4987	0.104921
HGLibA_53263	SNRPD1	0.785705	1.36398	1.93589	2.02946		1.07484	1.98267	1.84462
HGLibA_06226	C3orf30	2.35711	1.36398	1.93589	2.02946		1.86055	1.98267	1.06564
HGLibA_30847	IRAK2	4.71423	1.36398	1.93589	2.02946		3.0391	1.98267	0.652387
HGLibA_42224	PABPC4	5.49993	1.36398	1.93589	2.02946		3.43196	1.98267	0.577709
HGLibA_47780	RBM15	5.49993	1.36398	1.93589	2.02946		3.43196	1.98267	0.577709
HGLibA_01707	ALPK3	9.42845	1.36398	1.93589	2.02946		5.39622	1.98267	0.367419
HGLibA_35429	MAP2K2	0.785705	2.72796	1.93589	2.02946		1.75683	1.98267	1.12855
HGLibA_59669	TWISTNB	1.57141	2.72796	1.93589	2.02946		2.14969	1.98267	0.922308
HGLibA_51255	SH3PXD2B	7.07134	2.72796	1.93589	2.02946		4.89965	1.98267	0.404656
HGLibA_12757	DDX59	7.85705	2.72796	1.93589	2.02946		5.29251	1.98267	0.374619
HGLibA_51294	SHC3	6.28564	4.09195	1.93589	2.02946		5.18879	1.98267	0.382107
HGLibA_22050	HPS3	2.35711	5.45593	1.93589	2.02946		3.90652	1.98267	0.507529
HGLibA_49889	S1PR4	5.49993	5.45593	1.93589	2.02946		5.47793	1.98267	0.361938
HGLibA_31751	KCTD7	10.9999	5.45593	1.93589	2.02946		8.2279	1.98267	0.24097
HGLibA_56587	THAP3	2.35711	6.81991	1.93589	2.02946		4.58851	1.98267	0.432095
HGLibA_25642	hsa-mir-4532	2.35711	6.81991	1.93589	2.02946		4.58851	1.98267	0.432095
HGLibA_27064	hsa-mir-548h-5	0.785705	8.18389	1.93589	2.02946		4.4848	1.98267	0.442087
HGLibA_32253	KIF9	4.71423	8.18389	1.93589	2.02946		6.44906	1.98267	0.307436
HGLibA_11731	CTSV	5.49993	8.18389	1.93589	2.02946		6.84191	1.98267	0.289783
HGLibA_21155	HERC2	7.07134	8.18389	1.93589	2.02946		7.62762	1.98267	0.259933
HGLibA_08467	CD86	1.57141	9.54788	1.93589	2.02946		5.55964	1.98267	0.356619
HGLibA_19010	GGT1	10.9999	9.54788	1.93589	2.02946		10.2739	1.98267	0.192982
HGLibA_63661	ZNF608	22.7854	9.54788	1.93589	2.02946		16.1667	1.98267	0.12264
HGLibA_46215	PRSS33	3.14282	12.2758	1.93589	2.02946		7.70933	1.98267	0.257178
HGLibA_30132	IGFL3	9.42845	13.6398	1.93589	2.02946		11.5341	1.98267	0.171896
HGLibA_43357	PET100	15.7141	13.6398	1.93589	2.02946		14.677	1.98267	0.135087
HGLibA_38221	MZB1	9.42845	19.0958	1.93589	2.02946		14.2621	1.98267	0.139017
HGLibA_28407	hsa-mir-6794	6.28564	21.8237	1.93589	2.02946		14.0547	1.98267	0.141069
HGLibA_54717	STEAP3	0.785705	1.36398	2.90383	2.02946		1.07484	2.46664	2.29489
HGLibA_05331	C14orf159	3.14282	1.36398	2.90383	2.02946		2.2534	2.46664	1.09463
HGLibA_61423	WDR6	3.14282	1.36398	2.90383	2.02946		2.2534	2.46664	1.09463
HGLibA_26956	hsa-mir-548am	0.785705	2.72796	2.90383	2.02946		1.75683	2.46664	1.40403
HGLibA_36081	MED27	1.57141	2.72796	2.90383	2.02946		2.14969	2.46664	1.14744
HGLibA_53264	SNRPD1	2.35711	2.72796	2.90383	2.02946		2.54254	2.46664	0.97015
HGLibA_48333	RGR	3.14282	2.72796	2.90383	2.02946		2.93539	2.46664	0.840312
HGLibA_58744	TRIM3	4.71423	2.72796	2.90383	2.02946		3.7211	2.46664	0.662881
HGLibA_32364	KLF5	10.2142	2.72796	2.90383	2.02946		6.47106	2.46664	0.381181
HGLibA_51300	SHCBP1	2.35711	4.09195	2.90383	2.02946		3.22453	2.46664	0.764963
HGLibA_18052	FRY	5.49993	4.09195	2.90383	2.02946		4.79594	2.46664	0.514319
HGLibA_23827	hsa-mir-3175	6.28564	4.09195	2.90383	2.02946		5.18879	2.46664	0.475379
HGLibA_52502	SLC4A2	7.85705	4.09195	2.90383	2.02946		5.9745	2.46664	0.412862
HGLibA_13419	DMRT2	7.85705	4.09195	2.90383	2.02946		5.9745	2.46664	0.412862
HGLibA_29936	IFITM3	8.64275	4.09195	2.90383	2.02946		6.36735	2.46664	0.38739
HGLibA_58874	TRIM65	10.2142	4.09195	2.90383	2.02946		7.15305	2.46664	0.344838
HGLibA_34898	LTK	1.57141	8.18389	2.90383	2.02946		4.87765	2.46664	0.505703
HGLibA_00679	ACTRT2	3.14282	8.18389	2.90383	2.02946		5.66336	2.46664	0.435545
HGLibA_20892	HAUS7	14.1427	8.18389	2.90383	2.02946		11.1633	2.46664	0.22096
HGLibA_58462	TPR	14.9284	8.18389	2.90383	2.02946		11.5561	2.46664	0.213449
HGLibA_49780	RWDD4	5.49993	9.54788	2.90383	2.02946		7.5239	2.46664	0.327841
HGLibA_13043	DGCR14	7.07134	9.54788	2.90383	2.02946		8.30961	2.46664	0.296842
HGLibA_63497	ZNF549	0.785705	10.9119	2.90383	2.02946		5.84878	2.46664	0.421737
HGLibA_24144	hsa-mir-3615	1.57141	10.9119	2.90383	2.02946		6.24163	2.46664	0.395192
HGLibA_54966	STXBP5L	5.49993	10.9119	2.90383	2.02946		8.2059	2.46664	0.300594
HGLibA_07764	CCDC36	10.2142	15.0038	2.90383	2.02946		12.609	2.46664	0.195626
HGLibA_17022	FBXL8	10.9999	17.7318	2.90383	2.02946		14.3658	2.46664	0.171702
HGLibA_59440	TTC7B	25.1425	21.8237	2.90383	2.02946		23.4831	2.46664	0.105039
HGLibA_27857	hsa-mir-641	14.1427	28.6436	2.90383	2.02946		21.3932	2.46664	0.115301
HGLibA_10032	CLIC5	26.714	34.0996	2.90383	2.02946		30.4068	2.46664	0.0811216
HGLibA_53218	SNIP1	0.785705	1.36398	3.87177	2.02946		1.07484	2.95062	2.74516
HGLibA_23096	hsa-mir-191	1.57141	1.36398	3.87177	2.02946		1.4677	2.95062	2.01037
HGLibA_57720	TMEM52	3.14282	1.36398	3.87177	2.02946		2.2534	2.95062	1.30941
HGLibA_29093	hsa-mir-7977	3.92852	1.36398	3.87177	2.02946		2.64625	2.95062	1.11502
HGLibA_55946	TBX20	6.28564	1.36398	3.87177	2.02946		3.82481	2.95062	0.771441
HGLibA_25106	hsa-mir-4417	1.57141	2.72796	3.87177	2.02946		2.14969	2.95062	1.37258
HGLibA_03798	ATPAF1	3.14282	2.72796	3.87177	2.02946		2.93539	2.95062	1.00519
HGLibA_62494	ZFP36L1	17.2855	2.72796	3.87177	2.02946		10.0067	2.95062	0.294863
HGLibA_49161	RPL14	2.35711	4.09195	3.87177	2.02946		3.22453	2.95062	0.915053
HGLibA_00504	ACOX3	4.71423	4.09195	3.87177	2.02946		4.40309	2.95062	0.670125
HGLibA_10635	COLEC11	6.28564	4.09195	3.87177	2.02946		5.18879	2.95062	0.568652
HGLibA_29229	hsa-mir-8083	3.14282	5.45593	3.87177	2.02946		4.29937	2.95062	0.68629
HGLibA_13518	DNAJA4	3.92852	5.45593	3.87177	2.02946		4.69223	2.95062	0.628831
HGLibA_23043	hsa-mir-1827	2.35711	6.81991	3.87177	2.02946		4.58851	2.95062	0.643044
HGLibA_56764	TIGD5	0.785705	8.18389	3.87177	2.02946		4.4848	2.95062	0.657915
HGLibA_48586	RING1	1.57141	8.18389	3.87177	2.02946		4.87765	2.95062	0.604926
HGLibA_04965	BTN2A2	3.92852	8.18389	3.87177	2.02946		6.05621	2.95062	0.487205
HGLibA_27602	hsa-mir-6074	5.49993	8.18389	3.87177	2.02946		6.84191	2.95062	0.431256
HGLibA_05201	C11orf86	9.42845	8.18389	3.87177	2.02946		8.80617	2.95062	0.335062
HGLibA_11661	CTNND2	17.2855	8.18389	3.87177	2.02946		12.7347	2.95062	0.231699
HGLibA_20886	HAUS5	10.2142	9.54788	3.87177	2.02946		9.88102	2.95062	0.298615
HGLibA_33053	KRTAP4-4	20.4283	9.54788	3.87177	2.02946		14.9881	2.95062	0.196864
HGLibA_49313	RPP21	8.64275	12.2758	3.87177	2.02946		10.4593	2.95062	0.282105
HGLibA_24507	hsa-mir-378g	9.42845	13.6398	3.87177	2.02946		11.5341	2.95062	0.255816
HGLibA_15712	EWSR1	4.71423	20.4597	3.87177	2.02946		12.587	2.95062	0.234418
HGLibA_48607	RIPK2	4.71423	24.5517	3.87177	2.02946		14.633	2.95062	0.201642
HGLibA_28704	hsa-mir-6866	25.1425	25.9157	3.87177	2.02946		25.5291	2.95062	0.115579
HGLibA_08740	CDK15	25.1425	35.4635	3.87177	2.02946		30.303	2.95062	0.0973703
HGLibA_19068	GIGYF2	0.785705	1.36398	4.83972	2.02946		1.07484	3.43459	3.19543
HGLibA_40215	NUDCD3	0.785705	1.36398	4.83972	2.02946		1.07484	3.43459	3.19543
HGLibA_59503	TTLL9	2.35711	1.36398	4.83972	2.02946		1.86055	3.43459	1.84601
HGLibA_23087	hsa-mir-190a	3.14282	1.36398	4.83972	2.02946		2.2534	3.43459	1.52418
HGLibA_51090	SGCD	3.92852	2.72796	4.83972	2.02946		3.32824	3.43459	1.03195
HGLibA_24425	hsa-mir-3714	3.92852	2.72796	4.83972	2.02946		3.32824	3.43459	1.03195
HGLibA_07128	CANT1	4.71423	2.72796	4.83972	2.02946		3.7211	3.43459	0.923005
HGLibA_48759	RNF113A	2.35711	4.09195	4.83972	2.02946		3.22453	3.43459	1.06514
HGLibA_61496	WDR88	6.28564	4.09195	4.83972	2.02946		5.18879	3.43459	0.661925
HGLibA_09072	CENPM	6.28564	4.09195	4.83972	2.02946		5.18879	3.43459	0.661925
HGLibA_32267	KIN	12.5713	4.09195	4.83972	2.02946		8.33161	3.43459	0.412236
HGLibA_20080	GPR75	1.57141	5.45593	4.83972	2.02946		3.51367	3.43459	0.977493
HGLibA_53276	SNRPF	2.35711	5.45593	4.83972	2.02946		3.90652	3.43459	0.879194
HGLibA_39043	NEXN	10.9999	5.45593	4.83972	2.02946		8.2279	3.43459	0.417432
HGLibA_17157	FBXW8	4.71423	6.81991	4.83972	2.02946		5.76707	3.43459	0.595552
HGLibA_58031	TNFRSF10D	7.85705	8.18389	4.83972	2.02946		8.02047	3.43459	0.428228
HGLibA_34416	LPXN	5.49993	9.54788	4.83972	2.02946		7.5239	3.43459	0.45649
HGLibA_24469	hsa-mir-376b	7.07134	9.54788	4.83972	2.02946		8.30961	3.43459	0.413327
HGLibA_61092	VPS51	8.64275	9.54788	4.83972	2.02946		9.09531	3.43459	0.377622
HGLibA_19232	GLCE	11.7856	9.54788	4.83972	2.02946		10.6667	3.43459	0.321991
HGLibA_05300	C12orf76	26.714	12.2758	4.83972	2.02946		19.4949	3.43459	0.176179
HGLibA_37915	MXRA8	11.7856	13.6398	4.83972	2.02946		12.7127	3.43459	0.27017
HGLibA_00635	ACTL9	10.2142	16.3678	4.83972	2.02946		13.291	3.43459	0.258415
HGLibA_37496	MSI2	14.1427	16.3678	4.83972	2.02946		15.2552	3.43459	0.225142
HGLibA_53226	SNRK	4.71423	17.7318	4.83972	2.02946		11.223	3.43459	0.306031
HGLibA_36429	MGAT4A	10.9999	17.7318	4.83972	2.02946		14.3658	3.43459	0.239081
HGLibA_05753	C1orf115	1.57141	1.36398	5.80766	2.02946		1.4677	3.91856	2.66987
HGLibA_25873	hsa-mir-4676	14.1427	1.36398	5.80766	2.02946		7.75333	3.91856	0.505403
HGLibA_11483	CSTF1	21.214	1.36398	5.80766	2.02946		11.289	3.91856	0.347113
HGLibA_28449	hsa-mir-6804	3.14282	2.72796	5.80766	2.02946		2.93539	3.91856	1.33494
HGLibA_27530	hsa-mir-596	4.71423	2.72796	5.80766	2.02946		3.7211	3.91856	1.05307
HGLibA_49989	SAMD9L	7.07134	2.72796	5.80766	2.02946		4.89965	3.91856	0.799763
HGLibA_25954	hsa-mir-4698	19.6426	4.09195	5.80766	2.02946		11.8673	3.91856	0.330199
HGLibA_43074	PDE4A	28.2854	4.09195	5.80766	2.02946		16.1887	3.91856	0.242056
HGLibA_59231	TSPAN6	2.35711	5.45593	5.80766	2.02946		3.90652	3.91856	1.00308
HGLibA_06826	CA9	3.92852	5.45593	5.80766	2.02946		4.69223	3.91856	0.835118
HGLibA_25673	hsa-mir-4539	3.92852	5.45593	5.80766	2.02946		4.69223	3.91856	0.835118
HGLibA_38578	NCDN	13.357	6.81991	5.80766	2.02946		10.0884	3.91856	0.388421
HGLibA_38786	NDUFAF6	3.14282	8.18389	5.80766	2.02946		5.66336	3.91856	0.691915
HGLibA_49467	RPS6KB2	6.28564	8.18389	5.80766	2.02946		7.23477	3.91856	0.541629
HGLibA_62045	YY1	10.2142	8.18389	5.80766	2.02946		9.19903	3.91856	0.425976
HGLibA_02585	AQP11	10.2142	8.18389	5.80766	2.02946		9.19903	3.91856	0.425976
HGLibA_38644	NCOR1	1.57141	9.54788	5.80766	2.02946		5.55964	3.91856	0.704822
HGLibA_62748	ZNF131	3.92852	9.54788	5.80766	2.02946		6.7382	3.91856	0.581544
HGLibA_21387	HIST1H2AE	6.28564	10.9119	5.80766	2.02946		8.59875	3.91856	0.455713
HGLibA_06398	C5orf49	11.7856	10.9119	5.80766	2.02946		11.3487	3.91856	0.345287
HGLibA_60444	UROD	13.357	12.2758	5.80766	2.02946		12.8164	3.91856	0.305746
HGLibA_04267	BCAT2	13.357	12.2758	5.80766	2.02946		12.8164	3.91856	0.305746
HGLibA_56477	TFPT	17.2855	12.2758	5.80766	2.02946		14.7807	3.91856	0.265114
HGLibA_19103	GINS1	3.92852	13.6398	5.80766	2.02946		8.78417	3.91856	0.446093
HGLibA_64494	NonTargetingControlGuideForHuman_0111	11.7856	19.0958	5.80766	2.02946		15.4407	3.91856	0.253782
HGLibA_63847	ZNF696	16.4998	21.8237	5.80766	2.02946		19.1618	3.91856	0.204499
HGLibA_39071	NFATC3	10.9999	27.2796	5.80766	2.02946		19.1398	3.91856	0.204734
HGLibA_02009	ANKRD13D	12.5713	2.72796	6.7756	2.02946		7.64962	4.40253	0.575523
HGLibA_34378	LPHN2	14.1427	2.72796	6.7756	2.02946		8.43532	4.40253	0.521916
HGLibA_53143	SMYD2	2.35711	4.09195	6.7756	2.02946		3.22453	4.40253	1.36533
HGLibA_02992	ARL6IP6	3.92852	5.45593	6.7756	2.02946		4.69223	4.40253	0.938261
HGLibA_26134	hsa-mir-4746	3.92852	6.81991	6.7756	2.02946		5.37422	4.40253	0.819195
HGLibA_64269	ZRSR2	7.85705	6.81991	6.7756	2.02946		7.33848	4.40253	0.599924
HGLibA_39088	NFIA	2.35711	8.18389	6.7756	2.02946		5.2705	4.40253	0.835315
HGLibA_50946	SETD7	2.35711	9.54788	6.7756	2.02946		5.9525	4.40253	0.739611
HGLibA_11251	CRYBA1	7.07134	9.54788	6.7756	2.02946		8.30961	4.40253	0.529812
HGLibA_21541	HIST2H3A	7.85705	9.54788	6.7756	2.02946		8.70246	4.40253	0.505895
HGLibA_63334	ZNF468	8.64275	9.54788	6.7756	2.02946		9.09531	4.40253	0.484044
HGLibA_26584	hsa-mir-5093	14.1427	12.2758	6.7756	2.02946		13.2093	4.40253	0.333291
HGLibA_58476	TPRN	7.07134	13.6398	6.7756	2.02946		10.3556	4.40253	0.425136
HGLibA_63594	ZNF580	6.28564	15.0038	6.7756	2.02946		10.6447	4.40253	0.413588
HGLibA_00631	ACTL8	9.42845	16.3678	6.7756	2.02946		12.8981	4.40253	0.341331
HGLibA_05339	C14orf169	13.357	16.3678	6.7756	2.02946		14.8624	4.40253	0.29622
HGLibA_59592	TUBG1	17.2855	16.3678	6.7756	2.02946		16.8266	4.40253	0.261641
HGLibA_58079	TNFRSF8	4.71423	17.7318	6.7756	2.02946		11.223	4.40253	0.392278
HGLibA_29128	hsa-mir-8059	3.14282	19.0958	6.7756	2.02946		11.1193	4.40253	0.395937
HGLibA_00056	AAMP	6.28564	19.0958	6.7756	2.02946		12.6907	4.40253	0.34691
HGLibA_38049	MYL3	26.714	19.0958	6.7756	2.02946		22.9049	4.40253	0.19221
HGLibA_27509	hsa-mir-589	7.85705	6.81991	7.74355	2.02946		7.33848	4.8865	0.665874
HGLibA_49876	S100PBP	5.49993	9.54788	7.74355	2.02946		7.5239	4.8865	0.649464
HGLibA_36136	MEGF10	0.785705	10.9119	7.74355	2.02946		5.84878	4.8865	0.835474
HGLibA_33684	LGI2	2.35711	12.2758	7.74355	2.02946		7.31648	4.8865	0.667877
HGLibA_11038	CPXM2	2.35711	12.2758	7.74355	2.02946		7.31648	4.8865	0.667877
HGLibA_15439	ERCC4	3.92852	13.6398	7.74355	2.02946		8.78417	4.8865	0.556285
HGLibA_46333	PSG4	6.28564	13.6398	7.74355	2.02946		9.96273	4.8865	0.490478
HGLibA_31116	ITM2A	2.35711	16.3678	7.74355	2.02946		9.36245	4.8865	0.521926
HGLibA_51542	SIX5	2.35711	1.36398	8.71149	2.02946		1.86055	5.37048	2.8865
HGLibA_49375	RPS17	7.07134	1.36398	8.71149	2.02946		4.21766	5.37048	1.27333
HGLibA_11429	CSRNP3	9.42845	2.72796	8.71149	2.02946		6.07821	5.37048	0.883562
HGLibA_53564	SOX8	0.785705	4.09195	8.71149	2.02946		2.43883	5.37048	2.20207
HGLibA_08196	CCT2	5.49993	4.09195	8.71149	2.02946		4.79594	5.37048	1.1198
HGLibA_26526	hsa-mir-504	7.07134	4.09195	8.71149	2.02946		5.58164	5.37048	0.962167
HGLibA_28754	hsa-mir-6879	2.35711	5.45593	8.71149	2.02946		3.90652	5.37048	1.37475
HGLibA_21367	HIST1H1D	2.35711	8.18389	8.71149	2.02946		5.2705	5.37048	1.01897
HGLibA_25241	hsa-mir-4445	16.4998	10.9119	8.71149	2.02946		13.7058	5.37048	0.391839
HGLibA_16826	FAN1	3.92852	12.2758	8.71149	2.02946		8.10218	5.37048	0.662843
HGLibA_23187	hsa-mir-199a-2	2.35711	13.6398	8.71149	2.02946		7.99847	5.37048	0.671438
HGLibA_40268	NUDT4	11.7856	17.7318	8.71149	2.02946		14.7587	5.37048	0.363886
HGLibA_28931	hsa-mir-7162	6.28564	2.72796	9.67944	2.02946		4.5068	5.85445	1.29903
HGLibA_64773	NonTargetingControlGuideForHuman_0390	4.71423	9.54788	9.67944	2.02946		7.13105	5.85445	0.820979
HGLibA_30818	IQCK	7.85705	9.54788	9.67944	2.02946		8.70246	5.85445	0.672735
HGLibA_31329	KANSL2	13.357	9.54788	9.67944	2.02946		11.4524	5.85445	0.511197
HGLibA_32433	KLHL18	3.92852	10.9119	9.67944	2.02946		7.42019	5.85445	0.788989
HGLibA_42245	PACS2	5.49993	10.9119	9.67944	2.02946		8.2059	5.85445	0.713444
HGLibA_23496	hsa-mir-302b	15.7141	10.9119	9.67944	2.02946		13.313	5.85445	0.439755
HGLibA_44197	PLA2G4D	9.42845	13.6398	9.67944	2.02946		11.5341	5.85445	0.507576
HGLibA_29980	IFNA8	10.9999	13.6398	9.67944	2.02946		12.3198	5.85445	0.475205
HGLibA_18021	FRMD5	23.5711	31.3716	9.67944	2.02946		27.4714	5.85445	0.213111
HGLibA_30098	IGF2R	13.357	32.7356	9.67944	2.02946		23.0463	5.85445	0.25403
HGLibA_18525	GALNS	5.49993	1.36398	10.6474	2.02946		3.43196	6.33842	1.84688
HGLibA_34542	LRRC14	19.6426	1.36398	10.6474	2.02946		10.5033	6.33842	0.603469
HGLibA_36979	MOSPD3	5.49993	2.72796	10.6474	2.02946		4.11395	6.33842	1.54071
HGLibA_44366	PLEKHA6	6.28564	2.72796	10.6474	2.02946		4.5068	6.33842	1.40641
HGLibA_32959	KRTAP19-4	10.9999	2.72796	10.6474	2.02946		6.86391	6.33842	0.923441
HGLibA_46751	PTPN23	8.64275	4.09195	10.6474	2.02946		6.36735	6.33842	0.995457
HGLibA_22368	hsa-mir-1229	8.64275	5.45593	10.6474	2.02946		7.04934	6.33842	0.899151
HGLibA_06457	C6orf165	14.1427	5.45593	10.6474	2.02946		9.79931	6.33842	0.646823
HGLibA_06518	C7	4.71423	6.81991	10.6474	2.02946		5.76707	6.33842	1.09907
HGLibA_29982	IFNAR1	7.85705	6.81991	10.6474	2.02946		7.33848	6.33842	0.863724
HGLibA_63451	ZNF526	12.5713	8.18389	10.6474	2.02946		10.3776	6.33842	0.61078
HGLibA_08331	CD2BP2	3.14282	15.0038	10.6474	2.02946		9.07331	6.33842	0.698578
HGLibA_36106	MED8	4.71423	16.3678	10.6474	2.02946		10.541	6.33842	0.601311
HGLibA_47820	RBM33	0.785705	1.36398	11.6153	2.02946		1.07484	6.82239	6.34733
HGLibA_02969	ARL4C	4.71423	1.36398	11.6153	2.02946		3.0391	6.82239	2.24487
HGLibA_22389	hsa-mir-1236	3.14282	2.72796	11.6153	2.02946		2.93539	6.82239	2.32418
HGLibA_06838	CABIN1	4.71423	6.81991	11.6153	2.02946		5.76707	6.82239	1.18299
HGLibA_49448	RPS6KA2	7.07134	6.81991	11.6153	2.02946		6.94563	6.82239	0.982257
HGLibA_19707	GP5	8.64275	6.81991	11.6153	2.02946		7.73133	6.82239	0.882434
HGLibA_08753	CDK19	4.71423	19.0958	11.6153	2.02946		11.905	6.82239	0.57307
HGLibA_65021	NonTargetingControlGuideForHuman_0638	10.9999	25.9157	11.6153	2.02946		18.4578	6.82239	0.369622
HGLibA_18978	GFRAL	34.571	46.3754	11.6153	2.02946		40.4732	6.82239	0.168566
HGLibA_56652	THOC1	9.42845	8.18389	12.5833	2.02946		8.80617	7.30636	0.829686
HGLibA_39442	NME1-NME2	4.71423	10.9119	12.5833	2.02946		7.81304	7.30636	0.935149
HGLibA_57379	TMEM179B	3.92852	6.81991	13.5512	2.02946		5.37422	7.79033	1.44958
HGLibA_50246	SCML1	3.92852	9.54788	13.5512	2.02946		6.7382	7.79033	1.15614
HGLibA_51037	SFSWAP	18.0712	10.9119	13.5512	2.02946		14.4915	7.79033	0.537578
HGLibA_00752	ADAM20	19.6426	25.9157	13.5512	2.02946		22.7791	7.79033	0.341994
HGLibA_41998	OSTF1	5.49993	6.81991	14.5192	2.02946		6.15992	8.27431	1.34325
HGLibA_38673	NDE1	35.3567	8.18389	14.5192	2.02946		21.7703	8.27431	0.380073
HGLibA_37504	MSL3	17.2855	20.4597	14.5192	2.02946		18.8726	8.27431	0.438429
HGLibA_31866	KHNYN	2.35711	5.45593	15.4871	2.02946		3.90652	8.75828	2.24196
HGLibA_10748	COQ2	4.71423	6.81991	15.4871	2.02946		5.76707	8.75828	1.51867
HGLibA_41093	OR2H2	10.9999	21.8237	15.4871	2.02946		16.4118	8.75828	0.533658
HGLibA_07566	CCDC120	9.42845	24.5517	15.4871	2.02946		16.9901	8.75828	0.515494
HGLibA_07893	CCDC85A	4.71423	15.0038	16.455	2.02946		9.85902	9.24225	0.937441
HGLibA_16726	FAM76B	18.8569	24.5517	16.455	2.02946		21.7043	9.24225	0.425826
HGLibA_16239	FAM167A	12.5713	31.3716	16.455	2.02946		21.9714	9.24225	0.420648
HGLibA_36219	METAP1D	11.7856	32.7356	16.455	2.02946		22.2606	9.24225	0.415185
HGLibA_36062	MED21	1.57141	5.45593	17.423	2.02946		3.51367	9.72622	2.76811
HGLibA_31084	ITGB7	10.2142	2.72796	18.3909	2.02946		6.47106	10.2102	1.57782
HGLibA_18140	FTSJ3	10.9999	17.7318	18.3909	2.02946		14.3658	10.2102	0.710728
HGLibA_56475	TFPI2	14.9284	5.45593	19.3589	2.02946		10.1922	10.6942	1.04925
HGLibA_10937	CPLX3	15.7141	30.0076	20.3268	2.02946		22.8609	11.1781	0.488964
HGLibA_47857	RBM48	23.5711	23.1877	22.2627	2.02946		23.3794	12.1461	0.51952
HGLibA_09045	CENPC	3.14282	9.54788	23.2306	2.02946		6.34535	12.6301	1.99044
HGLibA_07177	CAPN8	3.14282	9.54788	23.2306	2.02946		6.34535	12.6301	1.99044
HGLibA_33466	LCN2	2.35711	5.45593	24.1986	2.02946		3.90652	13.114	3.35696
HGLibA_46001	PRPF19	40.8566	43.6474	30.0063	2.02946		42.252	16.0179	0.379103
HGLibA_41968	OSGEP	9.42845	19.0958	35.8139	2.02946		14.2621	18.9217	1.32671
HGLibA_00052	AAMDC	1.57141	1.36398	0.967944	3.04419		1.4677	2.00607	1.36681
HGLibA_16932	FAXDC2	5.49993	1.36398	0.967944	3.04419		3.43196	2.00607	0.584525
HGLibA_40561	ODC1	6.28564	1.36398	0.967944	3.04419		3.82481	2.00607	0.524488
HGLibA_26941	hsa-mir-548aj-1	10.2142	1.36398	0.967944	3.04419		5.78907	2.00607	0.346526
HGLibA_13527	DNAJB12	0.785705	2.72796	0.967944	3.04419		1.75683	2.00607	1.14186
HGLibA_49988	SAMD9L	3.14282	2.72796	0.967944	3.04419		2.93539	2.00607	0.683407
HGLibA_46427	PSMC4	5.49993	2.72796	0.967944	3.04419		4.11395	2.00607	0.487625
HGLibA_05701	C19orf71	7.85705	2.72796	0.967944	3.04419		5.29251	2.00607	0.379039
HGLibA_47797	RBM22	7.85705	2.72796	0.967944	3.04419		5.29251	2.00607	0.379039
HGLibA_10306	CNN1	1.57141	4.09195	0.967944	3.04419		2.83168	2.00607	0.708437
HGLibA_25826	hsa-mir-4665	2.35711	4.09195	0.967944	3.04419		3.22453	2.00607	0.622127
HGLibA_61102	VPS72	3.14282	4.09195	0.967944	3.04419		3.61738	2.00607	0.554563
HGLibA_40590	OGDH	3.14282	4.09195	0.967944	3.04419		3.61738	2.00607	0.554563
HGLibA_31816	KDM5C	1.57141	5.45593	0.967944	3.04419		3.51367	2.00607	0.570932
HGLibA_28983	hsa-mir-766	3.14282	5.45593	0.967944	3.04419		4.29937	2.00607	0.466595
HGLibA_55980	TCAP	2.35711	6.81991	0.967944	3.04419		4.58851	2.00607	0.437193
HGLibA_19038	GHITM	5.49993	6.81991	0.967944	3.04419		6.15992	2.00607	0.325664
HGLibA_37395	MRPS6	8.64275	8.18389	0.967944	3.04419		8.41332	2.00607	0.238439
HGLibA_55339	SYT11	1.57141	9.54788	0.967944	3.04419		5.55964	2.00607	0.360826
HGLibA_41279	OR4F16	10.2142	9.54788	0.967944	3.04419		9.88102	2.00607	0.203022
HGLibA_41974	OSGIN1	3.14282	12.2758	0.967944	3.04419		7.70933	2.00607	0.260213
HGLibA_13427	DMRTA1	8.64275	15.0038	0.967944	3.04419		11.8233	2.00607	0.169671
HGLibA_23670	hsa-mir-3139	11.7856	15.0038	0.967944	3.04419		13.3947	2.00607	0.149766
HGLibA_42070	OTX1	7.85705	17.7318	0.967944	3.04419		12.7944	2.00607	0.156792
HGLibA_12439	DCAF4	10.2142	19.0958	0.967944	3.04419		14.655	2.00607	0.136887
HGLibA_30253	IL12RB1	13.357	20.4597	0.967944	3.04419		16.9084	2.00607	0.118643
HGLibA_00805	ADAMTS15	2.35711	28.6436	0.967944	3.04419		15.5004	2.00607	0.129421
HGLibA_21017	HDAC6	1.57141	1.36398	1.93589	3.04419		1.4677	2.49004	1.69656
HGLibA_23054	hsa-mir-184	3.14282	1.36398	1.93589	3.04419		2.2534	2.49004	1.10501
HGLibA_20517	GTDC2	4.71423	1.36398	1.93589	3.04419		3.0391	2.49004	0.819333
HGLibA_57285	TMEM150C	5.49993	1.36398	1.93589	3.04419		3.43196	2.49004	0.725545
HGLibA_59587	TUBE1	0.785705	2.72796	1.93589	3.04419		1.75683	2.49004	1.41734
HGLibA_36505	MICALL2	2.35711	2.72796	1.93589	3.04419		2.54254	2.49004	0.979351
HGLibA_52854	SLX4IP	2.35711	2.72796	1.93589	3.04419		2.54254	2.49004	0.979351
HGLibA_41903	ORC6	3.14282	2.72796	1.93589	3.04419		2.93539	2.49004	0.848281
HGLibA_09818	CLCF1	6.28564	2.72796	1.93589	3.04419		4.5068	2.49004	0.552507
HGLibA_21968	HOXC4	7.07134	2.72796	1.93589	3.04419		4.89965	2.49004	0.508207
HGLibA_52825	SLMO1	0.785705	4.09195	1.93589	3.04419		2.43883	2.49004	1.021
HGLibA_13639	DNAJC8	1.57141	4.09195	1.93589	3.04419		2.83168	2.49004	0.879351
HGLibA_04695	BOP1	7.07134	4.09195	1.93589	3.04419		5.58164	2.49004	0.446112
HGLibA_13112	DHODH	0.785705	5.45593	1.93589	3.04419		3.12082	2.49004	0.79788
HGLibA_25224	hsa-mir-4442	3.14282	5.45593	1.93589	3.04419		4.29937	2.49004	0.579163
HGLibA_46801	PTPRK	4.71423	5.45593	1.93589	3.04419		5.08508	2.49004	0.489675
HGLibA_19608	GOLGA6A	12.5713	5.45593	1.93589	3.04419		9.0136	2.49004	0.276253
HGLibA_57836	TMEM8B	2.35711	6.81991	1.93589	3.04419		4.58851	2.49004	0.542668
HGLibA_34166	LOC100862671	4.71423	6.81991	1.93589	3.04419		5.76707	2.49004	0.431768
HGLibA_31483	KCNF1	9.42845	6.81991	1.93589	3.04419		8.12418	2.49004	0.306497
HGLibA_08080	CCNDBP1	2.35711	8.18389	1.93589	3.04419		5.2705	2.49004	0.472448
HGLibA_04333	BCL6	13.357	9.54788	1.93589	3.04419		11.4524	2.49004	0.217424
HGLibA_44818	POLI	4.71423	10.9119	1.93589	3.04419		7.81304	2.49004	0.318703
HGLibA_48591	RINT1	12.5713	10.9119	1.93589	3.04419		11.7416	2.49004	0.21207
HGLibA_41589	OR5H6	15.7141	10.9119	1.93589	3.04419		13.313	2.49004	0.187038
HGLibA_19761	GPC1	0.785705	13.6398	1.93589	3.04419		7.21276	2.49004	0.345227
HGLibA_32840	KRT8	1.57141	13.6398	1.93589	3.04419		7.60562	2.49004	0.327395
HGLibA_30402	IL27RA	2.35711	13.6398	1.93589	3.04419		7.99847	2.49004	0.311314
HGLibA_59716	TXNDC9	11.7856	13.6398	1.93589	3.04419		12.7127	2.49004	0.19587
HGLibA_12147	CYP2W1	2.35711	15.0038	1.93589	3.04419		8.68046	2.49004	0.286856
HGLibA_49112	RPE	7.07134	15.0038	1.93589	3.04419		11.0376	2.49004	0.225596
HGLibA_27212	hsa-mir-558	6.28564	16.3678	1.93589	3.04419		11.3267	2.49004	0.219838
HGLibA_29871	IER5L	7.85705	20.4597	1.93589	3.04419		14.1584	2.49004	0.17587
HGLibA_09514	CHORDC1	17.2855	20.4597	1.93589	3.04419		18.8726	2.49004	0.131939
HGLibA_27588	hsa-mir-6070	1.57141	1.36398	2.90383	3.04419		1.4677	2.97401	2.02631
HGLibA_13054	DGCR8	13.357	1.36398	2.90383	3.04419		7.36048	2.97401	0.404051
HGLibA_56364	TEX22	1.57141	2.72796	2.90383	3.04419		2.14969	2.97401	1.38346
HGLibA_16192	FAM157A	1.57141	2.72796	2.90383	3.04419		2.14969	2.97401	1.38346
HGLibA_48189	RFC1	3.92852	2.72796	2.90383	3.04419		3.32824	2.97401	0.893567
HGLibA_24792	hsa-mir-4258	5.49993	2.72796	2.90383	3.04419		4.11395	2.97401	0.722909
HGLibA_37197	MRPL16	7.07134	2.72796	2.90383	3.04419		4.89965	2.97401	0.606984
HGLibA_27876	hsa-mir-645	0.785705	4.09195	2.90383	3.04419		2.43883	2.97401	1.21944
HGLibA_08717	CDIPT	6.28564	4.09195	2.90383	3.04419		5.18879	2.97401	0.57316
HGLibA_16725	FAM76B	7.07134	4.09195	2.90383	3.04419		5.58164	2.97401	0.53282
HGLibA_38677	NDEL1	8.64275	4.09195	2.90383	3.04419		6.36735	2.97401	0.467072
HGLibA_07905	CCDC87	10.9999	4.09195	2.90383	3.04419		7.54591	2.97401	0.394122
HGLibA_14201	DUX2	3.92852	6.81991	2.90383	3.04419		5.37422	2.97401	0.553385
HGLibA_59285	TSR2	8.64275	6.81991	2.90383	3.04419		7.73133	2.97401	0.38467
HGLibA_32089	KIAA1683	4.71423	8.18389	2.90383	3.04419		6.44906	2.97401	0.461154
HGLibA_24029	hsa-mir-328	5.49993	8.18389	2.90383	3.04419		6.84191	2.97401	0.434675
HGLibA_42776	PCDHB15	7.85705	8.18389	2.90383	3.04419		8.02047	2.97401	0.370802
HGLibA_01382	AK3	18.0712	8.18389	2.90383	3.04419		13.1275	2.97401	0.226547
HGLibA_24628	hsa-mir-3925	18.8569	8.18389	2.90383	3.04419		13.5204	2.97401	0.219965
HGLibA_14552	EFCAB7	2.35711	9.54788	2.90383	3.04419		5.9525	2.97401	0.499624
HGLibA_45303	PPP1R10	3.92852	9.54788	2.90383	3.04419		6.7382	2.97401	0.441366
HGLibA_27759	hsa-mir-6165	14.1427	10.9119	2.90383	3.04419		12.5273	2.97401	0.237403
HGLibA_22252	hsa-mir-10a	10.9999	13.6398	2.90383	3.04419		12.3198	2.97401	0.2414
HGLibA_53700	SPANXN4	9.42845	16.3678	2.90383	3.04419		12.8981	2.97401	0.230577
HGLibA_14119	DUS2L	8.64275	17.7318	2.90383	3.04419		13.1873	2.97401	0.225521
HGLibA_28547	hsa-mir-6829	20.4283	17.7318	2.90383	3.04419		19.08	2.97401	0.15587
HGLibA_38458	NAT14	14.1427	21.8237	2.90383	3.04419		17.9832	2.97401	0.165377
HGLibA_01188	AGFG2	12.5713	27.2796	2.90383	3.04419		19.9255	2.97401	0.149257
HGLibA_46116	PRR23C	7.07134	28.6436	2.90383	3.04419		17.8575	2.97401	0.166541
HGLibA_46372	PSMA6	10.9999	28.6436	2.90383	3.04419		19.8217	2.97401	0.150038
HGLibA_12647	DDX1	21.214	28.6436	2.90383	3.04419		24.9288	2.97401	0.1193
HGLibA_52014	SLC25A38	0.785705	1.36398	3.87177	3.04419		1.07484	3.45798	3.2172
HGLibA_53194	SNAPIN	3.14282	1.36398	3.87177	3.04419		2.2534	3.45798	1.53456
HGLibA_28410	hsa-mir-6795	3.14282	1.36398	3.87177	3.04419		2.2534	3.45798	1.53456
HGLibA_04993	BUB1B	11.7856	1.36398	3.87177	3.04419		6.57478	3.45798	0.525947
HGLibA_29890	IFI27L2	0.785705	2.72796	3.87177	3.04419		1.75683	3.45798	1.9683
HGLibA_17919	FOXN4	1.57141	2.72796	3.87177	3.04419		2.14969	3.45798	1.6086
HGLibA_26088	hsa-mir-4734	2.35711	2.72796	3.87177	3.04419		2.54254	3.45798	1.36005
HGLibA_28033	hsa-mir-661	2.35711	2.72796	3.87177	3.04419		2.54254	3.45798	1.36005
HGLibA_13874	DPP6	3.14282	2.72796	3.87177	3.04419		2.93539	3.45798	1.17803
HGLibA_02066	ANKRD32	5.49993	2.72796	3.87177	3.04419		4.11395	3.45798	0.840551
HGLibA_24883	hsa-mir-4281	6.28564	4.09195	3.87177	3.04419		5.18879	3.45798	0.666433
HGLibA_38572	NCBP2	7.85705	4.09195	3.87177	3.04419		5.9745	3.45798	0.57879
HGLibA_19968	GPR173	12.5713	4.09195	3.87177	3.04419		8.33161	3.45798	0.415044
HGLibA_17530	FILIP1L	3.92852	5.45593	3.87177	3.04419		4.69223	3.45798	0.73696
HGLibA_29029	hsa-mir-7846	4.71423	5.45593	3.87177	3.04419		5.08508	3.45798	0.680025
HGLibA_00446	ACKR3	2.35711	6.81991	3.87177	3.04419		4.58851	3.45798	0.753617
HGLibA_62176	ZBTB43	3.14282	6.81991	3.87177	3.04419		4.98137	3.45798	0.694183
HGLibA_45402	PPP1R3F	7.85705	6.81991	3.87177	3.04419		7.33848	3.45798	0.471212
HGLibA_03622	ATP2B4	17.2855	6.81991	3.87177	3.04419		12.0527	3.45798	0.286905
HGLibA_58404	TPD52L2	4.71423	8.18389	3.87177	3.04419		6.44906	3.45798	0.536199
HGLibA_57088	TMED1	16.4998	8.18389	3.87177	3.04419		12.3418	3.45798	0.280184
HGLibA_21739	HMHA1	7.07134	9.54788	3.87177	3.04419		8.30961	3.45798	0.416142
HGLibA_00474	ACOT12	18.0712	9.54788	3.87177	3.04419		13.8095	3.45798	0.250405
HGLibA_42615	PBDC1	0.785705	10.9119	3.87177	3.04419		5.84878	3.45798	0.591231
HGLibA_25949	hsa-mir-4697	5.49993	10.9119	3.87177	3.04419		8.2059	3.45798	0.421402
HGLibA_01389	AK5	7.07134	10.9119	3.87177	3.04419		8.9916	3.45798	0.384579
HGLibA_22394	hsa-mir-1237	7.85705	10.9119	3.87177	3.04419		9.38445	3.45798	0.36848
HGLibA_49136	RPH3AL	8.64275	10.9119	3.87177	3.04419		9.7773	3.45798	0.353674
HGLibA_10279	CNGB3	3.14282	12.2758	3.87177	3.04419		7.70933	3.45798	0.448545
HGLibA_35116	MAB21L3	5.49993	12.2758	3.87177	3.04419		8.88789	3.45798	0.389067
HGLibA_10109	CLPSL2	6.28564	15.0038	3.87177	3.04419		10.6447	3.45798	0.324854
HGLibA_57663	TMEM37	13.357	15.0038	3.87177	3.04419		14.1804	3.45798	0.243857
HGLibA_64648	NonTargetingControlGuideForHuman_0265	7.85705	16.3678	3.87177	3.04419		12.1124	3.45798	0.285491
HGLibA_47689	RAVER1	1.57141	20.4597	3.87177	3.04419		11.0156	3.45798	0.313918
HGLibA_59546	TUBA3E	4.71423	1.36398	4.83972	3.04419		3.0391	3.94195	1.29708
HGLibA_39034	NEUROG1	0.785705	2.72796	4.83972	3.04419		1.75683	3.94195	2.24378
HGLibA_52828	SLMO2	2.35711	2.72796	4.83972	3.04419		2.54254	3.94195	1.5504
HGLibA_07512	CCDC102B	5.49993	2.72796	4.83972	3.04419		4.11395	3.94195	0.958192
HGLibA_05805	C1orf185	5.49993	2.72796	4.83972	3.04419		4.11395	3.94195	0.958192
HGLibA_23654	hsa-mir-3135b	2.35711	4.09195	4.83972	3.04419		3.22453	3.94195	1.22249
HGLibA_17802	FOSL1	5.49993	4.09195	4.83972	3.04419		4.79594	3.94195	0.821936
HGLibA_23086	hsa-mir-1909	6.28564	4.09195	4.83972	3.04419		5.18879	3.94195	0.759705
HGLibA_53172	SNAP47	11.7856	4.09195	4.83972	3.04419		7.93876	3.94195	0.496545
HGLibA_06742	C9orf57	3.92852	5.45593	4.83972	3.04419		4.69223	3.94195	0.840103
HGLibA_08503	CDAN1	4.71423	5.45593	4.83972	3.04419		5.08508	3.94195	0.7752
HGLibA_32848	KRT82	12.5713	5.45593	4.83972	3.04419		9.0136	3.94195	0.437334
HGLibA_07863	CCDC74A	3.14282	6.81991	4.83972	3.04419		4.98137	3.94195	0.79134
HGLibA_60471	USHBP1	6.28564	6.81991	4.83972	3.04419		6.55277	3.94195	0.60157
HGLibA_19998	GPR21	7.07134	6.81991	4.83972	3.04419		6.94563	3.94195	0.567545
HGLibA_07247	CARHSP1	14.9284	6.81991	4.83972	3.04419		10.8741	3.94195	0.362507
HGLibA_51544	SIX5	1.57141	9.54788	4.83972	3.04419		5.55964	3.94195	0.70903
HGLibA_42682	PCDH11Y	4.71423	9.54788	4.83972	3.04419		7.13105	3.94195	0.552787
HGLibA_21365	HIST1H1D	5.49993	9.54788	4.83972	3.04419		7.5239	3.94195	0.523924
HGLibA_19366	GLUL	14.9284	10.9119	4.83972	3.04419		12.9201	3.94195	0.305102
HGLibA_64897	NonTargetingControlGuideForHuman_0514	10.2142	12.2758	4.83972	3.04419		11.245	3.94195	0.350552
HGLibA_25996	hsa-mir-4710	10.2142	12.2758	4.83972	3.04419		11.245	3.94195	0.350552
HGLibA_29264	hsa-mir-875	13.357	12.2758	4.83972	3.04419		12.8164	3.94195	0.307571
HGLibA_50764	SERF2	8.64275	15.0038	4.83972	3.04419		11.8233	3.94195	0.333406
HGLibA_27838	hsa-mir-636	11.7856	16.3678	4.83972	3.04419		14.0767	3.94195	0.280034
HGLibA_14556	EFCAB9	3.14282	17.7318	4.83972	3.04419		10.4373	3.94195	0.37768
HGLibA_14011	DSCR4	10.2142	17.7318	4.83972	3.04419		13.973	3.94195	0.282113
HGLibA_12543	DCTN1	8.64275	19.0958	4.83972	3.04419		13.8693	3.94195	0.284222
HGLibA_20372	GRPEL1	3.92852	21.8237	4.83972	3.04419		12.8761	3.94195	0.306144
HGLibA_09975	CLEC3B	17.2855	28.6436	4.83972	3.04419		22.9646	3.94195	0.171654
HGLibA_18684	GATAD1	1.57141	1.36398	5.80766	3.04419		1.4677	4.42592	3.01556
HGLibA_63412	ZNF510	8.64275	1.36398	5.80766	3.04419		5.00337	4.42592	0.884589
HGLibA_24470	hsa-mir-376c	3.92852	2.72796	5.80766	3.04419		3.32824	4.42592	1.32981
HGLibA_23841	hsa-mir-3178	3.92852	2.72796	5.80766	3.04419		3.32824	4.42592	1.32981
HGLibA_25758	hsa-mir-4650-1	9.42845	2.72796	5.80766	3.04419		6.07821	4.42592	0.728163
HGLibA_24355	hsa-mir-3687	0.785705	4.09195	5.80766	3.04419		2.43883	4.42592	1.81478
HGLibA_55536	TAF6L	5.49993	4.09195	5.80766	3.04419		4.79594	4.42592	0.922848
HGLibA_37645	MTFP1	14.1427	4.09195	5.80766	3.04419		9.11731	4.42592	0.485442
HGLibA_22022	HPCAL4	19.6426	4.09195	5.80766	3.04419		11.8673	4.42592	0.372952
HGLibA_33035	KRTAP3-3	4.71423	5.45593	5.80766	3.04419		5.08508	4.42592	0.870375
HGLibA_05769	C1orf131	7.85705	5.45593	5.80766	3.04419		6.65649	4.42592	0.664904
HGLibA_21096	HECTD2	3.14282	6.81991	5.80766	3.04419		4.98137	4.42592	0.888496
HGLibA_39962	NRF1	3.14282	6.81991	5.80766	3.04419		4.98137	4.42592	0.888496
HGLibA_14619	EFTUD2	3.14282	6.81991	5.80766	3.04419		4.98137	4.42592	0.888496
HGLibA_53409	SOBP	9.42845	6.81991	5.80766	3.04419		8.12418	4.42592	0.544784
HGLibA_55284	SYNGR3	2.35711	8.18389	5.80766	3.04419		5.2705	4.42592	0.839754
HGLibA_18423	GADD45G	3.92852	8.18389	5.80766	3.04419		6.05621	4.42592	0.730808
HGLibA_23491	hsa-mir-302a	3.92852	9.54788	5.80766	3.04419		6.7382	4.42592	0.656841
HGLibA_25124	hsa-mir-4421	7.07134	9.54788	5.80766	3.04419		8.30961	4.42592	0.532627
HGLibA_44812	POLG2	6.28564	10.9119	5.80766	3.04419		8.59875	4.42592	0.514717
HGLibA_58565	TRAK1	2.35711	12.2758	5.80766	3.04419		7.31648	4.42592	0.604926
HGLibA_22780	hsa-mir-1303	0.785705	13.6398	5.80766	3.04419		7.21276	4.42592	0.613624
HGLibA_64555	NonTargetingControlGuideForHuman_0172	8.64275	15.0038	5.80766	3.04419		11.8233	4.42592	0.37434
HGLibA_48677	RNASE1	8.64275	17.7318	5.80766	3.04419		13.1873	4.42592	0.335621
HGLibA_30340	IL1RAP	12.5713	17.7318	5.80766	3.04419		15.1515	4.42592	0.292111
HGLibA_34605	LRRC33	5.49993	20.4597	5.80766	3.04419		12.9798	4.42592	0.340985
HGLibA_25574	hsa-mir-4519	7.85705	20.4597	5.80766	3.04419		14.1584	4.42592	0.312601
HGLibA_12437	DCAF17	12.5713	21.8237	5.80766	3.04419		17.1975	4.42592	0.257359
HGLibA_30735	IP6K2	31.4282	25.9157	5.80766	3.04419		28.6719	4.42592	0.154364
HGLibA_39782	NPM3	36.1424	30.0076	5.80766	3.04419		33.075	4.42592	0.133815
HGLibA_24899	hsa-mir-4284	1.57141	1.36398	6.7756	3.04419		1.4677	4.9099	3.34531
HGLibA_40313	NUP153	3.14282	1.36398	6.7756	3.04419		2.2534	4.9099	2.17888
HGLibA_60011	UBN2	0.785705	2.72796	6.7756	3.04419		1.75683	4.9099	2.79474
HGLibA_24330	hsa-mir-3681	11.7856	2.72796	6.7756	3.04419		7.25677	4.9099	0.676596
HGLibA_19503	GNB5	0.785705	4.09195	6.7756	3.04419		2.43883	4.9099	2.01322
HGLibA_04035	B4GALT5	8.64275	4.09195	6.7756	3.04419		6.36735	4.9099	0.771105
HGLibA_35713	MATK	17.2855	6.81991	6.7756	3.04419		12.0527	4.9099	0.407369
HGLibA_18147	FTSJD2	24.3568	6.81991	6.7756	3.04419		15.5884	4.9099	0.314972
HGLibA_06485	C6orf25	3.92852	8.18389	6.7756	3.04419		6.05621	4.9099	0.810721
HGLibA_46521	PSRC1	4.71423	8.18389	6.7756	3.04419		6.44906	4.9099	0.761335
HGLibA_31686	KCNU1	5.49993	8.18389	6.7756	3.04419		6.84191	4.9099	0.71762
HGLibA_25805	hsa-mir-4660	4.71423	9.54788	6.7756	3.04419		7.13105	4.9099	0.688523
HGLibA_64298	ZSCAN25	8.64275	9.54788	6.7756	3.04419		9.09531	4.9099	0.539827
HGLibA_44563	PLXNB3	14.9284	9.54788	6.7756	3.04419		12.2381	4.9099	0.401197
HGLibA_42052	OTUD4	8.64275	13.6398	6.7756	3.04419		11.1413	4.9099	0.440694
HGLibA_20559	GTF2H4	12.5713	16.3678	6.7756	3.04419		14.4695	4.9099	0.339327
HGLibA_54819	STOM	2.35711	19.0958	6.7756	3.04419		10.7264	4.9099	0.457738
HGLibA_43406	PEX5	6.28564	20.4597	6.7756	3.04419		13.3727	4.9099	0.367159
HGLibA_28600	hsa-mir-6843	18.0712	20.4597	6.7756	3.04419		19.2655	4.9099	0.254855
HGLibA_28051	hsa-mir-664b	2.35711	2.72796	7.74355	3.04419		2.54254	5.39387	2.12145
HGLibA_13187	DHX35	8.64275	2.72796	7.74355	3.04419		5.68536	5.39387	0.94873
HGLibA_60760	UVRAG	8.64275	2.72796	7.74355	3.04419		5.68536	5.39387	0.94873
HGLibA_45895	PRM1	0.785705	4.09195	7.74355	3.04419		2.43883	5.39387	2.21167
HGLibA_14127	DUSP1	6.28564	4.09195	7.74355	3.04419		5.18879	5.39387	1.03952
HGLibA_60233	UHRF1	10.2142	4.09195	7.74355	3.04419		7.15305	5.39387	0.754065
HGLibA_35784	MBIP	17.2855	4.09195	7.74355	3.04419		10.6887	5.39387	0.504632
HGLibA_21009	HDAC3	5.49993	5.45593	7.74355	3.04419		5.47793	5.39387	0.984654
HGLibA_26039	hsa-mir-4722	7.85705	5.45593	7.74355	3.04419		6.65649	5.39387	0.810318
HGLibA_25514	hsa-mir-4508	10.9999	5.45593	7.74355	3.04419		8.2279	5.39387	0.655559
HGLibA_12199	CYP4V2	2.35711	8.18389	7.74355	3.04419		5.2705	5.39387	1.02341
HGLibA_42103	OXCT2	10.2142	8.18389	7.74355	3.04419		9.19903	5.39387	0.586352
HGLibA_63624	ZNF589	7.85705	9.54788	7.74355	3.04419		8.70246	5.39387	0.61981
HGLibA_46119	PRR24	7.07134	10.9119	7.74355	3.04419		8.9916	5.39387	0.599879
HGLibA_12691	DDX28	9.42845	12.2758	7.74355	3.04419		10.8521	5.39387	0.497032
HGLibA_21534	HIST2H2BE	10.9999	12.2758	7.74355	3.04419		11.6379	5.39387	0.463476
HGLibA_42782	PCDHB2	12.5713	12.2758	7.74355	3.04419		12.4236	5.39387	0.434165
HGLibA_27593	hsa-mir-6072	13.357	17.7318	7.74355	3.04419		15.5444	5.39387	0.346998
HGLibA_58403	TPD52L1	22.7854	30.0076	7.74355	3.04419		26.3965	5.39387	0.20434
HGLibA_45343	PPP1R16B	2.35711	1.36398	8.71149	3.04419		1.86055	5.87784	3.1592
HGLibA_58247	TOMM20L	7.07134	2.72796	8.71149	3.04419		4.89965	5.87784	1.19964
HGLibA_42549	PARVG	7.85705	2.72796	8.71149	3.04419		5.29251	5.87784	1.1106
HGLibA_49181	RPL19	2.35711	4.09195	8.71149	3.04419		3.22453	5.87784	1.82285
HGLibA_42054	OTUD4	7.07134	5.45593	8.71149	3.04419		6.26364	5.87784	0.938407
HGLibA_10699	COPB2	10.2142	5.45593	8.71149	3.04419		7.83504	5.87784	0.750199
HGLibA_39275	NIT2	20.4283	6.81991	8.71149	3.04419		13.6241	5.87784	0.431429
HGLibA_46998	PYURF	10.2142	8.18389	8.71149	3.04419		9.19903	5.87784	0.638963
HGLibA_24295	hsa-mir-3671	0.785705	9.54788	8.71149	3.04419		5.16679	5.87784	1.13762
HGLibA_39278	NKAIN1	13.357	9.54788	8.71149	3.04419		11.4524	5.87784	0.51324
HGLibA_44093	PKD2L2	11.7856	10.9119	8.71149	3.04419		11.3487	5.87784	0.51793
HGLibA_27667	hsa-mir-6088	1.57141	12.2758	8.71149	3.04419		6.92363	5.87784	0.848954
HGLibA_23533	hsa-mir-30c-1	9.42845	12.2758	8.71149	3.04419		10.8521	5.87784	0.541629
HGLibA_14383	ECE1	14.1427	15.0038	8.71149	3.04419		14.5732	5.87784	0.403331
HGLibA_49923	SAFB	4.71423	16.3678	8.71149	3.04419		10.541	5.87784	0.557617
HGLibA_05680	C19orf54	7.85705	17.7318	8.71149	3.04419		12.7944	5.87784	0.459407
HGLibA_29236	hsa-mir-8085	7.07134	19.0958	8.71149	3.04419		13.0835	5.87784	0.449254
HGLibA_30952	ISL1	4.71423	4.09195	9.67944	3.04419		4.40309	6.36181	1.44485
HGLibA_62625	ZIK1	3.14282	5.45593	9.67944	3.04419		4.29937	6.36181	1.47971
HGLibA_29721	HVCN1	3.92852	6.81991	9.67944	3.04419		5.37422	6.36181	1.18377
HGLibA_44269	PLCB2	10.9999	8.18389	9.67944	3.04419		9.59188	6.36181	0.66325
HGLibA_26304	hsa-mir-4786	10.9999	12.2758	9.67944	3.04419		11.6379	6.36181	0.546648
HGLibA_37452	MS4A7	11.7856	15.0038	9.67944	3.04419		13.3947	6.36181	0.47495
HGLibA_59425	TTC39C	41.6423	16.3678	9.67944	3.04419		29.0051	6.36181	0.219335
HGLibA_15054	EMILIN3	7.07134	24.5517	9.67944	3.04419		15.8115	6.36181	0.402353
HGLibA_23587	hsa-mir-3120	15.7141	40.9195	9.67944	3.04419		28.3168	6.36181	0.224666
HGLibA_57586	TMEM244	3.14282	5.45593	10.6474	3.04419		4.29937	6.84578	1.59227
HGLibA_04741	BPTF	3.92852	5.45593	10.6474	3.04419		4.69223	6.84578	1.45896
HGLibA_51249	SH3KBP1	6.28564	8.18389	10.6474	3.04419		7.23477	6.84578	0.946234
HGLibA_56064	TCF23	1.57141	9.54788	10.6474	3.04419		5.55964	6.84578	1.23134
HGLibA_58766	TRIM37	6.28564	9.54788	10.6474	3.04419		7.91676	6.84578	0.864721
HGLibA_46000	PRPF19	7.85705	9.54788	10.6474	3.04419		8.70246	6.84578	0.786649
HGLibA_43776	PI3	21.214	9.54788	10.6474	3.04419		15.3809	6.84578	0.445082
HGLibA_00317	ABO	8.64275	12.2758	10.6474	3.04419		10.4593	6.84578	0.654517
HGLibA_22603	hsa-mir-1273g	3.92852	15.0038	10.6474	3.04419		9.46616	6.84578	0.723185
HGLibA_00172	ABCC3	10.9999	15.0038	10.6474	3.04419		13.0018	6.84578	0.526524
HGLibA_64687	NonTargetingControlGuideForHuman_0304	14.9284	23.1877	10.6474	3.04419		19.058	6.84578	0.359207
HGLibA_57807	TMEM81	17.2855	28.6436	10.6474	3.04419		22.9646	6.84578	0.298102
HGLibA_45423	PPP2CA	14.1427	2.72796	11.6153	3.04419		8.43532	7.32976	0.868936
HGLibA_15874	F3	11.7856	4.09195	11.6153	3.04419		7.93876	7.32976	0.923287
HGLibA_36892	MOB4	14.1427	4.09195	11.6153	3.04419		9.11731	7.32976	0.803938
HGLibA_50516	SEC24A	7.85705	5.45593	11.6153	3.04419		6.65649	7.32976	1.10114
HGLibA_20055	GPR56	7.07134	8.18389	11.6153	3.04419		7.62762	7.32976	0.96095
HGLibA_08749	CDK18	7.07134	8.18389	11.6153	3.04419		7.62762	7.32976	0.96095
HGLibA_08733	CDK13	8.64275	9.54788	11.6153	3.04419		9.09531	7.32976	0.805883
HGLibA_62844	ZNF19	19.6426	9.54788	11.6153	3.04419		14.5952	7.32976	0.502202
HGLibA_34356	LPAR6	13.357	16.3678	11.6153	3.04419		14.8624	7.32976	0.493175
HGLibA_40442	NXPE2	10.9999	21.8237	11.6153	3.04419		16.4118	7.32976	0.446615
HGLibA_53670	SPANXA2	33.7853	24.5517	11.6153	3.04419		29.1685	7.32976	0.25129
HGLibA_45976	PROS1	36.9281	31.3716	11.6153	3.04419		34.1499	7.32976	0.214635
HGLibA_57024	TMA7	6.28564	5.45593	12.5833	3.04419		5.87078	7.81373	1.33095
HGLibA_08952	CEACAM8	17.2855	5.45593	12.5833	3.04419		11.3707	7.81373	0.68718
HGLibA_00633	ACTL8	5.49993	8.18389	12.5833	3.04419		6.84191	7.81373	1.14204
HGLibA_20447	GSS	7.85705	9.54788	12.5833	3.04419		8.70246	7.81373	0.897876
HGLibA_27548	hsa-mir-600	10.2142	9.54788	12.5833	3.04419		9.88102	7.81373	0.790782
HGLibA_03772	ATP7B	18.8569	17.7318	12.5833	3.04419		18.2943	7.81373	0.427112
HGLibA_05839	C1orf228	10.9999	23.1877	12.5833	3.04419		17.0938	7.81373	0.457109
HGLibA_54013	SPIRE1	11.7856	30.0076	12.5833	3.04419		20.8966	7.81373	0.373924
HGLibA_09063	CENPJ	3.14282	4.09195	13.5512	3.04419		3.61738	8.2977	2.29384
HGLibA_03975	B3GAT2	7.07134	6.81991	13.5512	3.04419		6.94563	8.2977	1.19467
HGLibA_36447	MGLL	6.28564	8.18389	13.5512	3.04419		7.23477	8.2977	1.14692
HGLibA_58272	TONSL	10.2142	8.18389	13.5512	3.04419		9.19903	8.2977	0.902019
HGLibA_19340	GLT8D2	42.428	10.9119	13.5512	3.04419		26.67	8.2977	0.311125
HGLibA_40626	OLA1	0.785705	12.2758	13.5512	3.04419		6.53077	8.2977	1.27055
HGLibA_48030	RDH14	10.2142	21.8237	13.5512	3.04419		16.0189	8.2977	0.517993
HGLibA_27341	hsa-mir-5692a-1	4.71423	1.36398	14.5192	3.04419		3.0391	8.78167	2.88956
HGLibA_34152	LOC100506688	7.07134	1.36398	14.5192	3.04419		4.21766	8.78167	2.08212
HGLibA_63950	ZNF740	23.5711	5.45593	14.5192	3.04419		14.5135	8.78167	0.605068
HGLibA_54511	ST13	8.64275	8.18389	14.5192	3.04419		8.41332	8.78167	1.04378
HGLibA_14788	EIF3I	6.28564	10.9119	14.5192	3.04419		8.59875	8.78167	1.02127
HGLibA_28649	hsa-mir-6856	12.5713	12.2758	14.5192	3.04419		12.4236	8.78167	0.706856
HGLibA_44860	POLR2D	32.9996	4.09195	15.4871	3.04419		18.5458	9.26564	0.49961
HGLibA_14892	ELF1	22.7854	6.81991	15.4871	3.04419		14.8027	9.26564	0.625944
HGLibA_61610	WISP2	17.2855	8.18389	15.4871	3.04419		12.7347	9.26564	0.72759
HGLibA_13836	DPH1	7.85705	10.9119	15.4871	3.04419		9.38445	9.26564	0.98734
HGLibA_00068	AARS	6.28564	5.45593	16.455	3.04419		5.87078	9.74961	1.6607
HGLibA_27181	hsa-mir-552	16.4998	24.5517	16.455	3.04419		20.5257	9.74961	0.474995
HGLibA_15628	ETHE1	7.85705	25.9157	16.455	3.04419		16.8864	9.74961	0.577366
HGLibA_27231	hsa-mir-5584	42.428	39.5555	16.455	3.04419		40.9918	9.74961	0.237843
HGLibA_64361	ZXDA	7.07134	10.9119	17.423	3.04419		8.9916	10.2336	1.13813
HGLibA_18277	FZD6	3.92852	15.0038	18.3909	3.04419		9.46616	10.7176	1.1322
HGLibA_37995	MYH10	11.7856	4.09195	19.3589	3.04419		7.93876	11.2015	1.41099
HGLibA_31227	JAZF1	9.42845	12.2758	19.3589	3.04419		10.8521	11.2015	1.03219
HGLibA_10833	COX4I2	23.5711	27.2796	20.3268	3.04419		25.4254	11.6855	0.4596
HGLibA_59126	TSEN54	14.1427	35.4635	20.3268	3.04419		24.8031	11.6855	0.47113
HGLibA_44063	PIWIL2	28.2854	68.1991	21.2948	3.04419		48.2422	12.1695	0.252258
HGLibA_34529	LRR1	13.357	6.81991	22.2627	3.04419		10.0884	12.6534	1.25425
HGLibA_22452	hsa-mir-1250	8.64275	9.54788	22.2627	3.04419		9.09531	12.6534	1.3912
HGLibA_17452	FGFRL1	6.28564	2.72796	23.2306	3.04419		4.5068	13.1374	2.91502
HGLibA_28078	hsa-mir-6716	29.0711	31.3716	23.2306	3.04419		30.2213	13.1374	0.434707
HGLibA_14342	EARS2	4.71423	5.45593	26.1345	3.04419		5.08508	14.5893	2.86905
HGLibA_41879	ORAI2	11.7856	8.18389	28.0704	3.04419		9.98473	15.5573	1.55811
HGLibA_24331	hsa-mir-3681	2.35711	1.36398	0.967944	4.05892		1.86055	2.51343	1.35091
HGLibA_03399	ASZ1	3.92852	1.36398	0.967944	4.05892		2.64625	2.51343	0.949808
HGLibA_10782	CORO2A	0.785705	2.72796	0.967944	4.05892		1.75683	2.51343	1.43066
HGLibA_30548	IMPDH2	3.14282	2.72796	0.967944	4.05892		2.93539	2.51343	0.856251
HGLibA_22678	hsa-mir-1289-2	3.92852	4.09195	0.967944	4.05892		4.01023	2.51343	0.626754
HGLibA_28956	hsa-mir-760	2.35711	5.45593	0.967944	4.05892		3.90652	2.51343	0.643394
HGLibA_56018	TCEANC2	2.35711	5.45593	0.967944	4.05892		3.90652	2.51343	0.643394
HGLibA_22821	hsa-mir-1324	3.92852	5.45593	0.967944	4.05892		4.69223	2.51343	0.535658
HGLibA_19709	GP5	5.49993	5.45593	0.967944	4.05892		5.47793	2.51343	0.458829
HGLibA_02546	APOLD1	7.85705	6.81991	0.967944	4.05892		7.33848	2.51343	0.3425
HGLibA_10433	CNTNAP5	10.2142	6.81991	0.967944	4.05892		8.51704	2.51343	0.295106
HGLibA_03696	ATP6AP1L	25.1425	6.81991	0.967944	4.05892		15.9812	2.51343	0.157274
HGLibA_31019	ITGA3	0.785705	8.18389	0.967944	4.05892		4.4848	2.51343	0.560433
HGLibA_17715	FMO5	3.92852	8.18389	0.967944	4.05892		6.05621	2.51343	0.415017
HGLibA_48396	RGS8	11.7856	8.18389	0.967944	4.05892		9.98473	2.51343	0.251727
HGLibA_56573	THAP1	1.57141	9.54788	0.967944	4.05892		5.55964	2.51343	0.452085
HGLibA_13290	DKC1	7.85705	12.2758	0.967944	4.05892		10.0664	2.51343	0.249684
HGLibA_46354	PSKH2	8.64275	12.2758	0.967944	4.05892		10.4593	2.51343	0.240306
HGLibA_36896	MOCOS	8.64275	16.3678	0.967944	4.05892		12.5053	2.51343	0.20099
HGLibA_38152	MYO7B	2.35711	21.8237	0.967944	4.05892		12.0904	2.51343	0.207886
HGLibA_16778	FAM86C1	0.785705	1.36398	1.93589	4.05892		1.07484	2.9974	2.78869
HGLibA_49420	RPS28	2.35711	1.36398	1.93589	4.05892		1.86055	2.9974	1.61103
HGLibA_59879	UBE2D4	3.14282	1.36398	1.93589	4.05892		2.2534	2.9974	1.33017
HGLibA_53431	SOD1	3.14282	1.36398	1.93589	4.05892		2.2534	2.9974	1.33017
HGLibA_22047	HPS1	3.92852	1.36398	1.93589	4.05892		2.64625	2.9974	1.1327
HGLibA_15705	EVPLL	1.57141	2.72796	1.93589	4.05892		2.14969	2.9974	1.39434
HGLibA_02962	ARL3	2.35711	2.72796	1.93589	4.05892		2.54254	2.9974	1.1789
HGLibA_46864	PUF60	3.14282	2.72796	1.93589	4.05892		2.93539	2.9974	1.02113
HGLibA_35431	MAP2K2	4.71423	2.72796	1.93589	4.05892		3.7211	2.9974	0.805516
HGLibA_33330	LARP7	4.71423	2.72796	1.93589	4.05892		3.7211	2.9974	0.805516
HGLibA_04111	BAHD1	12.5713	2.72796	1.93589	4.05892		7.64962	2.9974	0.391837
HGLibA_64334	ZSWIM4	2.35711	4.09195	1.93589	4.05892		3.22453	2.9974	0.929563
HGLibA_33348	LAT2	7.85705	4.09195	1.93589	4.05892		5.9745	2.9974	0.5017
HGLibA_29423	hsa-mir-96	1.57141	5.45593	1.93589	4.05892		3.51367	2.9974	0.853069
HGLibA_49163	RPL14	5.49993	5.45593	1.93589	4.05892		5.47793	2.9974	0.547178
HGLibA_05502	C16orf92	10.2142	5.45593	1.93589	4.05892		7.83504	2.9974	0.382564
HGLibA_04042	B4GALT7	7.85705	6.81991	1.93589	4.05892		7.33848	2.9974	0.40845
HGLibA_12111	CYP2B6	13.357	6.81991	1.93589	4.05892		10.0884	2.9974	0.297112
HGLibA_11769	CUEDC2	4.71423	8.18389	1.93589	4.05892		6.44906	2.9974	0.464781
HGLibA_61391	WDR46	8.64275	8.18389	1.93589	4.05892		8.41332	2.9974	0.356269
HGLibA_17271	FECH	18.8569	8.18389	1.93589	4.05892		13.5204	2.9974	0.221695
HGLibA_57477	TMEM204	3.14282	9.54788	1.93589	4.05892		6.34535	2.9974	0.472378
HGLibA_21651	HLCS	7.85705	10.9119	1.93589	4.05892		9.38445	2.9974	0.319401
HGLibA_14736	EIF2B1	7.07134	15.0038	1.93589	4.05892		11.0376	2.9974	0.271564
HGLibA_61329	WDR18	1.57141	20.4597	1.93589	4.05892		11.0156	2.9974	0.272106
HGLibA_51017	SFPQ	3.92852	24.5517	1.93589	4.05892		14.2401	2.9974	0.21049
HGLibA_07421	CBR3	2.35711	25.9157	1.93589	4.05892		14.1364	2.9974	0.212035
HGLibA_25405	hsa-mir-4483	11.7856	25.9157	1.93589	4.05892		18.8506	2.9974	0.159008
HGLibA_39513	NNT	7.07134	1.36398	2.90383	4.05892		4.21766	3.48137	0.825428
HGLibA_34943	LY6E	2.35711	2.72796	2.90383	4.05892		2.54254	3.48137	1.36925
HGLibA_48211	RFK	5.49993	4.09195	2.90383	4.05892		4.79594	3.48137	0.7259
HGLibA_03265	ASCL1	9.42845	4.09195	2.90383	4.05892		6.7602	3.48137	0.514981
HGLibA_49322	RPP30	9.42845	5.45593	2.90383	4.05892		7.44219	3.48137	0.467789
HGLibA_18921	GEMIN6	2.35711	6.81991	2.90383	4.05892		4.58851	3.48137	0.758715
HGLibA_21443	HIST1H2BL	6.28564	6.81991	2.90383	4.05892		6.55277	3.48137	0.531283
HGLibA_21931	HOXB2	8.64275	6.81991	2.90383	4.05892		7.73133	3.48137	0.450294
HGLibA_46026	PRPF40B	14.9284	6.81991	2.90383	4.05892		10.8741	3.48137	0.320151
HGLibA_04678	BOK	4.71423	8.18389	2.90383	4.05892		6.44906	3.48137	0.539827
HGLibA_36458	MGRN1	10.9999	8.18389	2.90383	4.05892		9.59188	3.48137	0.36295
HGLibA_17408	FGF4	19.6426	9.54788	2.90383	4.05892		14.5952	3.48137	0.238528
HGLibA_05994	C20orf166	1.57141	10.9119	2.90383	4.05892		6.24163	3.48137	0.557766
HGLibA_52043	SLC25A47	2.35711	10.9119	2.90383	4.05892		6.63449	3.48137	0.524739
HGLibA_54227	SRD5A1	11.7856	12.2758	2.90383	4.05892		12.0307	3.48137	0.289374
HGLibA_32441	KLHL21	3.92852	13.6398	2.90383	4.05892		8.78417	3.48137	0.396324
HGLibA_03685	ATP5O	4.71423	15.0038	2.90383	4.05892		9.85902	3.48137	0.353116
HGLibA_60236	UHRF1BP1	4.71423	16.3678	2.90383	4.05892		10.541	3.48137	0.33027
HGLibA_07889	CCDC84	33.7853	21.8237	2.90383	4.05892		27.8045	3.48137	0.125209
HGLibA_19912	GPR142	8.64275	25.9157	2.90383	4.05892		17.2792	3.48137	0.201478
HGLibA_14911	ELK1	1.57141	1.36398	3.87177	4.05892		1.4677	3.96535	2.70175
HGLibA_43564	PGP	2.35711	1.36398	3.87177	4.05892		1.86055	3.96535	2.13128
HGLibA_07335	CASQ1	8.64275	1.36398	3.87177	4.05892		5.00337	3.96535	0.792536
HGLibA_48533	RIF1	5.49993	2.72796	3.87177	4.05892		4.11395	3.96535	0.963878
HGLibA_56521	TGFBR3L	7.07134	2.72796	3.87177	4.05892		4.89965	3.96535	0.809312
HGLibA_45919	PRMT6	20.4283	2.72796	3.87177	4.05892		11.5781	3.96535	0.342486
HGLibA_25373	hsa-mir-4477a	3.92852	4.09195	3.87177	4.05892		4.01023	3.96535	0.988806
HGLibA_35477	MAP3K5	4.71423	4.09195	3.87177	4.05892		4.40309	3.96535	0.900583
HGLibA_65336	NonTargetingControlGuideForHuman_0953	4.71423	4.09195	3.87177	4.05892		4.40309	3.96535	0.900583
HGLibA_40362	NUP93	0.785705	5.45593	3.87177	4.05892		3.12082	3.96535	1.27061
HGLibA_51407	SIGIRR	2.35711	5.45593	3.87177	4.05892		3.90652	3.96535	1.01506
HGLibA_13042	DGCR14	10.2142	8.18389	3.87177	4.05892		9.19903	3.96535	0.431061
HGLibA_04633	BMPR1B	11.7856	8.18389	3.87177	4.05892		9.98473	3.96535	0.397141
HGLibA_64593	NonTargetingControlGuideForHuman_0210	18.0712	9.54788	3.87177	4.05892		13.8095	3.96535	0.287145
HGLibA_35986	MDM2	8.64275	10.9119	3.87177	4.05892		9.7773	3.96535	0.405566
HGLibA_56291	TENM4	10.2142	15.0038	3.87177	4.05892		12.609	3.96535	0.314486
HGLibA_51982	SLC25A28	12.5713	15.0038	3.87177	4.05892		13.7875	3.96535	0.287604
HGLibA_63963	ZNF750	9.42845	21.8237	3.87177	4.05892		15.6261	3.96535	0.253765
HGLibA_44009	PIP5K1C	14.1427	24.5517	3.87177	4.05892		19.3472	3.96535	0.204957
HGLibA_07500	CCBL2	10.9999	28.6436	3.87177	4.05892		19.8217	3.96535	0.20005
HGLibA_26853	hsa-mir-526b	0.785705	1.36398	4.83972	4.05892		1.07484	4.44932	4.1395
HGLibA_47384	RAD52	10.2142	1.36398	4.83972	4.05892		5.78907	4.44932	0.768572
HGLibA_57218	TMEM132A	1.57141	4.09195	4.83972	4.05892		2.83168	4.44932	1.57127
HGLibA_48664	RMI2	2.35711	4.09195	4.83972	4.05892		3.22453	4.44932	1.37983
HGLibA_10874	COX8A	3.14282	4.09195	4.83972	4.05892		3.61738	4.44932	1.22998
HGLibA_44873	POLR2H	4.71423	4.09195	4.83972	4.05892		4.40309	4.44932	1.0105
HGLibA_12161	CYP3A5	7.07134	4.09195	4.83972	4.05892		5.58164	4.44932	0.797134
HGLibA_25754	hsa-mir-4649	7.07134	4.09195	4.83972	4.05892		5.58164	4.44932	0.797134
HGLibA_53867	SPDYE1	10.9999	4.09195	4.83972	4.05892		7.54591	4.44932	0.589633
HGLibA_37029	MPND	1.57141	5.45593	4.83972	4.05892		3.51367	4.44932	1.26629
HGLibA_38875	NECAB2	2.35711	5.45593	4.83972	4.05892		3.90652	4.44932	1.13895
HGLibA_36568	MINOS1	4.71423	5.45593	4.83972	4.05892		5.08508	4.44932	0.874975
HGLibA_57873	TMIGD1	13.357	5.45593	4.83972	4.05892		9.40645	4.44932	0.473007
HGLibA_26105	hsa-mir-4738	7.07134	6.81991	4.83972	4.05892		6.94563	4.44932	0.640593
HGLibA_62319	ZCCHC24	10.9999	6.81991	4.83972	4.05892		8.90989	4.44932	0.499369
HGLibA_12560	DCTN6	4.71423	8.18389	4.83972	4.05892		6.44906	4.44932	0.689917
HGLibA_01797	AMIGO2	3.92852	9.54788	4.83972	4.05892		6.7382	4.44932	0.660313
HGLibA_03829	ATXN1	2.35711	10.9119	4.83972	4.05892		6.63449	4.44932	0.670635
HGLibA_28756	hsa-mir-6879	10.2142	10.9119	4.83972	4.05892		10.563	4.44932	0.421217
HGLibA_53503	SOWAHB	12.5713	10.9119	4.83972	4.05892		11.7416	4.44932	0.378937
HGLibA_13702	DNMT3A	3.14282	12.2758	4.83972	4.05892		7.70933	4.44932	0.577134
HGLibA_57234	TMEM134	8.64275	12.2758	4.83972	4.05892		10.4593	4.44932	0.425394
HGLibA_18711	GBA	15.7141	12.2758	4.83972	4.05892		13.995	4.44932	0.317923
HGLibA_18203	FUT7	13.357	13.6398	4.83972	4.05892		13.4984	4.44932	0.329618
HGLibA_57418	TMEM187	14.9284	13.6398	4.83972	4.05892		14.2841	4.44932	0.311487
HGLibA_59862	UBE2A	3.14282	17.7318	4.83972	4.05892		10.4373	4.44932	0.42629
HGLibA_30772	IPPK	8.64275	19.0958	4.83972	4.05892		13.8693	4.44932	0.320804
HGLibA_58202	TNRC6A	7.85705	20.4597	4.83972	4.05892		14.1584	4.44932	0.314253
HGLibA_02014	ANKRD17	7.07134	25.9157	4.83972	4.05892		16.4935	4.44932	0.269762
HGLibA_04246	BCAR1	38.4995	31.3716	4.83972	4.05892		34.9356	4.44932	0.127358
HGLibA_35054	LYSMD2	2.35711	1.36398	5.80766	4.05892		1.86055	4.93329	2.65153
HGLibA_34737	LRRFIP1	6.28564	1.36398	5.80766	4.05892		3.82481	4.93329	1.28981
HGLibA_47005	QARS	7.85705	1.36398	5.80766	4.05892		4.61051	4.93329	1.07001
HGLibA_49919	SAE1	3.14282	2.72796	5.80766	4.05892		2.93539	4.93329	1.68062
HGLibA_30924	IRX4	12.5713	5.45593	5.80766	4.05892		9.0136	4.93329	0.547316
HGLibA_38847	NDUFS6	5.49993	6.81991	5.80766	4.05892		6.15992	4.93329	0.800869
HGLibA_15996	FAM105B	7.07134	6.81991	5.80766	4.05892		6.94563	4.93329	0.710273
HGLibA_23378	hsa-mir-2392	8.64275	6.81991	5.80766	4.05892		7.73133	4.93329	0.638091
HGLibA_56371	TEX261	8.64275	6.81991	5.80766	4.05892		7.73133	4.93329	0.638091
HGLibA_10637	COLEC12	2.35711	8.18389	5.80766	4.05892		5.2705	4.93329	0.936019
HGLibA_23537	hsa-mir-30c-2	4.71423	8.18389	5.80766	4.05892		6.44906	4.93329	0.764963
HGLibA_29621	HSPE1	6.28564	8.18389	5.80766	4.05892		7.23477	4.93329	0.681887
HGLibA_22319	hsa-mir-1202	19.6426	8.18389	5.80766	4.05892		13.9133	4.93329	0.354575
HGLibA_42827	PCDHGA6	1.57141	10.9119	5.80766	4.05892		6.24163	4.93329	0.790384
HGLibA_21808	HNRNPC	10.9999	10.9119	5.80766	4.05892		10.9559	4.93329	0.450288
HGLibA_62143	ZBTB3	14.1427	10.9119	5.80766	4.05892		12.5273	4.93329	0.393804
HGLibA_40808	OR10J1	23.5711	16.3678	5.80766	4.05892		19.9695	4.93329	0.247042
HGLibA_17430	FGFBP2	3.92852	19.0958	5.80766	4.05892		11.5121	4.93329	0.428529
HGLibA_36139	MEGF11	14.1427	20.4597	5.80766	4.05892		17.3012	4.93329	0.285141
HGLibA_06655	C8orf87	0.785705	1.36398	6.7756	4.05892		1.07484	5.41726	5.04005
HGLibA_61985	YLPM1	0.785705	1.36398	6.7756	4.05892		1.07484	5.41726	5.04005
HGLibA_26380	hsa-mir-483	2.35711	1.36398	6.7756	4.05892		1.86055	5.41726	2.91165
HGLibA_13675	DNER	1.57141	4.09195	6.7756	4.05892		2.83168	5.41726	1.91309
HGLibA_27109	hsa-mir-548p	2.35711	4.09195	6.7756	4.05892		3.22453	5.41726	1.68002
HGLibA_59819	UBA7	4.71423	4.09195	6.7756	4.05892		4.40309	5.41726	1.23033
HGLibA_16649	FAM5B	7.07134	4.09195	6.7756	4.05892		5.58164	5.41726	0.970549
HGLibA_07505	CCDC101	0.785705	6.81991	6.7756	4.05892		3.80281	5.41726	1.42454
HGLibA_07036	CALML5	7.07134	6.81991	6.7756	4.05892		6.94563	5.41726	0.779953
HGLibA_23493	hsa-mir-302b	15.7141	6.81991	6.7756	4.05892		11.267	5.41726	0.480808
HGLibA_25761	hsa-mir-4650-2	21.214	6.81991	6.7756	4.05892		14.017	5.41726	0.386479
HGLibA_26577	hsa-mir-5091	3.92852	9.54788	6.7756	4.05892		6.7382	5.41726	0.803963
HGLibA_26585	hsa-mir-5093	19.6426	9.54788	6.7756	4.05892		14.5952	5.41726	0.371166
HGLibA_03064	ARNT2	21.214	9.54788	6.7756	4.05892		15.3809	5.41726	0.352206
HGLibA_26130	hsa-mir-4745	0.785705	10.9119	6.7756	4.05892		5.84878	5.41726	0.92622
HGLibA_53334	SNX16	10.2142	12.2758	6.7756	4.05892		11.245	5.41726	0.481748
HGLibA_51656	SLC12A5	7.07134	13.6398	6.7756	4.05892		10.3556	5.41726	0.523125
HGLibA_64375	ZYX	10.2142	15.0038	6.7756	4.05892		12.609	5.41726	0.429635
HGLibA_29186	hsa-mir-8072	12.5713	16.3678	6.7756	4.05892		14.4695	5.41726	0.374391
HGLibA_54315	SRPR	14.1427	16.3678	6.7756	4.05892		15.2552	5.41726	0.355108
HGLibA_39108	NFKBIA	31.4282	16.3678	6.7756	4.05892		23.898	5.41726	0.226683
HGLibA_32361	KLF4	8.64275	17.7318	6.7756	4.05892		13.1873	5.41726	0.410795
HGLibA_39243	NIPAL1	12.5713	19.0958	6.7756	4.05892		15.8335	5.41726	0.342139
HGLibA_02117	ANKRD52	42.428	20.4597	6.7756	4.05892		31.4439	5.41726	0.172283
HGLibA_53536	SOX18	21.214	28.6436	6.7756	4.05892		24.9288	5.41726	0.217309
HGLibA_29121	hsa-mir-8057	7.85705	30.0076	6.7756	4.05892		18.9323	5.41726	0.286138
HGLibA_25037	hsa-mir-4316	16.4998	32.7356	6.7756	4.05892		24.6177	5.41726	0.220056
HGLibA_14336	EAF2	3.14282	1.36398	7.74355	4.05892		2.2534	5.90123	2.61881
HGLibA_14203	DUX2	3.92852	1.36398	7.74355	4.05892		2.64625	5.90123	2.23003
HGLibA_53265	SNRPD1	6.28564	1.36398	7.74355	4.05892		3.82481	5.90123	1.54288
HGLibA_24215	hsa-mir-3654	0.785705	2.72796	7.74355	4.05892		1.75683	5.90123	3.35901
HGLibA_28697	hsa-mir-6865	3.14282	2.72796	7.74355	4.05892		2.93539	5.90123	2.01037
HGLibA_48363	RGS19	9.42845	2.72796	7.74355	4.05892		6.07821	5.90123	0.970883
HGLibA_02321	AP3B1	4.71423	4.09195	7.74355	4.05892		4.40309	5.90123	1.34025
HGLibA_31355	KAT7	5.49993	4.09195	7.74355	4.05892		4.79594	5.90123	1.23046
HGLibA_10329	CNOT10	7.85705	5.45593	7.74355	4.05892		6.65649	5.90123	0.886539
HGLibA_30857	IREB2	8.64275	5.45593	7.74355	4.05892		7.04934	5.90123	0.837133
HGLibA_60079	UBXN6	8.64275	5.45593	7.74355	4.05892		7.04934	5.90123	0.837133
HGLibA_53016	SMIM13	13.357	5.45593	7.74355	4.05892		9.40645	5.90123	0.62736
HGLibA_09725	CIRH1A	9.42845	6.81991	7.74355	4.05892		8.12418	5.90123	0.726379
HGLibA_15136	ENKUR	14.9284	8.18389	7.74355	4.05892		11.5561	5.90123	0.510658
HGLibA_04192	BAZ2A	12.5713	10.9119	7.74355	4.05892		11.7416	5.90123	0.502593
HGLibA_25740	hsa-mir-4646	10.2142	12.2758	7.74355	4.05892		11.245	5.90123	0.524787
HGLibA_06988	CALB2	3.92852	13.6398	7.74355	4.05892		8.78417	5.90123	0.671803
HGLibA_30760	IPO7	10.2142	13.6398	7.74355	4.05892		11.927	5.90123	0.49478
HGLibA_27517	hsa-mir-591	10.2142	13.6398	7.74355	4.05892		11.927	5.90123	0.49478
HGLibA_36550	MIF	6.28564	16.3678	7.74355	4.05892		11.3267	5.90123	0.521001
HGLibA_50063	SATB1	13.357	20.4597	7.74355	4.05892		16.9084	5.90123	0.349013
HGLibA_45275	PPM1K	11.7856	23.1877	7.74355	4.05892		17.4866	5.90123	0.337471
HGLibA_52652	SLC7A3	16.4998	25.9157	7.74355	4.05892		21.2077	5.90123	0.278259
HGLibA_55555	TAGAP	11.7856	27.2796	7.74355	4.05892		19.5326	5.90123	0.302122
HGLibA_47281	RAB9B	0.785705	1.36398	8.71149	4.05892		1.07484	6.38521	5.94059
HGLibA_63506	ZNF552	6.28564	2.72796	8.71149	4.05892		4.5068	6.38521	1.41679
HGLibA_15408	ERAP2	28.2854	4.09195	8.71149	4.05892		16.1887	6.38521	0.394425
HGLibA_28647	hsa-mir-6855	6.28564	5.45593	8.71149	4.05892		5.87078	6.38521	1.08762
HGLibA_58128	TNIP3	7.07134	8.18389	8.71149	4.05892		7.62762	6.38521	0.837117
HGLibA_54848	STPG2	14.1427	8.18389	8.71149	4.05892		11.1633	6.38521	0.571982
HGLibA_40652	OLFML3	14.9284	8.18389	8.71149	4.05892		11.5561	6.38521	0.552538
HGLibA_48501	RHOXF1	9.42845	13.6398	8.71149	4.05892		11.5341	6.38521	0.553592
HGLibA_52392	SLC39A14	22.7854	28.6436	8.71149	4.05892		25.7145	6.38521	0.248311
HGLibA_13635	DNAJC7	40.8566	40.9195	8.71149	4.05892		40.8881	6.38521	0.156163
HGLibA_12824	DEFB105A	2.35711	1.36398	9.67944	4.05892		1.86055	6.86918	3.69202
HGLibA_14671	EHD3	4.71423	1.36398	9.67944	4.05892		3.0391	6.86918	2.26026
HGLibA_05908	C1orf95	14.9284	4.09195	9.67944	4.05892		9.51017	6.86918	0.722298
HGLibA_43236	PDSS1	7.85705	5.45593	9.67944	4.05892		6.65649	6.86918	1.03195
HGLibA_27262	hsa-mir-561	2.35711	6.81991	9.67944	4.05892		4.58851	6.86918	1.49704
HGLibA_57486	TMEM207	21.9997	6.81991	9.67944	4.05892		14.4098	6.86918	0.476701
HGLibA_12900	DEFB132	4.71423	8.18389	9.67944	4.05892		6.44906	6.86918	1.06514
HGLibA_59505	TTLL9	11.7856	12.2758	9.67944	4.05892		12.0307	6.86918	0.57097
HGLibA_40658	OLIG2	20.4283	13.6398	9.67944	4.05892		17.0341	6.86918	0.403261
HGLibA_64707	NonTargetingControlGuideForHuman_0324	23.5711	13.6398	9.67944	4.05892		18.6055	6.86918	0.369202
HGLibA_25692	hsa-mir-4633	16.4998	15.0038	9.67944	4.05892		15.7518	6.86918	0.436088
HGLibA_43022	PDCD4	7.85705	21.8237	9.67944	4.05892		14.8404	6.86918	0.462871
HGLibA_24893	hsa-mir-4283-2	7.85705	28.6436	9.67944	4.05892		18.2503	6.86918	0.376386
HGLibA_06144	C2orf50	41.6423	38.1915	9.67944	4.05892		39.9169	6.86918	0.172087
HGLibA_19518	GNG13	7.07134	1.36398	10.6474	4.05892		4.21766	7.35315	1.74342
HGLibA_16000	FAM107A	14.9284	4.09195	10.6474	4.05892		9.51017	7.35315	0.773188
HGLibA_25353	hsa-mir-4472-2	9.42845	5.45593	10.6474	4.05892		7.44219	7.35315	0.988035
HGLibA_60785	VAMP4	24.3568	5.45593	10.6474	4.05892		14.9064	7.35315	0.493289
HGLibA_24171	hsa-mir-3621	10.2142	6.81991	10.6474	4.05892		8.51704	7.35315	0.863346
HGLibA_56944	TLR5	37.7138	6.81991	10.6474	4.05892		22.2669	7.35315	0.330228
HGLibA_45899	PRM2	4.71423	10.9119	10.6474	4.05892		7.81304	7.35315	0.941138
HGLibA_49401	RPS24	5.49993	10.9119	10.6474	4.05892		8.2059	7.35315	0.896081
HGLibA_50357	SCUBE1	7.85705	10.9119	10.6474	4.05892		9.38445	7.35315	0.783546
HGLibA_48918	RNF216	10.2142	16.3678	10.6474	4.05892		13.291	7.35315	0.553244
HGLibA_44883	POLR2J2	14.9284	30.0076	10.6474	4.05892		22.468	7.35315	0.327272
HGLibA_50348	SCRT2	5.49993	32.7356	10.6474	4.05892		19.1178	7.35315	0.384624
HGLibA_37475	MSGN1	6.28564	4.09195	11.6153	4.05892		5.18879	7.83712	1.51039
HGLibA_49156	RPL13	8.64275	5.45593	11.6153	4.05892		7.04934	7.83712	1.11175
HGLibA_06148	C2orf54	14.1427	10.9119	11.6153	4.05892		12.5273	7.83712	0.625605
HGLibA_36160	MEIS1	4.71423	12.2758	11.6153	4.05892		8.49503	7.83712	0.922553
HGLibA_18128	FTMT	21.214	19.0958	11.6153	4.05892		20.1549	7.83712	0.388845
HGLibA_00617	ACTL10	9.42845	23.1877	11.6153	4.05892		16.3081	7.83712	0.480567
HGLibA_60719	UTP11L	10.9999	24.5517	11.6153	4.05892		17.7758	7.83712	0.440888
HGLibA_60721	UTP14A	11.7856	25.9157	11.6153	4.05892		18.8506	7.83712	0.415749
HGLibA_39295	NKD1	9.42845	27.2796	11.6153	4.05892		18.3541	7.83712	0.426997
HGLibA_16036	FAM115A	4.71423	2.72796	12.5833	4.05892		3.7211	8.32109	2.23619
HGLibA_28083	hsa-mir-6717	1.57141	4.09195	12.5833	4.05892		2.83168	8.32109	2.93857
HGLibA_29732	HYAL3	6.28564	6.81991	12.5833	4.05892		6.55277	8.32109	1.26986
HGLibA_22391	hsa-mir-1237	12.5713	6.81991	12.5833	4.05892		9.69559	8.32109	0.858235
HGLibA_01196	AGL	15.7141	13.6398	12.5833	4.05892		14.677	8.32109	0.566949
HGLibA_03562	ATP12A	7.85705	19.0958	12.5833	4.05892		13.4764	8.32109	0.617457
HGLibA_34899	LTK	31.4282	19.0958	12.5833	4.05892		25.262	8.32109	0.329392
HGLibA_03388	ASXL1	17.2855	34.0996	12.5833	4.05892		25.6925	8.32109	0.323872
HGLibA_29119	hsa-mir-8057	32.9996	47.7394	12.5833	4.05892		40.3695	8.32109	0.206123
HGLibA_53458	SON	3.14282	2.72796	13.5512	4.05892		2.93539	8.80506	2.99962
HGLibA_10443	COA1	8.64275	4.09195	13.5512	4.05892		6.36735	8.80506	1.38285
HGLibA_19248	GLI1	14.1427	5.45593	13.5512	4.05892		9.79931	8.80506	0.89854
HGLibA_06766	C9orf85	0.785705	8.18389	13.5512	4.05892		4.4848	8.80506	1.96331
HGLibA_08166	CCR7	3.92852	12.2758	13.5512	4.05892		8.10218	8.80506	1.08675
HGLibA_00520	ACPL2	6.28564	12.2758	13.5512	4.05892		9.28074	8.80506	0.948746
HGLibA_28538	hsa-mir-6827	18.0712	12.2758	13.5512	4.05892		15.1735	8.80506	0.580291
HGLibA_35003	LYPD2	18.8569	12.2758	13.5512	4.05892		15.5664	8.80506	0.565646
HGLibA_23650	hsa-mir-3135a	11.7856	17.7318	13.5512	4.05892		14.7587	8.80506	0.596603
HGLibA_30107	IGFBP2	14.1427	19.0958	13.5512	4.05892		16.6192	8.80506	0.529812
HGLibA_38591	NCF4	12.5713	20.4597	13.5512	4.05892		16.5155	8.80506	0.533139
HGLibA_57156	TMEM109	46.3566	24.5517	13.5512	4.05892		35.4541	8.80506	0.248351
HGLibA_52765	SLCO6A1	5.49993	9.54788	14.5192	4.05892		7.5239	9.28904	1.2346
HGLibA_63842	ZNF692	21.214	9.54788	14.5192	4.05892		15.3809	9.28904	0.603931
HGLibA_51980	SLC25A28	7.07134	13.6398	14.5192	4.05892		10.3556	9.28904	0.897008
HGLibA_04759	BRAT1	18.8569	13.6398	14.5192	4.05892		16.2484	9.28904	0.57169
HGLibA_21080	HEATR6	14.9284	16.3678	14.5192	4.05892		15.6481	9.28904	0.593621
HGLibA_48079	REEP6	5.49993	17.7318	14.5192	4.05892		11.6159	9.28904	0.799686
HGLibA_55239	SYMPK	3.14282	8.18389	15.4871	4.05892		5.66336	9.77301	1.72566
HGLibA_47565	RARG	8.64275	2.72796	16.455	4.05892		5.68536	10.257	1.8041
HGLibA_00682	ACTRT3	8.64275	2.72796	16.455	4.05892		5.68536	10.257	1.8041
HGLibA_64702	NonTargetingControlGuideForHuman_0319	7.07134	4.09195	16.455	4.05892		5.58164	10.257	1.83763
HGLibA_08582	CDC42SE1	10.2142	4.09195	16.455	4.05892		7.15305	10.257	1.43393
HGLibA_65167	NonTargetingControlGuideForHuman_0784	15.7141	4.09195	16.455	4.05892		9.90302	10.257	1.03574
HGLibA_21384	HIST1H2AD	0.785705	6.81991	16.455	4.05892		3.80281	10.257	2.69721
HGLibA_34835	LSM6	2.35711	10.9119	16.455	4.05892		6.63449	10.257	1.54601
HGLibA_07015	CALHM2	16.4998	13.6398	16.455	4.05892		15.0698	10.257	0.680631
HGLibA_63242	ZNF419	11.7856	20.4597	16.455	4.05892		16.1227	10.257	0.636184
HGLibA_51895	SLC23A1	24.3568	32.7356	16.455	4.05892		28.5462	10.257	0.359311
HGLibA_25103	hsa-mir-4330	35.3567	36.8275	16.455	4.05892		36.0921	10.257	0.284189
HGLibA_31643	KCNN1	6.28564	4.09195	17.423	4.05892		5.18879	10.741	2.07003
HGLibA_24797	hsa-mir-4259	2.35711	5.45593	17.423	4.05892		3.90652	10.741	2.74949
HGLibA_43660	PHF21B	12.5713	12.2758	17.423	4.05892		12.4236	10.741	0.864563
HGLibA_46916	PVRL3	3.14282	2.72796	18.3909	4.05892		2.93539	11.2249	3.824
HGLibA_27336	hsa-mir-5691	23.5711	12.2758	18.3909	4.05892		17.9235	11.2249	0.626269
HGLibA_49746	RUNX1T1	21.214	15.0038	18.3909	4.05892		18.1089	11.2249	0.619856
[truncated: 60,969 more rows]

## Sheet: LDK750
sgRNA	Gene	DMSO1	DMSO2	LDK7501	LDK7502		Average DMSO	Average AP300	FD
[truncated: 62,271 more rows]
