# Supplementary material for: Targeting NRAS via miR-1304-5p or farnesyltransferase inhibition confers sensitivity to ALK inhibitors in ALK-mutant neuroblastoma
Source: Nat Commun. 2024 Apr 23;15:3422. doi: 10.1038/s41467-024-47771-x (PMC11039739; doi:10.1038/s41467-024-47771-x)
Supplement: Supplementary file 6 — Supplementary Data 2 [file 41467_2024_47771_MOESM6_ESM.xlsx]

## Sheet: Sheet1
SYMBOL	1.AVG_Signal	2.AVG_Signal	3.AVG_Signal	4.AVG_Signal	5.AVG_Signal	6.AVG_Signal	miR/Neg	t.test
LUM	255.396	254.476	291.839	948.158	1060.32	998.21	0.266642	2.93588e-05
CLTA	386.392	378.37	382.13	1386.44	1402.86	1459.25	0.269949	1.26486e-06
PBK	252.946	240.864	241.505	894.609	923.719	826.736	0.277995	2.54859e-05
SEP15	511.669	477.621	536.858	2046.69	1551.1	1690.77	0.288575	0.00107757
SDHAF2	500.287	491.856	607.01	1784.31	1850.22	1863.15	0.290878	8.09708e-06
AKR1B1	1859.48	1847.64	1869.95	6423.37	6132.01	5797.29	0.303883	1.93441e-05
GLO1	1283.18	1394.78	1549.88	3961.24	4294.94	5108.24	0.31635	0.000953005
BSG	429.755	429.473	431.66	1375.68	1329.33	1293.09	0.322875	2.94301e-06
CCNG1	412.283	388.592	439.421	1186.94	1220.64	1209.98	0.342855	1.50075e-06
PRICKLE1	190.282	207.385	222.701	606.169	601.391	600.21	0.343167	2.01614e-06
FOXC1	890.444	890.645	852.437	2304.93	2636.11	2650.16	0.346919	0.000129504
C6orf129	512.527	559.286	534.455	1415.48	1649.37	1413.99	0.358635	0.000270738
MFAP4	1136.52	1132.21	1241.93	3264.34	3325.54	2974.51	0.367054	5.9941e-05
TOMM20	1932.44	2004.12	1854.97	5380.23	5024.28	5251.08	0.369934	8.18712e-06
LEPROT	447.679	447.265	438.959	1176.84	1263.46	1157.88	0.370716	2.06777e-05
GLIPR2	296.621	296.158	288.836	747.566	816.307	795.505	0.373664	1.78217e-05
RAI14	241.286	228.443	224.776	554.894	625.088	668.488	0.375719	0.000327279
LRRC8A	310.171	310.171	284.894	842.809	787.87	776.462	0.376063	2.26782e-05
CKS1B	2144.67	1794.88	2246.3	5680.77	5679.7	5035.62	0.377276	0.000181319
NUCB1	2230.02	2418.41	2356.82	5629.41	6771.1	6115.74	0.37833	0.000333127
LMNB1	384.651	363.34	361.887	974.805	915.372	1016.76	0.381803	3.87202e-05
RRP7A	206.639	211.227	212.599	527.864	529.139	581.81	0.384709	4.6991e-05
LY6E	369.416	353.539	349.127	813.35	984.151	968.493	0.387593	0.000502584
MAD2L2	1068.72	1068.25	1097.34	2781.39	2625.9	2932.52	0.387817	4.41484e-05
BCAT1	707.367	713.475	773.864	1917.21	1764.59	1959.14	0.389067	5.25613e-05
JUND	2753.09	3119.84	3160.62	7629.09	7453.38	8121.77	0.389306	3.82499e-05
UHRF1	527.769	513.037	553.596	1306.37	1324.77	1440.93	0.391546	4.64131e-05
RRM2	346.968	325.993	369.217	867.5	910.465	866.604	0.394082	9.7494e-06
EIF4EBP2	309.727	273.052	324.781	797.37	768.663	715.283	0.397823	8.82115e-05
CNKSR3	371.023	360.275	350.673	863.664	883.62	942.726	0.402218	2.5637e-05
TMBIM6	1877.78	1774.01	1925.94	4603.31	4603.31	4655.24	0.40238	5.49067e-07
DSCR3	359.811	314.13	339.811	809.074	835.111	850.588	0.406351	1.03503e-05
KIFAP3	347.712	351.646	372.877	827.691	928.695	869.201	0.408379	6.90976e-05
E2F2	776.611	759.842	823.857	1949.54	1874.08	1941.25	0.40943	3.16759e-06
HN1	1032.13	925.544	1244.25	2566.96	2347.94	2875.76	0.410994	0.00104012
PPP6C	1042.36	1118.57	1052.58	2756.67	2674.44	2384.8	0.41115	0.000184307
CCDC99	241.666	226.016	227.549	572.5	536.226	577.442	0.412314	1.86777e-05
PDGFRA	410.786	412.766	487.32	1071.01	1044.55	1016.56	0.418525	3.37905e-05
BAMBI	1229.98	1127.28	1232.38	3078.5	2590.59	2899.12	0.418949	0.000347441
TMEM118	493.478	500.361	528.046	1267.25	1173.13	1157.45	0.423	4.25954e-05
ACLY	1370.2	1273.68	1171.98	3107.34	2771.46	3072.69	0.426282	0.00014508
CCNA2	562.571	587.349	646.795	1431.48	1394	1386.16	0.426608	9.52982e-06
C9orf69	351.989	324.151	336.267	748.367	792.952	807.036	0.431113	2.14828e-05
DCTD	262.67	273.262	270.943	633.814	599.319	615.135	0.436557	4.94411e-06
UROS	796.62	695.422	778.663	1547.12	1846.24	1801.08	0.43714	0.000578241
PRSS12	548.464	510.591	544.964	1239.05	1150.17	1273.98	0.437873	5.98842e-05
GPR37	249.318	201.209	235.592	510.896	518.583	526.758	0.440883	4.24255e-05
LOC729964	488.956	481.096	491.974	1204.82	1124.92	985.067	0.441059	0.00065686
C20orf20	508.759	520.981	635.346	1215.91	1220.82	1324.56	0.442691	0.000200847
SEPT11	352.756	345.286	346.414	841.802	734.148	767.55	0.445682	0.000170485
PTPN11	611.527	635.946	642.931	1474.49	1434	1295.74	0.449643	0.000149415
STX2	257.551	245.804	251.911	553.817	551.288	573.253	0.450003	2.37176e-06
HARS	733.402	785.716	709.57	1591.84	1772.24	1572.66	0.451449	0.000180073
SNRNP27	435.495	427.768	461.952	995.899	936.394	992.348	0.45312	1.68131e-05
HEY1	437.75	440.12	435.082	863.663	1018.58	1003.51	0.454977	0.000444179
SV2A	273.017	298.476	282.519	646.877	575.007	644.048	0.457686	0.000165073
TROAP	363.944	360.504	334.421	802.799	766.622	739.748	0.45855	3.46149e-05
C12orf32	263.634	273.659	291.987	579.251	564.94	659.201	0.459845	0.000439699
NEFM	499.277	601.882	687.676	1305.31	1289.9	1244.25	0.465908	0.000286031
VPS26A	884.53	851.165	916.23	2113.44	1718.15	1841.67	0.467443	0.00104286
SMARCE1	406.205	357.291	402.166	886.449	786.213	821.012	0.467448	0.000185147
ANLN	327.225	333.775	309.653	763.341	672.654	638.236	0.467958	0.000637288
TPP1	264.132	266.672	268.73	589.957	563.411	553.624	0.468388	1.01592e-05
PON2	990.038	977.109	1038.51	2289.72	2122.34	1931.82	0.47379	0.000449802
AES	541.909	483.052	578.962	1048.18	1108.79	1200.4	0.477732	0.000365507
BAT2D1	541.365	573.008	554.894	1141.48	1071.35	1279.35	0.478002	0.000599274
DPYSL3	5010.51	5507.89	5547.81	11038.6	11412.6	11104.5	0.478792	9.59251e-06
PFKFB3	277.315	273.763	322.075	603.857	598.218	620.307	0.479127	4.79046e-05
DEK	1067.92	927.97	928.995	2312.34	1681.95	2097.47	0.480137	0.00521296
TACC1	273.715	298.202	310.954	586.583	625.269	616.356	0.482916	3.92636e-05
SESTD1	393.332	362.726	317.727	665.208	776.611	780.992	0.483075	0.000941497
NARF	511.51	538.1	555.452	1039.81	1143.3	1133.38	0.483964	8.63112e-05
HS.19193	788.441	669.737	680.184	1419.28	1504.03	1470.1	0.486721	7.68441e-05
FBXO45	157.114	147.799	166.375	334.482	329.875	301.973	0.487709	0.000136357
IGFBP5	386.911	412.705	428.729	783.475	823.567	898.613	0.490229	0.000288644
TK1	561.995	533.629	640.777	1174.92	1237.06	1128.93	0.490381	0.000178322
UBE2D4	1130.69	999.101	949.725	1988.76	2188.77	2076.7	0.492389	0.000181069
MRPL46	355.112	358.188	409.944	808.169	777.093	694.929	0.49261	0.000540428
IMP3	1832.09	1959.14	1877.06	3689.68	3684.69	4090.88	0.494388	0.000157987
CDK2	449.045	440.808	468.192	901.908	906.87	925.168	0.496734	1.81253e-06
LOC399942	2448.77	2287.39	2257.66	4688.02	4834.36	4538.88	0.497382	2.24356e-05
DCTN5	592.15	588.776	609.889	1194.56	1137.57	1241.93	0.501059	4.2868e-05
ARPC1A	1977.15	1980.69	1861.26	3844.06	3589.2	4135.14	0.503018	0.000295989
CTDSPL	415.462	444.66	475.074	905.79	879.905	868.459	0.503059	2.76713e-05
CEP55	604.689	631.993	658.482	1417.71	1132.81	1203.69	0.504811	0.00205653
GXYLT1	177.155	176.048	177.982	353.106	330.282	367.879	0.50528	9.30218e-05
NCAPG	748.574	763.181	825.416	1536.95	1583.01	1497.75	0.506131	2.39414e-05
CBARA1	189.59	195.983	220.22	383.803	424.962	385.432	0.507281	0.000278372
DDEF2	640.242	673.253	663.904	1193.45	1326.55	1370.62	0.508247	0.00029745
PRC1	2032.06	2069.88	2226.45	4104.21	4073.27	4240.06	0.509634	1.33021e-05
BUB1	392.923	383.129	385.584	744.074	729.957	802.523	0.510261	7.73965e-05
S100A10	388.746	379.113	363.65	685.17	813.261	715.636	0.511055	0.000782774
HJURP	290.259	302.798	354.874	622.854	617.452	611.871	0.511793	0.000113748
TCF3	479.014	475.897	559.439	999.693	964.881	971.441	0.515784	8.61199e-05
KIF20A	698.675	604.565	674.094	1251.51	1224.73	1356.36	0.515925	0.000228082
MGC39900	1067.36	1014.01	1087.22	2152.76	2030.72	1957.39	0.515984	8.42243e-05
ARPP19	663.452	643.249	645.984	1233.89	1273.64	1272.99	0.516512	1.96325e-06
HS.489857	2640.68	2523.65	2563.45	4859.3	4816.51	5283.64	0.516582	9.4807e-05
GINS2	955.153	836.843	988.207	1863.15	1834.4	1672.78	0.517698	0.000324762
C11orf75	263.048	286.918	271.159	532.241	511.76	538.612	0.518841	1.87991e-05
C9orf142	532.656	580.482	563.202	1066.98	1123.13	1040.2	0.51894	5.13208e-05
C20orf3	334.509	325.957	331.445	648.029	664.809	597.796	0.519153	0.00011225
MRPL17	981.118	882.097	955.153	1783.42	1878.69	1754.38	0.520332	5.47335e-05
AP3M1	368.234	361.571	360.967	699.123	677.28	718.069	0.520786	9.88597e-06
COPS7A	1092.79	992.561	1076.43	2077.31	1979.31	2013.39	0.520886	2.14683e-05
MAP7D1	486.11	599.651	544.455	1204.13	845.416	1079.72	0.520958	0.0105258
PQLC1	857.249	918.267	998.353	1671.13	1864.28	1785.21	0.521344	0.000256035
CLDN12	482.192	484.305	429.113	932.88	835.564	906.914	0.521654	0.000238713
MYB	242.082	244.207	233.596	442.363	456.618	479.651	0.522173	4.1879e-05
CDCA7	443.784	492.299	470.672	858.926	947.322	882.086	0.523282	0.000140401
KIFC1	778.453	807.31	767.815	1370.12	1560.92	1557.24	0.524382	0.000374408
CDC42EP4	1009.94	1050.76	1113	1843.03	2072.94	2134.64	0.524526	0.000512641
CDC45L	648.913	632.175	697.014	1181.23	1293.57	1288.46	0.525635	0.000136949
CHP	842.386	748.367	715.62	1376.53	1580.13	1430.43	0.525718	0.000641873
KIAA1191	839.912	809.478	883.051	1588.09	1648.61	1579.19	0.525852	1.53385e-05
NCAPD2	1305.6	1288.46	1362.25	2134.64	2614.2	2753.09	0.527372	0.00331305
RPRM	266.067	247.481	298.797	519.007	536.417	477.997	0.52976	0.000466638
ZDHHC6	359.595	353.257	335.458	671.094	630.538	674.627	0.530452	4.09891e-05
C16orf75	397.322	415.81	444.157	862.878	729.158	776.082	0.530923	0.000869978
SLC25A13	945.441	915.849	920.651	1720.21	1679.79	1839.46	0.530959	7.38041e-05
STARD10	171.72	185.52	168.724	311.837	325.478	350.936	0.532217	0.00025433
RFWD3	620.912	649.868	624.315	1114.95	1157.45	1272.01	0.534671	0.000325805
LARP4B	467.716	463.095	443.843	805.964	832.836	926.753	0.535812	0.000443147
MEIS2	477.019	462.821	505.288	856.034	929.865	910.564	0.535935	8.03451e-05
ABLIM1	278.687	275.913	285.841	540.185	521.519	505.286	0.536341	2.09962e-05
DLGAP5	569.639	579.558	643.054	1141.1	1044.68	1148.12	0.537585	0.000222816
MYLIP	273.458	255.273	270.148	444.157	516.679	522.036	0.538738	0.000895669
DARS	1998.92	2205.3	2383.51	3601.52	4285.21	4324.05	0.539501	0.00195211
INO80C	215.089	222.423	223.613	385.584	414.518	424.581	0.539834	9.68859e-05
RRAS	281.385	330.85	328.309	530.357	630.52	581.27	0.539877	0.00127729
TMSB15A	2658.41	2805.95	3227.39	5507.89	5655.42	4922.59	0.540333	0.000935522
C20orf72	386.568	384.374	409.283	798.698	667.114	705.835	0.54347	0.00115388
STX5	286.798	303.782	288.835	507.556	564.792	544.856	0.543787	0.000152425
ATMIN	181.94	162.978	162.282	303.014	286.195	340.532	0.545528	0.00123937
DDAH2	353.414	350.871	342.278	643.434	658.482	616.481	0.545541	2.18772e-05
TPX2	456.495	376.786	492.894	801.054	770.977	855.361	0.546337	0.000966309
FAM83D	687.323	627.15	692.031	1280.76	1240.33	1148.34	0.546817	0.000236769
MASTL	184.519	190.283	209.746	375.975	331.108	360.426	0.547582	0.000450599
STK40	423.805	403.945	443.256	709.004	798.733	811.487	0.548031	0.000516351
SCG2	1862.32	2032.06	2055.41	3661.34	3558.4	3577.6	0.551042	1.92221e-05
RELN	287.329	288.641	295.666	572.195	477.693	531.752	0.551096	0.0010014
CDC2	673.563	584.5	681.36	1271.43	1150.26	1095.04	0.551485	0.000974587
CTDSP2	628.496	637.431	646.877	1181.05	1021.5	1265.32	0.551581	0.0019411
PRDM8	274.334	293.706	304.63	531.165	512.901	536.75	0.552037	3.2323e-05
SKA2	489.457	448.687	482.645	863.359	843.71	862.558	0.552917	1.10819e-05
ASAP2	490.184	493.721	498.175	906.915	877.915	894.929	0.553065	1.36454e-06
LUZP1	621.982	675.682	582.523	1074.56	1136.2	1188.74	0.553077	0.00028759
KIF2C	349.556	356.784	375.104	655.841	647.388	650.819	0.553438	3.39864e-06
TTC26	219.543	199.299	201.124	373.96	358.532	385.304	0.554633	8.03149e-05
GAP43	321.609	303.515	340.182	592.928	600.123	546.473	0.554926	0.000202668
SKP2	640.612	623.01	649.057	1084	1195.84	1166.81	0.554939	0.000118943
STRADB	396.547	347.964	347.026	653.717	639.651	671.532	0.555518	0.000100977
IRX3	484.823	464.572	439.289	785.287	805.127	905.339	0.556419	0.000725248
ITM2A	898.819	844.754	874.238	1521.47	1592.93	1590.08	0.556451	1.58178e-05
CDC20	1932.44	1964.62	2116.28	3259.8	3703.75	3832.29	0.557006	0.000945392
SERTAD4	354.874	349.324	355.58	680.89	631.524	580.482	0.559871	0.000669264
IGFBP3	200.123	192.239	203.653	347.514	347.22	369.083	0.560261	4.05825e-05
METTL7A	210.266	198.513	216.587	397.168	346.614	371.476	0.560737	0.000462024
CDCA5	1665.74	1519.16	1581.71	2689.02	3035.32	2774.31	0.560867	0.000380193
SH3KBP1	170.012	175.247	175.05	290.804	319.532	316.633	0.561302	0.000128346
ZDHHC9	276.484	280.481	294.505	508.097	481.584	525.708	0.561882	9.19882e-05
NUTF2	618.119	609.286	581.81	1088.28	1171.49	952.297	0.563256	0.00195681
SEC22B	335.592	282.296	294.831	506.558	548.97	561.615	0.564403	0.000532204
TMED4	739.748	633.261	733.271	1283.79	1258.62	1185.67	0.564978	0.000282868
LOC730130	1449.47	1451.31	1778.82	2653.13	2827.28	2801.34	0.565049	0.00060114
EML4	1781.29	1850.22	1971.58	3284.75	3041.34	3589.2	0.565096	0.00102355
C14orf32	506.915	497.529	455.715	810.463	794.402	976.551	0.565643	0.00344829
MCM5	376.103	378.603	381.127	695.586	663.43	647.226	0.56615	3.46972e-05
RHOBTB3	1969.98	2040.67	2198.95	3249.71	3636.92	4073.27	0.566575	0.00305703
ASPM	931.214	960.674	779.508	1766.96	1490.54	1457.04	0.566629	0.00383273
SERTAD2	513.904	568.372	525.005	863.927	927.442	1042.02	0.567264	0.00171473
C4orf46	272.812	256.016	308.131	549.212	452.681	472.909	0.567506	0.00304094
C20orf177	365.695	392.261	473.911	687.131	649.632	833.306	0.567663	0.00848695
MELK	879.761	899.315	869.594	1528.9	1637.78	1498.98	0.567694	9.82826e-05
LOC642489	1038.53	846.557	1081.37	1802.8	1791.4	1618.72	0.569057	0.00132314
SUMF2	806.491	763.671	801.289	1322.73	1370.77	1457.22	0.571335	0.000140524
FRAG1	534.528	528.193	542.74	919.662	927.682	961.302	0.571614	7.49307e-06
PRRX2	264.58	263.074	293.847	463.235	480.518	491.616	0.572328	9.46265e-05
B4GALT5	1297.64	1335.39	1250.14	2226.45	2187.42	2369.15	0.572483	8.96645e-05
LOC100133055	190.861	190.493	204.89	340.751	337.056	345.864	0.572688	1.10464e-05
TMEM100	344.158	348.272	337.517	591.482	632.518	572.566	0.573287	0.000142018
NSFL1C	228.516	233.114	232.233	384.313	419.887	405.121	0.573763	7.90347e-05
CENPA	428.058	388.099	441.404	694.259	747.757	744.014	0.575272	0.000193048
RRM1	1896.4	1835.91	2181.05	3165.2	3535.7	3555.68	0.576545	0.000944595
ERO1L	216.587	211.139	216.445	400.169	358.966	357.937	0.576661	0.00035685
NEK2	549.845	503.89	499.129	904.744	872.296	915.425	0.576744	5.21531e-05
FBXO5	454.385	465.411	544.934	892.122	817.833	827.511	0.577241	0.000630819
RPRD1A	661.79	544.455	608.958	1025.88	1086.27	1032.13	0.577305	0.000341459
MAOA	520.291	572.412	598.973	916.23	1019.83	989.123	0.578315	0.00043295
LOC389599	314.788	288.78	290.432	471.376	510.386	562.927	0.578758	0.00146113
CDH11	277.616	287.44	274.199	460.004	491.703	497.929	0.578943	8.06423e-05
C12orf31	328.027	290.368	321.358	526.758	523.259	573.129	0.57897	0.000327299
METAP1	982.641	1046.17	1100.82	1754.38	1703.64	1944.52	0.579289	0.000723291
FAM89A	369.005	389.002	339.432	599.407	639.115	653.506	0.580033	0.000256632
GUCY1A3	203.622	204.483	202.204	348.585	340.545	362.176	0.580525	2.0601e-05
CDK6	2352.55	2413.22	2553.64	3886.1	4047.44	4671.82	0.580659	0.00203833
TUG1	2461.01	2560.02	2498.69	4221.32	4109.51	4618.17	0.580718	0.000323475
RASL11B	1424.34	1299.65	1415.48	2403.61	2292.89	2427.81	0.581034	6.67259e-05
LDLR	646.795	620.019	754.065	1076.76	1160.57	1232.8	0.582364	0.00136831
CDCA3	245.527	254.777	293.214	489.212	433.589	439.289	0.582574	0.0011672
CCNB2	1078.95	1111.49	1219.78	1980.69	1958.4	1914.57	0.582579	6.39291e-05
CDT1	531.29	542.259	526.758	872.893	946.538	926.993	0.582687	7.05593e-05
PRUNE	262.461	267.391	266.322	483.768	460.048	422.148	0.582865	0.000457032
HS.21177	215.563	208.996	228.71	383.062	340.936	396.788	0.582868	0.00093307
C16orf59	517.532	540.903	526.321	824.538	924.059	969.847	0.582964	0.000960601
PCDH17	184.177	180.462	170.464	299.297	312.488	303.573	0.584582	2.32913e-05
DARS2	436.098	413.796	412.588	776.963	633.525	749.101	0.584594	0.00256909
HDAC1	1210.31	1325.71	1316.17	2232.53	2022.46	2327.87	0.585183	0.000732887
SERPINE2	847.109	797.211	779.649	1360.64	1306.08	1471.47	0.585755	0.00041014
LOC149448	336.123	345.156	324.021	558.894	579.758	571.945	0.58769	1.08101e-05
FAM64A	533.282	505.454	587.548	898.297	966.279	901.941	0.587845	0.000312671
TMEM19	181.84	188.614	186.598	315.617	306.249	325.728	0.58786	2.62079e-05
ACSL3	339.8	326.707	374.149	580.783	578.586	610.23	0.588075	0.000153942
LCMT2	430.461	444.058	457.319	739.443	703.797	820.364	0.588371	0.000925114
FAM107B	622.937	599.134	466.099	820.364	1026.93	1020.84	0.588597	0.00926988
PRR14	1093.39	1102.26	1011.71	1873.51	1843.03	1731.42	0.588726	0.000135748
UBE2C	1316.13	1323.2	1373.64	2288.05	2322.02	2204.86	0.588849	1.84563e-05
JUN	377.603	376.316	372.96	666.963	623.476	622.937	0.588948	5.73328e-05
DCN	222.3	219.356	233.026	363.848	371.158	409.951	0.589264	0.000461202
CREB3L2	790.456	800.346	792.279	1363.67	1368.1	1311.07	0.589457	7.55582e-06
EDNRA	344.654	316.452	353.368	567.427	566.909	585.268	0.589946	4.96986e-05
VPS4A	186.309	184.992	193.332	322.913	324.312	309.609	0.590105	1.66782e-05
HS.36053	212.783	217.62	198.062	378.402	335.592	348.237	0.591646	0.0004952
CCNF	777.992	819.025	817.709	1301.15	1346.28	1431.48	0.592004	0.000164809
SMAD6	197.903	217.365	211.297	329.694	366.993	361.253	0.59225	0.000373419
SLC35B4	266.527	314.832	301.399	532.952	479.865	475.72	0.593037	0.000988639
TMEM35	177.092	182.879	175.39	296.713	303.272	302.647	0.593111	2.40348e-06
TRIM24	310.657	329.24	324.703	534.938	527.301	563.757	0.593236	5.93645e-05
UCHL1	4802.2	5080.72	4927.64	7972.7	8072.78	8918.89	0.593268	0.000403296
NRAS	314.677	297.877	279.226	504.256	506.827	490.798	0.593776	5.76443e-05
FAM108C1	283.126	304.121	294.918	488.957	482.044	512.773	0.594542	5.54849e-05
NIPA1	463.235	463.983	467.583	817.709	782.726	744.571	0.594797	0.000116096
DCBLD2	502.461	560.819	590.541	926.244	884.993	966.794	0.595321	0.000432516
C1orf198	356.094	361.736	430.461	676.089	640.242	612.153	0.595437	0.00100306
LPAR1	166.668	158.182	172.11	265.206	279.12	289.72	0.595843	0.000162241
SPRY2	798.5	732.388	750.024	1268.03	1321.55	1237.06	0.596061	8.29595e-05
HMMR	672.972	590.146	698.222	1058.05	1119	1112.92	0.596158	0.000308659
MIR1974	2612.19	1918	2249.76	3525.15	4248.43	3595.6	0.596346	0.00743325
DAG1	238.281	221.596	256.684	383.713	398.274	419.332	0.596478	0.00036673
SEMA6A	411.224	375.649	387.105	575.521	710.924	679.528	0.597149	0.00334145
FAM46A	515.018	554.066	575.292	869.201	958.341	925.345	0.597327	0.000299952
RPRC1	2462.33	2516.15	2511.46	3948.12	4383.1	4196.2	0.597883	0.000189949
NCALD	289.474	304.345	302.45	476.389	509.981	511.288	0.598448	8.40344e-05
NUSAP1	1050.36	973.245	1087.64	1788.39	1648.62	1760.51	0.598602	0.000215692
ABCB1	680.947	589.486	621.826	1085.55	1014.18	1061.12	0.598656	0.000240147
ASF1B	317.516	316.383	353.239	588.639	543.386	516.085	0.598952	0.000829708
MBD6	291.575	391.889	327.088	503.212	623.953	558.894	0.599357	0.00783063
SPC24	525.16	571.544	557.922	915.111	922.568	921.377	0.599707	1.22791e-05
PTTG3P	1277.17	1096.58	1241.55	2050.77	1964.62	2000.43	0.600965	0.000190223
LOC728014	334.55	288.739	277.222	476.456	515.678	505.499	0.601289	0.000702346
AGGF1	258.127	240.624	234.854	449.035	375.502	394.523	0.601779	0.00219316
CTSL2	315.08	308.84	317.86	541.891	567.563	455.418	0.601826	0.00364547
PSCD1	810.996	849.474	835.385	1435.02	1330.75	1376.53	0.602528	6.94849e-05
LLPH	434.058	428.46	413.796	640.777	741.503	735.396	0.602695	0.00107086
TOP2A	2104.98	2018.67	2272.25	3512.09	3351.63	3743.78	0.60296	0.000497015
CALM2	8631.55	8356.71	8991.13	14949.8	14169.2	13966.9	0.602968	8.44637e-05
STRADA	350.776	341.124	343.644	583.63	556.749	576.601	0.603119	1.19433e-05
CDKN3	568.228	532.125	595.589	1063.78	884.831	862.878	0.603219	0.00494429
RNFT2	245.51	230.301	241.073	418.074	349.289	419.436	0.604048	0.00267188
KIF14	431.285	456.97	508.276	724.131	819.941	766.943	0.604294	0.00104115
OGFOD1	318.577	307.955	310.615	503.584	528.019	517.008	0.605153	1.24365e-05
CKAP2L	381.857	373.71	429.722	641.409	662.889	651.977	0.605891	0.000157007
FADS1	588.154	559.685	591.482	940.563	963.541	960.674	0.60714	7.13796e-06
VASH2	280.011	275.355	275.475	424.272	494.809	448.092	0.607707	0.00100186
ALS2CR4	1440.92	1378.89	1582.28	2375.07	2474.77	2392.4	0.607835	0.000150715
AURKB	552.103	623.691	582.833	1082.21	1005.55	800.557	0.608876	0.0121689
MCM7	1840.36	1703.03	1794.43	2942.26	2613.17	3203.28	0.60943	0.00289015
LOC201725	284.641	258.226	330.114	480.257	506.743	444.971	0.609636	0.00250445
MTX2	657.304	592.16	640.508	1061.93	985.243	1051.78	0.609876	0.000201492
HS.485155	283.861	252.556	286.173	419.237	481.659	446.732	0.610399	0.00114644
MCM6	1958.4	1712.5	2016.91	3085.26	3095.52	3132.84	0.610698	0.000214301
PEG10	157.378	139.843	146.104	260.59	239.255	224.642	0.611915	0.00128785
G6PC3	461.265	422.618	512.527	714.326	788.247	779.288	0.611961	0.00107539
SPCS1	2775.79	2488.51	2974.51	4285.21	4694.85	4482.23	0.611992	0.000697095
P15RS	1649.37	1769.8	1766.18	2718	2738.29	3008.57	0.612574	0.000424128
CLNS1A	2072.45	1895.29	2040.67	3481.8	3364.47	2957.33	0.612878	0.00166596
FAM122B	266.778	255.331	225.762	408.361	421.022	390.005	0.613317	0.000490943
SMAD9	394.286	346.487	309.449	486.797	589.715	633.65	0.614106	0.0116692
C18orf45	148.918	148.804	175.663	211.045	263.257	296.25	0.614345	0.0198229
PIGS	269.274	358.293	259.706	493.273	506.341	443.639	0.614773	0.00726236
TTK	539.521	538.961	593.003	928.995	989.756	796.409	0.615612	0.00435465
KIF11	425.714	463.106	427.708	718.543	707.746	709.874	0.616305	2.66456e-05
ZP3	357.101	366.549	364.45	568.776	576.774	619.307	0.616537	0.000144756
DPAGT1	517.255	614.461	564.499	920.758	975.018	852.489	0.617194	0.00148896
MSRB2	2781.39	2819.87	2859.69	4376.37	4502.93	4825.97	0.617351	0.000209704
ODZ3	899.871	937.176	1083.75	1468.56	1612.56	1636.15	0.619172	0.00145687
GPC3	289.274	269.023	299.35	474.024	466.476	444.101	0.619417	0.000156383
PMAIP1	168.519	156.712	171.351	270.26	245.111	286.206	0.619506	0.00135028
SLC30A7	411.602	375.979	418.826	679.294	594.999	672.821	0.619587	0.00121095
SIPA1L2	602.491	640.07	687.131	1096.15	985.193	1028.37	0.620538	0.000630763
HS.576633	232.768	245.385	276.145	389.9	389.509	434.834	0.621209	0.0015001
C1orf21	161.154	165.035	177.617	272.558	269.023	269.3	0.621307	3.62784e-05
MCM2	582.694	550.233	620.601	984.852	930.83	904.794	0.621714	0.000335066
PTTG1	1882.87	1850.48	1842.73	3088.7	3104.21	2761.38	0.622727	0.000559073
GNA12	178.876	166.737	173.424	268.32	266.626	298.068	0.623083	0.000633866
MPV17	702.528	707.039	669.169	1145.67	1110.13	1080.24	0.623115	4.77577e-05
KAT2B	170.162	171.999	171.588	260.448	279.446	284.428	0.623237	0.000145662
FRMD8	419.567	398.44	400.84	657.502	679.103	618.28	0.623488	0.000208016
PHYHIPL	462.935	500.965	517.179	864.952	767.55	742.768	0.623541	0.00183415
DBNL	1134.77	1168.99	1351.63	1906.9	2013.8	1937.34	0.623996	0.000592942
UGP2	221.752	212.858	206.135	354.091	322.04	350.171	0.624324	0.000313537
RAB32	868.084	949.005	1016.98	1515.81	1431.48	1591.3	0.624438	0.000842781
FKBP1A	605.323	516.853	626.311	921.396	966.932	911.651	0.624465	0.000738571
MXD3	148.902	135.145	146.096	231.787	227.904	228.927	0.624646	3.85015e-05
ITPR3	201.968	201.41	225.329	331.235	320.184	354.733	0.624862	0.000615372
ANTXR2	356.907	347.913	368.914	629.914	515.117	572.781	0.625059	0.00311094
TMEM38B	148.732	148.056	153.92	237.139	231.295	252.522	0.625154	0.000166476
RWDD4A	351.571	322.485	365.844	578.051	534.154	548.779	0.626075	0.000336743
TIA1	379.131	378.631	359.204	589.146	592.928	601.538	0.626239	7.79177e-06
TACC3	551.18	495.538	541.602	882.456	805.964	844.775	0.627003	0.00035457
ENC1	309.077	271.258	306.507	480.041	462.706	471.049	0.627276	0.000183665
AURKA	781.81	776.159	856.07	1290.11	1270.02	1283.06	0.628136	5.55425e-05
TYMS	2665.44	2537.98	2870.87	4419.28	3945.37	4488.09	0.628215	0.00125279
CENPL	268.954	235.074	289.11	431.445	398.038	432.518	0.628476	0.00129124
LINGO2	376.573	353.368	338.761	506.341	572.566	619.289	0.629316	0.00372011
LOC654254	164.533	168.137	160.069	279.66	264.907	237.268	0.630234	0.00159018
SSH2	651.483	690.357	747.908	1079.72	1155.69	1077.67	0.630757	0.000427131
CUX2	266.93	243.384	244.019	415.323	383.753	396.413	0.630983	0.000255105
PROM1	118.161	122.907	131.178	194.959	201.843	192.618	0.631545	0.000104055
TRAK2	611.368	670.341	583	1103.25	864.952	983.588	0.631721	0.00785096
LDB2	250.915	260.944	255.736	399.887	371.476	443.358	0.631911	0.00211959
DKK1	3461.58	3361.66	3349.49	5374.2	5316.48	5407.58	0.631915	1.52324e-06
BCL11A	212.073	226.325	206.1	332.446	339.987	347.307	0.632022	7.08739e-05
C5orf30	173.353	175.39	192.355	270.278	290.482	295.047	0.632266	0.000415648
TGIF1	156.21	154.973	161.376	244.682	254.411	247.51	0.632946	1.26862e-05
GULP1	336.267	309.281	347.084	497.616	546.236	524.246	0.633017	0.000438948
PLEKHA1	415.769	421.926	398.072	623.989	645.245	681.551	0.633472	0.000198976
ARID5B	371.608	410.214	408.508	585.798	603.583	689.253	0.633614	0.00260613
EZH2	350.205	361.116	343.39	540.14	582.178	541.985	0.633725	0.000156856
YTHDF3	301.973	284.581	309.727	474.3	419.059	519.694	0.634287	0.0045764
CMTM6	448.702	427.031	539.912	707.367	764.28	760.146	0.634308	0.00225064
EXOSC8	442.278	462.396	346.84	619.92	714.326	637.96	0.634576	0.0063712
ACAD9	321.774	332.682	329.694	499.045	532.241	518.689	0.634945	4.97729e-05
MCM10	497.523	499.866	499.557	783.259	729.334	844.574	0.635061	0.00099952
KIF20B	417.244	438.642	457.497	673.808	657.69	736.138	0.63521	0.000698434
IPO11	305.546	305.834	309.609	457.91	482.957	508.045	0.635642	0.000266761
INSIG1	398.598	358.218	356.507	581.714	575.678	591.496	0.636589	0.000127852
BIRC5	714.212	620.372	626.652	1000.28	954.496	1125.3	0.636749	0.00327588
EFEMP2	337.965	395.224	364.793	541.109	627.15	556.082	0.636755	0.00261594
SEMA3A	143.091	159.622	163.861	235.48	255.843	241.151	0.636984	0.000540039
NEFL	267.606	301.827	272.255	444.058	484.75	392.211	0.63715	0.00519207
XRCC5	927.97	895.246	837.817	1331.7	1404.76	1438.76	0.63734	0.00025327
PDGFRB	421.96	432.029	425.963	706.176	686.459	614.844	0.637591	0.00096465
POLA2	513.355	508.759	546.557	844.626	805.319	809.698	0.637763	6.62883e-05
GJA1	147.149	155.431	141.68	250.269	213.684	232.009	0.63834	0.00175187
RMND5B	192.199	209.982	211.327	319.776	320.733	320.144	0.638636	4.75955e-05
PAFAH2	178.409	174.968	180.383	273.314	293.142	269.111	0.638798	0.000185955
DBC1	164.072	166.4	156.961	251.854	256.736	253.377	0.639703	8.72579e-06
MKLN1	973.488	1117.43	1010.33	1554.96	1596.81	1693.41	0.640068	0.000616305
FBXL7	156.039	171.214	168.928	263.074	264.209	247.308	0.640571	0.000210699
OGT	274.276	285.539	255.875	418.195	405.568	449.077	0.640842	0.000607557
C18orf54	216.303	195.425	209.658	320.699	319.739	329.174	0.640861	7.10819e-05
RFC3	335.748	339.429	335.184	519.562	509.812	546.774	0.641031	7.1362e-05
TMEM180	178.366	179.9	173.481	244.521	286.41	298.251	0.641291	0.00378802
RAB38	139.819	134.095	141.601	197.02	239.736	210.883	0.641585	0.00376039
CHRNA3	3191.58	2587.13	3016.75	4438.31	4485.36	4768.32	0.64238	0.00140018
CCNE2	172.122	171.395	180.753	273.243	264.246	278.121	0.642796	4.32494e-05
TMTC2	165.083	158.662	160.144	249.369	233.483	269.784	0.642925	0.00110694
NMU	507.002	546.038	500.921	810.798	761.265	844.366	0.643082	0.000505318
PKIA	427.531	458.718	436.527	715.398	640.594	700.914	0.64309	0.000583481
SEMA3C	228.627	262.246	250.645	415.67	358.675	378.479	0.643219	0.00211446
SPIN4	260.074	201.684	252.589	384.035	351.139	374.309	0.643856	0.00317074
C11orf82	534.455	507.544	578.392	856.381	852.99	806.855	0.643977	0.000333298
QSOX1	359.802	369.042	374.305	545.887	607.833	558.965	0.644105	0.000462466
DEPDC1B	195.396	184.272	219.809	326.372	295.233	308.866	0.644272	0.00133927
KLF9	316.927	298.871	292.834	425.126	514.489	468.593	0.64524	0.00341213
FRMD4A	198.31	211.24	229.835	386.978	323.849	279.814	0.645426	0.0225188
TMEM167A	466.713	483.958	519.96	814.146	744.236	720.009	0.645469	0.00113013
GLUD1	1066.28	1014.62	930.405	1600.86	1489.02	1568.37	0.646446	0.000444749
KDM3B	500.059	484.823	505.599	780.475	772.923	748.987	0.647364	1.82991e-05
PDLIM1	200.736	201.477	211.636	302.465	322.534	323.002	0.647519	0.000127939
NAT10	736.138	799.96	708.307	1165.34	1099.49	1200.09	0.647751	0.000530265
SGOL1	257.301	264.573	261.621	405.032	407.729	396.54	0.64789	3.68321e-06
MDC1	835.885	1076.76	1095.72	1765.45	1540.6	1334.01	0.648347	0.0222622
ALDH7A1	961.275	922.53	965.572	1493.65	1396.83	1502.87	0.648565	0.000147982
SF3A3	1318.53	1311.07	1442.35	1996.86	2184.18	2096.57	0.648646	0.000435667
PDSS2	253.476	264.062	258.669	381.715	406.496	407.699	0.649051	0.000100109
EVI1	153.519	170.107	149.191	227.732	241.252	259.207	0.649304	0.00156683
BCL9	461.644	487.304	475.39	721.504	721.679	748.574	0.649862	2.55101e-05
TYW1B	310.387	334.214	329.409	505.002	503.369	489.591	0.650223	3.74221e-05
TRIB1	209.557	206.814	205.38	304.796	321.67	329.694	0.650259	0.000115555
CENPV	1422.92	1390.53	1431.86	1945.93	2386.42	2196.07	0.65028	0.00403318
PTGER2	790.671	824.758	777.401	1184.05	1275.72	1218.6	0.650514	0.000143623
SPAG5	179.987	183.375	187.249	291.946	285.953	268.401	0.65061	0.00018073
CNTNAP2	139.545	154.309	150.613	223.584	222.784	236.414	0.650965	0.000221964
GALC	270.211	270.06	264.442	427.73	391.511	415.514	0.651719	0.000186659
FAM117B	565.669	607.194	639.244	967.932	892.02	917.958	0.652327	0.000474585
MPP5	217.307	225.619	209.513	320.793	333.607	345.342	0.652608	0.000166586
PRMT6	930.64	971.233	971.051	1481.07	1445.52	1474.2	0.65282	8.0059e-06
OIP5	407.061	405.6	404.916	653.022	607.926	601.789	0.653649	0.000184523
DCK	351.52	311.448	330.291	500.636	530.824	488.046	0.653673	0.000518182
C1orf52	434.766	431.132	440.45	646.795	705.278	646.221	0.653732	0.000309061
RACGAP1	553.16	555.712	558.414	896.457	810.59	842.602	0.653927	0.000303331
VRK1	277.716	285.007	275.398	421.547	431.809	427.886	0.654148	3.76094e-06
RAD54L	276.203	280.71	293.363	465.006	432.962	401.664	0.654243	0.00139797
BTG3	752.649	715.295	752.749	1153.2	1027.05	1213.12	0.654421	0.00225047
RILPL1	658.616	651.977	759.143	1039.57	985.382	1137.57	0.654457	0.00296705
FOXM1	300.234	323.587	367.123	491.761	488.296	533.992	0.6545	0.00205772
GLTP	1333.65	1385.61	1366.57	2136.36	2083.53	2022.46	0.654534	3.81117e-05
GNG11	3999.17	4156.27	4508.96	6763.05	6368.31	6209.56	0.654798	0.000567875
LRRN3	478.989	541.614	535.069	810.614	746.974	817.544	0.654984	0.00080585
C4orf31	148.715	152.902	152.636	228.851	222.67	241.927	0.655064	0.000166199
CPSF2	213.399	197.73	201.377	302.986	304.85	327.159	0.655089	0.000293269
KNTC1	412.2	459.536	381.798	656.625	603.055	650.223	0.656334	0.00149311
CENPE	306.14	312.333	306.631	474.521	454.831	480.019	0.656395	3.38845e-05
COL3A1	847.672	950.232	902.153	1311.87	1387	1408.71	0.657335	0.000355347
DEPDC1	200.441	212.152	196.566	332.937	285.571	308.078	0.657423	0.00185519
IQGAP1	239.235	242.677	262.347	418.242	362.514	351.164	0.657518	0.00415722
DUSP18	208.884	204.113	194.136	281.334	329.358	312.412	0.657709	0.00201799
EFNB2	1533.98	1504.03	1508.73	2321.54	2344.6	2241.19	0.658248	1.76758e-05
NPY	10176.8	9683.21	9946.9	15069	14994	15184.9	0.658746	4.65948e-06
ARAF	292.029	329.562	299.141	450.136	485.867	460.822	0.659161	0.000531102
HS.572642	325.681	305.546	335.479	505.959	480.257	480.18	0.659239	0.000172039
RFC4	738.25	685.436	693.791	1107.22	1046.38	1058.22	0.659277	0.000124503
NR2F6	1106.53	1091.19	1103.62	1604.23	1728.78	1674.5	0.659278	9.75616e-05
SUV39H1	522.238	590.756	595.333	786.213	914.94	888.385	0.659704	0.00303963
UBE2Q1	531.012	515.117	530.045	741.503	842.809	804.794	0.659734	0.000831227
SECISBP2	349.647	364.793	378.479	542.259	577.312	536.954	0.659766	0.000243359
WEE1	384.463	371.818	392.015	604.689	585.268	550.352	0.659823	0.000311376
CHM	234.03	236.872	218.684	320.184	352.814	371.899	0.659957	0.00182778
NASP	284.322	271.546	259.479	411.196	382.146	440.469	0.660837	0.0015908
GPATCH4	324.717	310.202	322.571	471.702	513.555	463.21	0.661037	0.000540852
ESYT1	1370.93	1351.05	1351.05	1993.65	2046.69	2120.79	0.661085	4.93926e-05
EXOSC6	562.927	492.66	522.238	868.252	709.376	807.809	0.66144	0.00599656
CYTH1	281.006	291.758	285.752	449.872	405.771	441.849	0.661673	0.00046238
LMO4	148.907	159.539	150.122	209.119	246.845	236.919	0.661825	0.00268458
PDIA5	238.156	226.047	225.732	346.566	335.907	359.811	0.661945	0.00012731
PGAM1	2172.6	2111.88	1883.17	3080.41	3031.8	3203.71	0.662054	0.000501338
PTGFRN	415.956	417.886	452.617	645.262	673.94	623.707	0.66213	0.000311691
CENPQ	149.455	141.571	156.226	248.074	215.889	211.182	0.662452	0.00353514
SMUG1	684.37	704.21	697.299	1039.11	1095.44	1013.82	0.662527	0.000140014
PRIM1	582.216	591.108	643.055	916.781	948.127	875.517	0.662809	0.000405654
CHPT1	273.708	284.648	263.902	397.728	399.861	442.797	0.662905	0.000923868
FZD3	215.442	217.846	199.735	307.833	324.366	322.11	0.663332	0.00015368
RPRD2	330.85	311.337	336.553	559.685	452.141	463.643	0.663342	0.00904253
GINS3	343.729	273.746	325.018	455.32	481.971	483.295	0.663454	0.00221052
DTL	490.313	471.974	532.869	776.082	723.452	753.889	0.663504	0.000432293
LOC401397	1588.7	1431.48	1812.32	2373.41	2637.79	2270.67	0.663635	0.00628857
PRMT3	674.57	651.564	651.824	979.256	1030.41	970.142	0.663787	7.91175e-05
RGS2	948.372	984.852	1008.57	1694.97	1399.98	1335.39	0.664012	0.0114386
LOC92755	2535.93	2194.73	2233.75	3542.99	3468.16	3476.86	0.664036	0.000441682
EPHB4	320.986	305.004	326.945	498.955	476.314	458.52	0.664627	0.00028067
BRP44L	1547.92	1701.29	1583.09	2394.74	2363.59	2512.28	0.664635	0.000232743
ANAPC11	619.896	605.731	667.252	904.624	1016.72	926.447	0.664684	0.00123023
BACH2	176.562	184.811	189.046	274.953	282.027	270.585	0.665107	4.86963e-05
HS.123119	283.155	269.553	304.008	424.581	434.936	428.507	0.66514	0.00016259
EFHD1	224.997	233.137	242.96	337.482	351.571	364.686	0.665339	0.000236809
POU3F2	145.297	144.531	148.239	200.073	239.402	218.658	0.665622	0.0030151
ENOPH1	1055.59	1058.55	1064.93	1661.7	1615.1	1495.7	0.666121	0.000427921
SPRY1	214.458	228.602	232.341	338.195	332.903	342.602	0.666273	5.122e-05
MRPS27	736.476	648.077	774.441	1038.82	1085.72	1113.65	0.666728	0.00115012
NUDT1	924.534	877.119	994.703	1408.53	1476.65	1307.45	0.66697	0.00147461
YOD1	259.312	268.74	279.195	434.747	382.021	393.351	0.667081	0.00139595
ACYP1	305.51	327.173	303.15	485.972	490.273	426.388	0.667197	0.00210426
TUBB	6970.74	7279.38	7187.05	10439.4	10684.7	11002.7	0.667268	4.4659e-05
MAB21L2	459.655	485.536	478.397	665.709	746.907	720.83	0.667272	0.00071111
ROD1	848.285	824.305	940.247	1239.1	1345.48	1329.74	0.667507	0.000860686
POLE2	366.993	352.602	364.438	539.154	528.193	553.793	0.668685	3.20343e-05
GTSE1	414.027	415.462	436.098	607.462	651.824	633.261	0.668721	0.000142406
FEN1	1656.36	1633.66	1712.31	2461.86	2575.35	2443.04	0.668737	6.40641e-05
MAD2L1	730.369	707.34	701.82	1114.09	1070.2	1014.58	0.668841	0.000301658
PXMP3	241.028	234.328	238.425	356.484	344.74	365.755	0.668973	5.09181e-05
DCAF7	2662.71	2709.92	3367.36	4179.1	4559.93	4318.68	0.669336	0.00472689
GCH1	358.278	330.535	359.18	522.238	509.458	533.717	0.669467	0.000124307
NBL1	1474.53	1383.39	1354.85	1997.6	1976	2316.71	0.669724	0.00394303
IQGAP2	121.331	113.584	121.729	180.621	168.173	183.419	0.670114	0.000406463
KCNK1	257.502	222.109	233.353	344.115	350.671	368.964	0.670237	0.0008011
ATAD2	381.576	385.951	419.141	634.102	573.984	562.348	0.670269	0.00151414
LOC493869	146.478	142.565	147.496	199.531	215.116	236.513	0.670403	0.00271656
ATAD3A	300.698	292.508	302.714	423.461	478.578	434.284	0.670436	0.00102207
BARD1	382.505	345.513	442.894	642.341	550.233	553.341	0.670658	0.00984379
LOC730525	201.209	195.557	209.066	292.508	301.476	308.956	0.670957	8.75562e-05
RNASET2	1280.76	1319.86	1150.89	1794.91	1906.75	1888.83	0.671053	0.000577481
TSPAN8	209.812	211.098	190.103	298.341	313.657	298.398	0.67115	0.000300093
KIF4A	347.964	333.829	364.589	546.706	523.163	489.119	0.671193	0.000834825
PI15	333.159	324.326	356.836	519.001	453.48	538.479	0.671308	0.00382549
LOC100130561	1768.93	1645.94	1671.59	2640.43	2535.37	2398.93	0.671503	0.000472524
PDGFD	174.975	174.431	190.575	280.906	259.166	264.054	0.671514	0.00047884
DENND2A	294.856	296.296	266.243	414.085	426.15	436.203	0.671709	0.000281078
LOC730052	301.688	282.303	349.45	505.452	443.974	439.899	0.671866	0.0064309
LOC732007	1987.48	1652.93	2083.53	3058.49	2754.62	2704.78	0.67199	0.00552307
C19orf62	876.556	830.112	905.98	1300.73	1255.79	1331.24	0.67202	0.000166267
AHCYL1	909.852	782.118	922.568	1340.52	1142.94	1406.92	0.672052	0.00952552
FANCI	497.716	507.198	508.759	772.664	706.176	770.977	0.672799	0.000378101
NAALAD2	195.54	228.71	203.2	306.055	286.981	339.225	0.673041	0.00511147
GPN1	896.191	1021.07	1129.9	1542.87	1507.01	1477.1	0.673112	0.00215466
CASP2	620.174	647.767	625.92	898.676	924.854	987.455	0.673736	0.000380308
PAPSS2	152.552	155.465	147.936	203.961	253.049	219.032	0.674445	0.00750848
M6PRBP1	1420.45	1673.59	1555.51	2222.18	2389.24	2278.98	0.674788	0.00105867
RFC5	408.533	389.491	407.432	605.253	598.911	582.133	0.674835	3.08605e-05
PLK4	459.485	507.126	509.312	775.641	708.916	702.193	0.674939	0.0011477
ZWINT	224.427	218.152	218.573	321.78	340.17	317.578	0.674971	0.00012513
AP1G1	199.152	202.641	209.225	307.371	302.217	295.566	0.675044	2.66367e-05
MERTK	202.377	190.054	186.81	302.784	267.848	287.29	0.675167	0.0011396
DTNA	193.59	200.746	199.551	303.815	293.85	281.599	0.675437	0.000151048
PKMYT1	198.238	192.012	205.524	268.235	322.789	290.762	0.675644	0.00426435
NAB1	376.316	423.071	404.646	637.539	603.718	540.353	0.675811	0.00365472
PCDH18	291.108	280.283	292.767	425.023	410.394	442.816	0.676057	0.000169873
GLDC	465.739	462.233	517.258	698.521	706.021	732.251	0.676355	0.000357336
NP	373.103	326.755	286.893	501.895	510.896	446.084	0.676377	0.00804276
CRADD	257.072	292.957	285.46	400.244	407.874	424.828	0.677637	0.000541662
UBE2M	3535.7	3776.31	3355.72	5156.27	5448.61	5132.35	0.677866	0.000440306
LOC729816	1096.58	1000.22	943.853	1565.46	1365.19	1554.96	0.677868	0.003642
UBE2T	1993.65	1756.66	1640.59	2799.92	2832.4	2313.94	0.678419	0.0124631
LSM4	3026.36	2913.55	3419.01	4663.13	4563.29	4563.29	0.678689	0.000707501
PHF19	302.438	303.374	302.756	432.599	450.932	454.299	0.679136	2.92487e-05
GSG2	148.037	146.51	145.408	195.604	224.801	227.369	0.679179	0.00246893
DHX40	591.37	570.852	586.735	849.604	844.222	880.261	0.679447	2.79897e-05
CD9	279.307	276.896	258.711	416.023	400.244	383.062	0.679475	0.000372485
HS.538259	593.825	716.828	546.473	869.459	947.902	915.59	0.679531	0.00630885
NEK1	216.562	197.058	236.777	317.42	329.694	309.693	0.679758	0.00136106
FDFT1	1618.22	1577.25	1652.65	2446.84	2288.22	2396.02	0.679856	0.000122977
MLF1IP	277.894	262.887	270.382	369.821	399.675	423.461	0.679961	0.00138921
OXA1L	551.1	513.232	569.722	794.219	824.538	784.27	0.679999	0.000238226
SLC16A10	182.26	178.085	190.282	269.111	246.601	293.972	0.680051	0.00363938
RHOU	809.074	834.154	848.49	1267.59	1209.44	1186.15	0.680207	0.000129356
BLM	184.648	182.41	216.351	293.706	300.639	263.048	0.680445	0.00457571
NDRG3	560.384	523.066	530.452	756.152	812.27	802.779	0.680626	0.000262437
IFRD2	227.369	223.013	221.598	338.277	323.052	325.108	0.681219	3.24827e-05
PFAS	671.377	757.952	678.082	980.156	1051.72	1057.84	0.682072	0.000933587
C2orf18	132.658	144.577	157.979	217.007	209.387	211.664	0.682092	0.000906665
SCYL2	505.154	436.75	461.348	681.792	682.453	692.031	0.682424	0.00042671
TDG	1290.5	1215.9	1253.91	1924.26	1842.94	1742.21	0.682527	0.000510932
LEF1	187.021	174.421	183.765	264.992	268.828	264.952	0.682557	2.93262e-05
ITGB3BP	256.053	251.934	235.212	380.93	368.507	339.295	0.682627	0.00115437
FLRT3	176.25	172.711	183.938	243.473	268.434	268.155	0.683151	0.000761529
SLC39A14	384.791	317.061	361.736	528.302	485.411	542.438	0.683473	0.00333352
SMARCD1	1060.12	1021.61	1128.5	1509.82	1668.81	1515.48	0.683885	0.00123721
EXO1	323.764	354.829	383.704	491.904	545.023	516.02	0.684052	0.00211328
MLX	142.635	136.272	141.169	214.176	209.289	190.472	0.684232	0.000986125
RNY1	157.659	152.627	166.429	220.929	251.221	224.186	0.684604	0.00215696
U1SNRNPBP	317.86	319.367	309.326	416.072	521.215	445.081	0.684733	0.00995012
SH3PXD2A	605.886	697.014	632.761	950.53	911.557	964.01	0.684924	0.000687947
TOR1AIP1	541.526	548.483	554.924	802.398	778.563	818.735	0.685476	3.36141e-05
CDC25B	383.694	432.433	456.348	635.834	625.272	594.632	0.685697	0.00140623
RNF24	171.288	166.142	167.021	242.062	222.752	270.856	0.685703	0.00540108
CBLN2	470.594	465.398	531.012	754.065	654.922	728.292	0.686389	0.00357422
POMZP3	266.625	243.643	286.128	384.746	362.956	412.01	0.686718	0.0029673
GPR137C	234.78	239.579	266.625	368.089	352.92	357.806	0.68685	0.000490771
TRIB2	604.993	527.708	600.768	833.082	866.999	822.526	0.687174	0.000760595
CCDC109B	872.893	910.772	897.362	1318.05	1261.24	1319.23	0.687704	5.19031e-05
C17orf53	334.725	346.192	371.761	461.265	555.591	513.355	0.687931	0.00563418
LOC100130550	200.531	193.322	209.769	276.881	285.036	315.161	0.68822	0.0019238
PODXL2	445.94	414.39	459.064	597.796	623.349	694.045	0.68891	0.00330869
LYPD6	208.609	224.727	207.055	305.226	312.057	312.212	0.688967	9.38604e-05
CHAF1B	297.62	312.488	315.603	455.418	442.507	445.288	0.689177	3.35708e-05
LOC653874	408.508	410.131	379.01	645.712	534.772	557.216	0.689215	0.00701453
BRD3	901.465	783.087	955.986	1171.83	1349.72	1309.42	0.68926	0.00589181
IFNAR1	186.93	184.037	189.798	254.321	277.616	281.52	0.689359	0.000623467
PAQR4	925.996	741.503	805.319	1151.25	1214.03	1221.59	0.68941	0.0031566
CDKAL1	151.707	163.117	163.671	229.495	228.283	236.281	0.689414	0.000100231
COQ10A	467.661	405.429	460.412	632.42	665.859	635.946	0.689424	0.000855436
NCAM2	175.457	161.463	163.883	258.342	232.568	234.869	0.69002	0.00128357
FAM92A1	198.269	192.228	197.536	281.799	277.335	292.709	0.690306	5.88509e-05
FKSG30	2824.4	2599.97	2474.05	3919.18	3639.66	3878.2	0.6906	0.000932408
LIMS1	383.585	405.628	381.894	579.222	579.928	534.527	0.691458	0.000494281
EIF4B	2090.17	2226.45	2645.48	3270.17	3244.81	3553.41	0.691481	0.00595493
WDR51A	695.97	726.716	670.866	1082.56	1007.4	937.176	0.691595	0.00228985
RNASEH2A	539.111	518.083	516.862	730.091	789.548	756.312	0.691604	0.000232699
DDX18	1735.72	1681.95	1846.24	2402.07	2426.91	2778.29	0.691959	0.00394457
KITLG	143.513	152.955	145.046	205.259	218.422	214.154	0.692207	0.000175574
PRR11	333.665	286.28	386.327	483.826	472.394	497.402	0.692252	0.00745627
FAM20B	2408.07	2511.46	2565.05	3416	3853.37	3539.84	0.692427	0.00130731
CYP4V2	196.865	196.743	210.431	267.672	301.083	303.472	0.692525	0.0019723
PLS1	195.55	189.423	196.335	291.256	264.812	283.273	0.692576	0.000451718
RUNDC3B	176.305	189.996	198.896	278.888	243.319	293.534	0.692864	0.00685809
ITGA1	133.105	138.454	142.541	205.68	208.857	183.105	0.692891	0.00202268
TWIST1	2975.99	2512.24	3135.88	4114.34	4348.13	3978.8	0.693186	0.00414552
RXRB	454.015	469.306	491.856	625.981	737.177	677.133	0.693615	0.00357666
RBBP4	354.137	318.684	313.536	472.944	455.922	493.043	0.693685	0.000957702
LOC645726	139.432	136.578	134.87	207.761	186.665	197.665	0.693948	0.00063548
SLC29A2	229.333	227.631	220.786	310.065	346.281	319.776	0.694329	0.000868376
PRPF4	1103.62	1107.67	1285.22	1665.74	1584.9	1784.31	0.694448	0.00353149
LOC730167	555.72	533.152	472.803	770.804	714.722	761.265	0.695069	0.00164141
CXADR	676.439	718.896	833.502	1154.76	1022.17	1029.48	0.695119	0.00688956
PDLIM3	457.073	448.693	456.253	685.231	663.961	609.78	0.695272	0.00092092
RDBP	323.175	336.495	300.225	481.971	439.824	458.596	0.695379	0.000970008
MYC	345.204	310.655	357.574	479.118	509.185	468.973	0.695429	0.00133035
C1QTNF1	167.002	169.603	178.455	253.835	236.971	249.722	0.695531	0.000256959
HS.278285	166.949	152.525	151.846	221.584	232.048	223.413	0.696143	0.000310655
LOX	127.767	120.204	130.841	183.673	173.481	186.73	0.696492	0.000419178
MT2A	325.88	367.932	322.633	443.554	563.294	452.421	0.696545	0.0230948
MCM3	1956.13	2144.15	2228.04	2751.32	3306.83	3026.85	0.696567	0.00687431
C17orf97	263.003	260.104	258.725	358.356	376.321	386.563	0.697291	0.00017091
VPS52	248.621	269.519	292.311	406.986	376.632	378.659	0.697296	0.00183263
ATP6V1H	308.271	267.733	294.13	427.787	410.501	409.403	0.697395	0.000693212
GPR180	359.255	351.254	361.49	496.163	515.541	525.426	0.697403	7.07776e-05
APAF1	251.686	246.713	226.958	330.248	366.608	343.069	0.697508	0.00130342
MCM4	703.71	723.705	875.921	1110.23	1074.71	1116.61	0.697653	0.00400233
FAM119B	190.922	201.73	193.544	291.552	271.593	277.092	0.697656	0.000236909
CDC25C	186.536	182.677	187.316	248.342	273.594	275.278	0.698092	0.000813144
JPH3	245.417	238.804	218.895	335.755	335.166	335.863	0.698378	0.00022175
CDCA8	457.995	490.131	595.869	708.493	722.075	780.02	0.698454	0.00916763
TBC1D13	242.677	240.43	257.535	340.35	359.255	359.922	0.699031	0.000220842
NUP37	930.107	928.695	1009.49	1450.88	1338.19	1313.57	0.699132	0.00118854
NRGN	173.536	169.209	171.874	243.971	238.66	253.436	0.699146	8.09398e-05
PPIL3	376.58	320.779	326.891	499.815	471.988	492.625	0.69942	0.0016829
HSPBAP1	165.877	171.246	164.84	232.467	240.087	244.707	0.699834	6.15625e-05
MCRS1	600.282	627.805	615.658	867.556	913.971	852.535	0.699963	0.000196935
LOC400890	510.896	492.341	492.117	642.789	733.555	759.842	0.700011	0.00404386
PRIM2A	207.623	201.877	212.895	287.593	301.359	299.716	0.700369	7.91502e-05
C6orf120	153.434	154.644	160.275	212.942	230.854	224.923	0.700373	0.000298081
RFC2	246.552	267.532	268.811	375.177	379.545	363.102	0.700373	0.000215665
C13orf1	186.494	194.741	186.256	249.318	276.412	284.327	0.700557	0.00179994
HNRNPA0	1803.94	1897.89	2242.53	2792.42	2729.69	2962.76	0.700584	0.00489639
IRX5	157.141	153.331	159.964	228.798	221.168	221.265	0.700855	2.99358e-05
LRRC41	921.611	998.13	977.141	1361.01	1370.62	1400.45	0.70107	8.91846e-05
HIC2	514.373	579.958	570.564	760.942	788.878	824.758	0.701133	0.00101418
HAT1	524.341	460.671	495.323	780.604	639.843	689.536	0.701586	0.00966246
PLK1	149.441	162.436	184.076	214.119	240.841	251.507	0.70202	0.00951148
CHAF1A	189.122	173.554	168.23	242.646	259.343	253.565	0.702671	0.000709261
TROVE2	788.527	778.739	727.947	993.835	1104.13	1168.4	0.702682	0.00398034
SCMH1	179.12	174.33	174.88	245.502	261.526	244.417	0.703086	0.000203901
AUTS2	1342.74	1422.43	1316.74	1815.65	1905.8	2083.53	0.703172	0.00248782
MND1	265.977	259.048	247.311	353.421	382.085	362.567	0.703356	0.00041737
VPS26	188.018	191.314	172.733	289.432	239.923	255.425	0.703465	0.00781467
CSNK1E	502.672	532.258	525.373	709.128	750.209	757.147	0.703954	0.000232974
NDC80	359.922	307.957	333.829	477.128	498.872	445.556	0.704656	0.00290182
KIAA0363	812.461	821.519	825.996	1107.94	1174.61	1207.67	0.704821	0.000315349
TTL	1038.08	1063.18	963.241	1341.77	1496.21	1509.32	0.70492	0.00226279
LOC728457	441.382	427.19	426.089	594.113	602.077	639.651	0.705214	0.00026561
GPSM2	494.576	493.76	523.259	746.164	672.921	723.256	0.70558	0.000892907
PCNA	805.126	734.683	730.173	1118.88	1066.31	1031.03	0.705793	0.000860112
MRPL42	417.835	404.182	389.053	582.364	549.983	582.437	0.706252	0.000249703
CENPH	222.006	196.323	205.968	308.113	288.286	287.311	0.706449	0.00102248
LHFPL2	525.505	517.644	503.565	715.448	635.946	837.817	0.706517	0.0222354
KIAA1958	176.474	161.764	169.018	223.365	253.279	241.252	0.706587	0.0019124
HS.250648	257.99	278.109	246.89	351.902	394.815	361.386	0.706602	0.00242301
FAM57A	600.317	591.33	604.323	872.125	843.337	825.773	0.706731	6.00399e-05
KLHL20	262.246	287.685	292.029	386.834	400.035	404.371	0.706793	0.000402251
USP37	223.955	216.146	223.385	309.281	301.399	327.898	0.706906	0.000372467
ESPL1	210.636	222.587	216.636	320.294	294.438	304.515	0.706947	0.000409723
DOK6	185.982	167.314	176.793	232.805	254.815	262.188	0.706968	0.00209806
LOC100132535	219.617	218.032	215.163	313.081	307.581	302.726	0.706974	1.0188e-05
ADCY3	421.022	428.087	448.981	627.081	556.852	651.483	0.707246	0.00375506
GMCL1	385.913	398.325	351.115	521.624	518.707	564.899	0.707284	0.00159386
PSRC1	261.777	255.804	263.62	383.594	364.389	356.215	0.707482	0.000218659
DICER1	196.048	201.696	182.565	260.789	287.027	272.037	0.70782	0.00109006
ATL2	202.706	196.672	206.025	288.164	288.503	278.528	0.707912	4.05797e-05
GGH	724.628	718.721	655.077	1055.54	961.729	946.847	0.707944	0.00208188
PAICS	2749.25	2614.87	2721.35	3708.15	3767.2	3942.01	0.708174	0.00016613
C13orf34	263.614	293.587	276.787	436.927	374.902	365.241	0.708529	0.00897066
ARMC1	455.715	481.451	486.024	722.672	694.54	591.33	0.708569	0.00893169
KDELC2	653.064	719.432	694.685	917.232	929.311	1066.98	0.709511	0.0055153
HS.355933	459.593	453.572	459.377	602.289	622.462	709.57	0.709573	0.00474608
UBR7	340.764	320.219	320.933	458.363	468.059	457.272	0.709634	5.94969e-05
CDR2	392.416	388.245	405.931	570.421	531.012	569.579	0.710103	0.000327356
C1orf112	423.718	421.185	453.379	573.008	608.514	646.517	0.710204	0.00170782
TMEM106C	1202.47	1155.29	1134.2	1694.34	1676.16	1545.46	0.71033	0.000744412
TAF9L	244.019	238.511	251.663	353.836	351.254	328.027	0.710659	0.000386653
GPR177	417.732	406.157	388.097	552.796	551.373	599.895	0.711233	0.000826112
ALCAM	1081.04	1228.5	1181.05	1828.34	1532.21	1546.71	0.711311	0.0111053
FSTL1	620.769	600.621	581.612	906.914	827.355	800.162	0.711403	0.00199472
C7orf68	756.577	610.337	677.511	971.759	970.404	930.107	0.71178	0.00341571
PARL	1074.01	1022.29	993.629	1395.66	1494.66	1449.09	0.712062	0.000356172
XPO7	386.439	384.035	388.963	541.251	522.15	563.963	0.712463	0.000213555
TFDP1	1225.21	1366.76	1442.59	1863.48	1905.87	1893.06	0.712516	0.00112059
THY1	673.613	661.203	735.396	958.577	994.793	952.052	0.712534	0.000465294
NARG1	273.688	279.129	272.013	374.086	380.977	402.021	0.712852	0.000216621
CCDC138	225.126	215.657	240.679	312.212	307.957	335.712	0.712915	0.00126563
E2F7	308.449	289.847	293.534	379.201	386.568	485.054	0.712994	0.0258375
CDCA1	230.388	232.127	235.627	317.241	345.378	316.517	0.713019	0.000624728
HMGB2	2106.39	2063.29	2190.88	3167.66	2856.58	2893.82	0.713222	0.00125126
TUBB2C	2426.91	2306.48	2582.89	3287.61	3359.52	3607.91	0.713432	0.00146517
C6orf173	819.025	947.12	908.204	1365.84	1253.03	1129.55	0.713461	0.0101344
TEX261	185.288	210.636	202.828	265.634	300.081	273.492	0.713473	0.00335407
RAX	194.453	175.245	189.954	250.236	265.293	268.73	0.713607	0.000767969
TWSG1	406.718	385.374	382.933	534.266	546.02	565.893	0.71379	0.000192134
PSMD14	1354.9	1382.92	1497.75	1844.47	1978.2	2106.04	0.714417	0.00294257
SNRPB	3785.96	3652.62	3851.45	5038.56	5620.3	5140.93	0.714568	0.00134271
C9orf40	189.285	181.363	196.015	249.407	279.005	264.544	0.714621	0.00138229
TUBB2A	915.372	976.32	910.465	1291.12	1338.79	1289.43	0.714959	0.000152225
POPDC3	353.984	335.036	340.45	507.126	479.971	452.511	0.715104	0.00122459
C8orf30B	133.606	137.209	140.957	188.043	194.875	192.826	0.7152	4.87959e-05
POLQ	282.718	270.958	286.67	411.735	396.547	366.414	0.715373	0.00139686
NUP85	857.46	825.995	912.969	1185.67	1272.94	1170.67	0.71541	0.00107817
NXN	254.909	274.743	284.757	378.002	404.513	355.651	0.715544	0.00290369
COX17	2188.77	2248.26	2355.01	3266.91	3173.14	3048.95	0.71578	0.000351725
RND2	648.495	623.226	665.699	851.627	857.249	995.444	0.716417	0.00626422
FANCD2	215.11	201.323	205.513	310.204	278.431	279.081	0.716763	0.00189022
CAB39	1046.17	988.207	1117.22	1412.77	1457.04	1526.82	0.716822	0.00114504
NUP160	802.523	701.192	800.557	1205.62	1049.27	957.684	0.717267	0.0191532
SNTB2	353.065	366.008	343.267	505.025	469.954	505.577	0.717528	0.000496059
CMTM4	157.698	166.493	164.331	219.428	228.856	232.514	0.717573	0.000169057
XPO5	572.883	598.619	651.381	813.888	874.084	852.08	0.717655	0.00118654
HS.137971	1127.5	1037.22	1029.48	1479.82	1439.74	1530.14	0.717846	0.000514646
RGMA	291.016	304.207	321.609	401.336	443.358	432.28	0.717973	0.00145443
VTA1	233.573	219.611	224.041	324.437	308.84	309.759	0.718133	0.000169662
TMEM194	256.736	263.738	268.084	395.224	361.49	341.34	0.718142	0.00302116
ARSB	184.333	176.155	176.804	253.837	237.472	256.826	0.718176	0.000430891
HOXC8	286.355	311.728	282.345	375.507	440.524	409.164	0.718602	0.00533768
SYNCRIP	1360.64	1382.29	1392.46	1929.63	1917.21	1904.81	0.718994	1.3789e-06
SRFBP1	191.746	200.149	182.793	282.04	242.677	274.55	0.719019	0.00459657
POLA1	386.151	369.675	371.962	526.973	507.544	533.884	0.719069	9.87792e-05
CHEK1	467.111	492.117	560.146	716.033	751.122	645.487	0.719181	0.00900907
C10orf26	159.776	152.271	189.152	220.902	212.076	263.916	0.719192	0.0290265
TMEFF2	135.972	140.942	144.761	194.681	202.679	188.256	0.720055	0.000363975
ADAM19	215.388	226.733	217.143	289.838	310.031	315.39	0.720304	0.000564097
TTLL5	195.302	199.735	180.494	259.109	270.958	268.581	0.720631	0.000408682
ZSWIM6	411.669	419.449	396.587	529.71	588.944	584.378	0.720894	0.0014211
SOX11	916.26	921.212	929.734	1234.41	1288.85	1313.61	0.721215	0.00011417
HNRNPC	558.053	522.15	588.776	724.007	837.299	752.801	0.721219	0.00531381
KTELC1	724.137	770.658	794.206	1066.8	1064.25	1040.92	0.721635	0.000186154
PDE7B	453.85	483.412	527.157	649.745	697.014	681.944	0.72185	0.00178743
GLT25D1	735.011	797.833	820.208	1020.54	1117.43	1121.01	0.72202	0.00191815
SNORD80	202.76	199.361	194.03	299.931	273.458	252.024	0.722246	0.00559752
PLAT	156.663	165.739	164.132	228.674	202.385	242.578	0.722249	0.00674837
MAB21L1	312.906	326.322	311.805	465.454	423.91	427.097	0.722417	0.000998337
CBX2	827.967	794.432	803.36	1110.49	1121.91	1125.31	0.722443	9.29778e-06
RAD51AP1	592.539	559.758	545.734	846.925	707.367	795.937	0.722496	0.00724054
MIR586	443.741	389.954	393.332	480.304	631.837	584.69	0.723129	0.0310699
ENDOG	666.065	582.928	589.957	848.979	825.773	867.857	0.723253	0.00131519
SLC45A3	245.027	259.585	278.399	366.045	340.35	376.072	0.723357	0.00225577
NR2F1	1035.82	1104.21	988.753	1470.95	1500.06	1353.55	0.723493	0.00205039
DLST	349.324	314.572	307.777	467.661	419.999	454.274	0.724084	0.0029865
SRPK1	737.601	696.542	703.046	941.793	1002.53	1006.47	0.724277	0.000379095
ZNF319	225.269	257.819	298.961	365.29	354.827	359.5	0.724376	0.00998551
DCLRE1A	219.687	206.517	210.196	314.502	286.091	277.166	0.725028	0.00251275
TMEM98	1350.47	1329.99	1282.36	1730.17	1824.26	1906.99	0.725601	0.000810238
RANGAP1	1212.16	1338.79	1227.29	1650.48	1806.69	1749.43	0.725664	0.00142055
LOC642530	702.193	558.669	621.057	903.372	773.355	916.525	0.725699	0.0184681
CAPN5	350.358	332.3	299.439	444.71	454.711	453.85	0.725721	0.00125325
HIST1H2BK	1078.59	1028.39	1021.85	1404.37	1518.95	1387.97	0.725728	0.000930831
ENO1	10693.1	10226.5	10176.8	14142.2	14334.6	14362.5	0.725883	2.55557e-05
TMEM189-UBE2V1	346.899	351.082	379.86	486.181	506.179	492.332	0.72597	0.000341414
ARMCX5	158.139	147.79	139.282	202.278	203.277	207.69	0.725993	0.000601473
ZNF828	657.69	739.086	794.994	1027.53	972.399	1018.8	0.726056	0.00314291
MAPKAPK5	452.381	462.989	468.884	599.649	628.874	677.127	0.726395	0.00167075
KPNA2	1011.66	1080.93	985.913	1527.91	1370.74	1339.28	0.726418	0.0039863
UBAP2L	659.071	765.106	743.746	989.756	959.172	1031.62	0.727357	0.0021697
CENPK	386.907	354.035	374.954	554.671	482.684	496.808	0.727365	0.00438673
LEPR	228.759	227.312	221.828	339.493	296.673	295.569	0.727565	0.00442289
SRPX	224.452	236.544	254.723	336.947	323.811	322.815	0.727672	0.000839083
DYRK2	423.894	474.716	436.573	579.19	616.071	639.371	0.727766	0.0020107
SYPL1	463.874	485.451	483.057	635.575	655.096	676.99	0.727961	0.000204864
FAM105A	205.036	196.587	205.158	272.298	272.298	288.928	0.72797	0.000264328
TTC4	941.551	921.859	1010.57	1253.43	1279.96	1412.13	0.728417	0.00309329
S1PR3	207.559	218.236	223.332	318.15	302.834	270.036	0.728521	0.00569443
STX6	351.523	394.326	407.757	517.694	547.871	517.652	0.728646	0.00190905
HEATR2	713.113	673.254	742.055	925.829	1045.74	949.447	0.728659	0.00319021
MGC40489	552.274	455.447	522.717	730.684	671.368	698.136	0.728715	0.00471837
COL4A1	645.829	641.409	649.632	909.852	877.648	870.418	0.728717	4.11179e-05
SFRS6	2582.89	2714.24	2681.41	3331.24	3591.51	4025.3	0.728764	0.00865239
RAB5B	1467.05	1334.01	1467.68	1950.94	1959.14	1945.25	0.729036	0.000290472
KIF22	889.775	901.941	862.233	1139.39	1198.3	1302.41	0.729086	0.00258649
RALY	1133.56	1110.98	1095.15	1500.09	1532.82	1547.65	0.729101	2.09446e-05
DIP2B	408.568	420.323	419.593	554.792	553.388	603.381	0.729441	0.000791804
TMEM49	805.127	692.753	898.55	1157.03	961.637	1166.4	0.729492	0.0295749
VBP1	1412.93	1340.99	1394.68	1902.01	1922.39	1860.98	0.729696	5.35976e-05
PPAT	807.956	795.937	838.888	1122.16	1102.79	1122.16	0.729818	3.01945e-05
PPP2R3C	649.612	648.423	654.945	914.266	814.492	946.918	0.729902	0.00378835
CENPN	903.567	694.856	777.831	1140.76	1152.05	961.115	0.730275	0.0278686
PSMC3IP	214.177	216.494	209.537	298.04	282.043	296.424	0.730408	0.000136205
HIATL1	231.201	230.537	236.798	313.181	319.892	323.228	0.730457	1.74753e-05
C1orf135	217.564	207.354	214.643	299.086	299.481	276.7	0.730704	0.000637737
PRRC1	469.219	417.802	394.719	618.119	577.206	558.214	0.730945	0.00509051
MIR1228	466.099	414.455	381.192	544.678	595.746	585.408	0.731095	0.00610284
ERI1	502.865	532.241	543.817	716.252	758.169	684.75	0.731263	0.00139469
LAYN	223.72	198.411	213.936	291.631	295.985	282.004	0.73143	0.000770256
PRR16	235.152	273.918	245.027	338.169	352.123	340.35	0.731677	0.00175472
GUSBL1	616.6	617.08	574.52	793.657	853.481	822.96	0.732036	0.000585746
PTPLAD1	1418.09	1408.26	1496.79	2024.17	1862.5	2018.78	0.732059	0.000921362
MYST3	502.41	508.869	546.973	662.559	700.55	763.341	0.732795	0.00432322
TLE4	424.142	381.535	444.932	618.374	545.388	542.332	0.733025	0.00812915
IDH2	1032.69	1078.22	1032.42	1335.39	1470.1	1481.36	0.73325	0.0015072
EIF2C2	776.082	829.837	735.959	902.914	1193.81	1095.72	0.733568	0.0341225
HOXD8	145.367	138.448	140.572	183.691	207.367	187.249	0.733842	0.00257186
SKA1	203.988	191.746	197.516	271.215	263.549	273.594	0.733895	0.000103836
DNAJC19	158.262	146.539	146.494	213.733	204.035	196.997	0.734094	0.000944188
COMMD8	276.074	265.198	280.432	358.63	394.618	365.907	0.734219	0.00112773
UBE2E2	714.722	652.717	697.452	918.489	892.972	1000.22	0.734396	0.00260749
LOC645233	385.711	406.496	347.451	520.291	532.656	498.729	0.734469	0.00232543
LOC729082	753.331	699.605	720.332	1063.56	982.939	912.393	0.734487	0.00484843
MAPKAP1	267.555	259.117	254.596	352.886	350.097	360.429	0.73468	4.31892e-05
CCDC76	177.071	178.24	166.998	236.108	230.918	243.846	0.734744	0.00026487
CAPRIN2	176.26	179.344	182.116	242.499	255.553	233.677	0.734862	0.000599446
UCP2	373.273	329.816	455.671	522.739	550.729	502.786	0.735135	0.02426
C17orf61	1894.3	2019.87	1962.87	2666.92	2672.8	2653.13	0.735288	4.35288e-05
ME1	420.738	406.368	379.49	566.194	509.573	564.818	0.735467	0.00287454
HSPC157	211.31	228.849	227.045	303.372	313.704	289.96	0.735588	0.000830856
MRPL30	262.61	245.826	247.308	359.031	327.351	340.674	0.735835	0.00104911
FHL1	516.314	515.541	477.685	678.688	717.825	654.131	0.73613	0.00131504
CCT5	225.503	227.763	231.417	319.303	288.232	322.422	0.736253	0.0017793
SETD8	336.827	305.13	366.341	431.204	453.072	485.126	0.736306	0.00699398
C16orf61	2503.92	2629.03	2774.31	3743.78	3375.31	3619.1	0.736368	0.00211132
ZNF143	278.769	268.118	284.869	346.968	398.517	383.932	0.736448	0.00352154
LOC100127983	238.372	226.27	244.107	320.535	322.268	319.24	0.736712	9.27987e-05
LOC731314	1305.31	1168.14	1304.07	1701.14	1684.44	1740.6	0.736908	0.000751315
SMAD5	518.077	562.413	489.464	656.698	741.773	731.659	0.737023	0.00547642
SNRPD3	416.689	397.883	403.131	586.068	592.928	473.151	0.737043	0.021001
OSGIN2	245.327	266.322	287.881	384.869	342.808	356.673	0.737335	0.0055255
NCAPD3	248.433	260.986	271.956	369.632	350.13	339.847	0.737418	0.00110902
NUP205	1659.2	1742.32	1637.71	2337.98	2170.03	2320	0.738023	0.000656181
CLCN3	356.972	334.556	315.969	455.68	478.783	430.545	0.738088	0.00286462
LOC387882	731.068	755.296	747.088	1023.61	1027.53	974.494	0.738175	0.000139571
LOC100132439	232.375	209.486	231.165	322.131	286.918	302.578	0.738269	0.0032322
H2AFY2	2932.52	2957.33	2873.72	3750.94	4030.1	4087.5	0.738387	0.000636056
FEZ1	283.329	284.163	270.455	373.996	381.384	379.272	0.738506	3.70592e-05
WDFY2	224.314	222.85	242.155	297.177	329.664	306.554	0.738506	0.00209009
SNAP23	189.012	195.869	183.636	250.802	250.071	268.665	0.738776	0.000678441
ACOX3	247.772	246.084	249.194	350.293	358.879	296.573	0.738806	0.0109334
ERCC6L	190.125	190.532	191.597	254.214	257.36	262.991	0.738807	1.32181e-05
FANCG	1128.19	1239.05	1203.69	1649.37	1546.71	1635.28	0.739116	0.000786559
CASP6	231.226	227.736	237.392	347.492	296.381	298.057	0.739285	0.00855413
DPM2	308.559	325.064	324.767	435.524	436.63	424.085	0.739362	7.64385e-05
TUBG1	725.036	739.401	716.457	966.972	1051.19	930.654	0.739582	0.00213756
NUP107	905.645	872.349	805.127	1111.9	1212.16	1167.59	0.739798	0.00186041
GNB4	153.056	156.892	156.598	205.82	206.311	218.491	0.739818	0.000224862
SHRM	1087.92	1297.64	1047.29	1519.16	1392	1727.56	0.740042	0.0322833
DNA2	164.838	162.012	166.998	215.362	223.411	228.55	0.740043	0.000146727
SIRT1	371.962	397.245	389.833	534.262	530.782	500.833	0.740186	0.000476502
TGFB3	140.181	132.706	145.855	188.227	186.819	190.637	0.740242	0.000247353
CRTC3	646.078	675.943	674.149	907.47	889.492	899.541	0.740281	2.89383e-05
TMEM138	381.385	369.632	368.342	500.059	509.906	501.448	0.740605	1.44982e-05
SMA5	226.446	207.89	206.661	323.188	277.587	264.613	0.740704	0.0166535
FAM72A	156.586	166.541	167.477	217.799	206.683	237.861	0.74071	0.00422766
SLC47A1	161.971	167.409	172.701	217.251	239.45	221.048	0.740807	0.00146864
FKBP4	1052.29	1091.62	1122.16	1459.74	1503.25	1445.71	0.740824	0.000138778
LOC653994	527.624	532.077	484.923	595.268	730.838	758.758	0.740875	0.0268209
PHTF2	136.839	149.553	151.769	199.992	204.074	187.33	0.740894	0.00173683
FBLN1	889.588	936.45	935.271	1203.76	1237.56	1285.42	0.740944	0.000339698
PLCXD1	341.544	373.203	353.059	476.7	480.388	483.663	0.741146	0.000194269
KIAA0895	324.634	327.959	342.196	470.441	423.024	448.613	0.74123	0.00141381
ARL6IP6	465.479	519.412	499.665	678.296	671.08	653.367	0.741261	0.000579198
IVNS1ABP	326.555	320.903	319.132	430.658	427.384	445.254	0.74165	4.59424e-05
HS.100261	336.553	331.342	316.859	384.791	466.898	475.897	0.741763	0.0180925
GRM8	203.879	208.182	234.912	291.016	300.132	280.865	0.74193	0.00257566
GFM1	663.43	669.856	663.149	925.996	836.737	927.682	0.742054	0.00154514
DCUN1D4	321.346	318.281	326.851	424.791	447.562	429.867	0.742177	0.000108076
L3MBTL2	188.675	172.648	166.47	237.757	226.227	247.052	0.742287	0.00240803
MTP18	598.107	555.043	621.812	797.033	823.826	769.438	0.74257	0.00121524
KIAA1324L	550.486	545.429	547.599	761.083	727.213	724.517	0.742726	8.90824e-05
JOSD2	144.401	149.111	147.866	178.097	209.846	206.219	0.742856	0.00735074
GPX8	137.649	151.236	144.917	193.181	198.676	192.073	0.7429	0.000348291
MPRIP	515.586	485.601	563.005	691.199	713.259	700.806	0.74299	0.00152988
ADAT1	436.203	478.697	437.835	563.498	662.459	594.568	0.743046	0.00852928
RNF126	276.921	288.614	291.118	377.26	378.667	396.587	0.743291	0.000204096
LHFP	245.292	232.59	247.454	328.843	320.848	325.734	0.743611	8.77076e-05
NEDD4L	158.936	180.034	197.223	231.886	236.281	252.774	0.74374	0.00850188
CASZ1	144.896	151.629	149.448	195.938	205.481	198.002	0.744006	0.000129354
GSTA4	705.722	751.122	727.41	986.745	899.973	1047.91	0.744304	0.00507791
H2AFX	499.797	411.779	460.924	530.66	630.32	682.754	0.744413	0.0377252
CCDC14	771.956	831.336	706.816	1095.72	994.424	1012.82	0.744483	0.00514093
CDCA2	210.171	209.419	209.618	256.244	298.512	290.334	0.744546	0.00512752
LOC727761	697.413	723.089	719.222	983.242	938.077	952.524	0.744552	9.48101e-05
DONSON	306.79	305.009	297.91	405.507	397.805	418.359	0.744643	9.36843e-05
MKRN2	503.732	521.389	459.593	690.658	621.473	681.422	0.744757	0.00396199
FAM174A	257.141	273.864	278.571	369.616	351.423	365.988	0.744762	0.00041527
MOXD1	133.688	134.65	137.978	179.047	181.52	184.958	0.744817	2.73042e-05
ZNF260	449.692	426.089	437.42	575.431	585.064	602.491	0.744873	0.000137025
LOC642031	468.251	491.988	506.915	644.659	646.877	678.082	0.744893	0.000425912
LOC728188	1213.52	1233.3	1152.36	1505.41	1591.84	1733.88	0.744998	0.00442129
SMARCA4	3477.45	3259.8	3104.22	4314.81	4151.48	4739.51	0.745239	0.00552682
PHOX2B	2721.63	2535.51	2540.58	3322.78	3491.58	3648.61	0.745269	0.00137845
EYA1	568.621	537.501	567.092	731.606	731.118	782.298	0.745299	0.000647399
LOC284821	7629.09	7856.91	6898.79	9769.49	10939.9	9316.72	0.745511	0.010648
ZNF426	184.91	208.387	204.606	251.221	272.16	278.399	0.745718	0.00346153
NDUFAF3	1483.43	1562.37	1520.22	2025.5	2178.15	1917.52	0.745937	0.00278628
TYW1	238.242	227.512	260.514	326.38	330.041	316.265	0.746661	0.0014709
C1orf115	213.684	213.71	234.688	300.742	294.967	290.775	0.746863	0.000588593
TMEM185B	201.79	209.37	218.487	282.951	276.436	283.612	0.746914	0.000184099
VIM	6588.86	6681.27	7527.76	9800.77	8928.67	9113.43	0.746974	0.0041876
MLLT11	8184.16	8684.8	8153.6	11189.6	11848	10454.8	0.74711	0.00297352
ELMO1	261.052	276.993	291.549	375.014	359.944	375.151	0.747308	0.000771497
E2F6	377.196	427.583	405.681	557.112	530.55	531.945	0.747379	0.00129496
UNC84A	483.663	496.36	518.583	634.71	687.013	682.944	0.747558	0.00101236
CKS2	2254.54	2055.05	2659.3	3329.45	3122.25	2868.28	0.747737	0.0243021
HS.279842	276.284	309.019	288.982	417.098	368.914	382.928	0.74793	0.00464263
TUBA3D	216.636	210.652	209.58	287.186	272.043	291.983	0.748189	0.000365888
DIAPH3	182.026	185.872	196.608	262.546	244.561	246.957	0.748619	0.000895124
LOC100130179	182.808	189.152	202.24	268.605	255.147	242.345	0.749514	0.00253266
KIAA0528	349.082	400.783	419.999	541.026	501.724	517.755	0.74967	0.00564181
POLE	273.272	262.347	264.544	356.784	367.879	342.673	0.749682	0.000374254
CS	1853.78	1894.88	1989.47	2514.03	2578.53	2561.12	0.749721	0.000137722
CCNK	574.571	480.18	538.413	732.655	707.968	683.806	0.749926	0.0045908
NIPA2	746.674	814.311	828.332	1069.74	1038.42	1077.82	0.749949	0.000682788
EIF4G3	668.152	677.27	689.373	878.28	900.808	934.002	0.749992	0.000198376
CCNB1	526.321	483.531	502.212	778.836	614.119	622.59	0.750201	0.0379009
TMEM41A	257.728	267.01	256.244	334.385	367.452	338.906	0.750408	0.00135323
HS.25892	552.488	461.567	457.823	704.745	641.663	614.984	0.750426	0.0161639
PFKP	1013.49	994.793	975.646	1232.8	1319.23	1421.22	0.751005	0.00403362
DKK2	147.56	145.825	140.379	199.208	183.292	194.946	0.751177	0.000786971
GEMIN4	778.836	832.205	892.972	1105.33	1131.13	1095.44	0.751528	0.00134586
RNF11	183.041	172.477	178.297	233.478	241.671	235.155	0.75153	0.000117965
HIRIP3	559.912	537.5	502.334	689.656	719.223	719.223	0.751724	0.000822702
MBOAT1	136.715	140.722	139.731	185.659	176.903	192.356	0.751765	0.000582098
UBA5	315.426	305.226	291.758	401.939	422.438	389.279	0.751786	0.00106138
RPL8	5709.81	5764.65	6174.38	8128.13	7076.46	8269.82	0.751833	0.00860169
CSRP2	2176.7	2193.07	2066.59	2984.53	2847.52	2725.57	0.752121	0.00112471
RORB	256.016	267.701	263.304	350.871	365.379	329.524	0.752573	0.00140745
LOC100133012	217.978	215.862	238.779	291.812	315.655	286.227	0.752628	0.00316048
DCX	457.244	476.754	463.738	580.428	645.558	630.789	0.752776	0.00173221
LOC100129118	502.353	462.788	532.804	731.338	672.143	585.749	0.753028	0.0250498
USP13	366.828	378.355	405.562	505.913	518.367	503.752	0.75309	0.000524358
LOC401357	182.416	178.363	175.871	223.402	261.941	227.229	0.753117	0.00912532
SNAP25	540.888	514.234	538.588	728.088	654.142	733.402	0.753302	0.00297052
C17orf58	595.965	618.359	660.103	840.175	813.191	834.481	0.753433	0.000568642
CRISPLD1	209.121	226.473	218.906	293.319	294.517	280.748	0.753526	0.000434888
FGFRL1	136.851	130.111	140.742	167.784	178.215	195.006	0.753604	0.00643777
IMPDH1	484.612	533.402	573.211	671.947	767.186	671.61	0.753869	0.013259
RPRD1B	175.106	168.154	169.751	252.151	217.942	210.348	0.753939	0.0128076
RUNDC1	470.027	431.092	446.989	626.136	575.431	586.409	0.753986	0.00154951
ZFHX4	196.997	211.276	216.292	269.933	284.065	274.226	0.754101	0.000681127
FBXW11	372.829	384.975	368.652	500.85	501.292	491.595	0.754119	3.03457e-05
LOC729779	331.728	294.913	285.737	371.258	427.867	410.618	0.754191	0.0105515
CGNL1	435.334	449.996	475.821	576.442	599.279	628.95	0.754238	0.0015502
CEP78	382.787	392.709	399.169	514.906	525.577	516.852	0.754278	2.5034e-05
UBE2F	2027.21	2074.21	2049.69	3073.6	2436.25	2640.68	0.754688	0.0240574
ZNF364	781.439	810.215	820.364	992.018	1126.74	1076.76	0.754814	0.00311808
JMJD8	2629.79	2624.16	2592.28	3334.97	3495.42	3562.92	0.75493	0.000244988
TSPAN13	372.314	396.464	396.668	506.276	503.634	533.585	0.75507	0.000549834
LOC652904	136.009	130.835	118.415	170.737	170.603	168.708	0.755339	0.00138514
FZD7	218.412	208.159	225.943	283.073	282.88	297.901	0.755352	0.000599511
SMA4	467.621	464.069	464.51	606.412	610.264	631.035	0.755638	4.0997e-05
PHLDA1	186.358	198.459	184.002	243.816	255.216	253.711	0.755661	0.000432518
ZNF679	168.556	164.967	167.38	214.83	227.968	220.065	0.755665	0.00016794
SMC4	502.025	499.265	504.456	649.38	660.403	682.593	0.755753	8.06148e-05
NELL1	182.491	189.405	169.15	249.841	230.517	235.373	0.755936	0.00218192
RND3	524.533	481.528	506.659	699.206	639.547	661.79	0.756155	0.00161363
RASSF2	153.827	146.314	153.599	195.637	193.964	210.227	0.756449	0.00104706
EIF2AK2	841.138	854.251	928.695	1242.57	1014.62	1211.73	0.756454	0.021117
TMEM194A	353.144	337.419	362.24	459.135	459.369	473.178	0.756498	0.000194809
IPO9	501.371	411.301	489.591	584.275	652.717	616.598	0.756511	0.012046
CDC25A	301.205	306.783	318.882	403.295	392.665	429.142	0.756566	0.0011672
H1FX	731.569	651.205	773.983	958.023	883.348	1008.57	0.756772	0.0106999
SIX4	150.448	138.951	139.509	184.037	196.545	185.782	0.7573	0.00106784
ZHX3	197.8	176.885	190.624	240.566	231.787	274.096	0.757331	0.0133789
C15orf23	564.774	505.049	566.086	778.53	710.49	670.499	0.757534	0.00955194
GFRA3	310.337	315.426	337.73	412.097	417.482	442.278	0.757548	0.00120517
NDE1	320.082	322.534	328.426	449.928	409.597	422.193	0.757609	0.00104535
LOC653171	428.831	410.595	437.89	543.718	536.472	605.145	0.7579	0.00423696
CDCA4	393.099	419.432	419.126	533.439	544.299	547.257	0.757945	0.000172355
AIF1L	378.796	417.108	424.106	486.06	531.882	591.166	0.75819	0.0180135
PTBP1	6490.11	6312.69	6715.86	8369.51	8218.09	9155.51	0.758209	0.00268966
ACACA	489.448	511.94	526.197	655.531	684.022	673.53	0.758829	0.000281694
PHACTR2	272.733	252.839	295.375	352.049	396.788	332.929	0.758896	0.0182506
SH3BGRL	429.802	398.906	393.958	624.25	504.153	482.378	0.759051	0.046754
CRABP2	769.301	865.297	794.402	1027.78	1056.77	1115.27	0.759107	0.00263995
HERC5	776.312	836.583	814.713	990.635	1028.37	1177.23	0.759523	0.0126738
LOC643873	448.454	462.088	461.919	597.901	628.363	580.634	0.759567	0.000590182
C13orf3	238.287	214.868	213.238	283.971	293.079	300.186	0.759651	0.00167936
TMEM109	391.809	388.747	447.598	526.851	563.498	526.321	0.759681	0.00469887
DNAJC9	2043.49	1945.25	1886.66	2774.31	2520.88	2438.66	0.759699	0.00503552
BRCA1	210.291	215.945	201.48	286.111	273.183	266.829	0.759832	0.000724798
HAUS8	241.94	235.322	242.293	323.911	324.438	298.349	0.760069	0.00104879
NIF3L1	1586.22	1530.63	1675.37	2087.93	2132.42	2084.2	0.760123	0.00035878
ITPRIP	296.016	274.736	317.343	369.585	388.6	409.935	0.760277	0.0052977
TAPT1	176.181	202.202	170.513	264.251	223.801	233.867	0.760328	0.0208395
CCDC34	819.722	821.42	871.117	1085.43	1072.86	1145.86	0.760335	0.000719447
LOC644063	1477.18	1284.48	1156.87	1644.5	1618.71	1889.63	0.760461	0.0316577
C1orf149	215.232	203.702	200.998	271.911	275.437	267.792	0.760521	0.0001846
PMP22	603.095	561.396	668.082	844.772	814.966	749.848	0.760534	0.0100385
FOXRED2	330.693	352.328	347.809	449.403	458.242	447.65	0.760595	0.000124757
TIMELESS	1340.52	1247.95	1237.06	1639.09	1678.15	1711.35	0.760758	0.000499606
NPFFR2	272.685	259.101	283.366	341.204	369.499	360.68	0.760841	0.00144067
KIAA0494	296.713	298.702	331.88	408.094	416.762	393.565	0.761063	0.00185578
BMP2	190.88	160.256	177.02	222.85	224.745	246.34	0.761104	0.00894894
COQ9	1014.98	1055.59	1061.41	1352.26	1298.37	1463.95	0.76119	0.00300011
C5orf25	219.781	201.053	202.973	267.322	283.852	268.185	0.761334	0.00124368
TUBB6	284.102	313.633	291.49	371.93	390.082	405.967	0.761337	0.00217373
C11orf24	226.302	214.537	208.411	301.764	286.597	264.381	0.761367	0.00491096
TOM1L1	257.398	246.69	241.252	353.059	325.359	300.272	0.761568	0.0082077
EIF2B1	565.924	551.18	581.718	711.104	766.943	751.917	0.761816	0.00071883
SLC25A40	238.423	239.212	232.344	308.637	297.114	325.396	0.762477	0.000969262
SAT1	379.851	339.927	344.865	450.318	486.797	458.817	0.762676	0.00271948
NEIL3	149.795	148.489	157.852	197.067	192.593	208.375	0.762725	0.00102872
HS.130036	230.708	271.215	222.714	324.063	305.622	320.246	0.762831	0.00941454
AKR1C3	127.688	127.462	142.014	158.701	178.475	183.464	0.762836	0.010092
NLGN1	145.329	151.819	172.095	216.096	199.992	199.03	0.76285	0.00763723
LRFN3	627.627	625.088	623.831	745.341	893.153	820.709	0.763071	0.0104188
LOC100132369	172.396	160.075	164.786	210.705	229.641	211.275	0.763107	0.00200781
STX16	484.583	565.516	502.753	617.245	693.872	723.625	0.763169	0.0160062
LOC644511	4087.5	3634.77	4087.5	5562.39	5080.72	4830.19	0.763235	0.00965336
LIN9	231.475	228.412	220.851	311.968	280.865	298.906	0.763383	0.00181356
C7orf40	554.671	577.442	579.853	737.982	796.865	707.712	0.763399	0.00295601
ZC3H5	841.802	836.207	802.523	1044.75	1154.76	1048.81	0.763637	0.00254331
ARHGAP19	428.223	383.696	457.91	559.475	553.943	549.45	0.763638	0.00383371
TOR1B	312.656	299.086	284.156	408.729	369.495	394.933	0.763664	0.00282698
CCNA1	202.136	226.619	230.309	284.392	292.234	286.28	0.763772	0.00175609
OBFC2A	152.977	154.791	152.178	209.533	204.022	188.629	0.763797	0.00167185
SLC41A3	275.569	282.174	266.148	374.256	348.664	355.648	0.763875	0.000686968
H2AFZ	9826.07	8662.11	9987.74	12931	12491.4	11848	0.764035	0.00496553
ABCB4	166.857	157.719	169.028	214.29	214.83	216.839	0.76414	0.000138827
ITFG2	338.365	355.692	362.604	445.827	484.823	451.544	0.764482	0.00154841
TMEM170B	373.904	367.732	362.455	445.377	456.495	542.178	0.764579	0.0211323
HS.175465	159.937	164.398	166.325	218.712	220.525	202.385	0.764718	0.00115636
IAH1	1249.06	1243.94	1176.84	1751.01	1668.55	1379.28	0.764735	0.0307875
COPZ1	848.681	952.601	937.7	1220.82	1175.74	1184.05	0.764947	0.00135391
LOC100134304	392.121	349.047	375.221	495.313	493.843	469.779	0.765208	0.00160555
LOC730235	191.102	174.371	192.48	260.885	241.232	227.009	0.765236	0.00750112
TSNAX	443.244	438.079	498.873	563.576	609.267	630.561	0.765329	0.00704873
LOC90120	151.211	150.938	154.188	196.481	190.015	209.733	0.765372	0.00138289
ACAT2	804.81	811.941	774.728	1049.11	1014.61	1060.07	0.76557	0.000164601
POU4F1	125.68	116.565	118.964	163.277	156.861	151.611	0.765681	0.00105382
PAK2	399.881	360.601	382.675	501.476	504.447	486.928	0.765755	0.00075702
AIG1	322.317	335.656	304.337	432.45	417.098	406.986	0.765845	0.00111182
ZNF746	639.401	623.349	576.553	743.746	822.526	835.385	0.765847	0.00544744
IMPA1	604.565	589.816	547.171	769.574	760.315	743.933	0.765914	0.000698627
MNS1	239.572	251.157	239.695	316.243	313.188	324.185	0.765952	0.000123489
PTPRF	699.724	679.065	658.018	915.242	880.633	863.125	0.766005	0.00044063
MT1A	446.858	408.601	461.751	568.372	595.232	555.452	0.766241	0.00244101
ZWILCH	485.743	542.91	493.943	697.67	634.053	655.295	0.766272	0.00390901
SLC25A44	852.08	749.728	870.581	1194.25	1058.14	973.792	0.766351	0.0278689
TGDS	200.232	250.948	229.461	302.028	312.274	273.616	0.766559	0.0209324
LOC646345	155.032	143.3	141.801	193.546	173.889	206.639	0.766683	0.0126981
GALNT6	232.209	225.482	251.406	282.598	308.534	333.712	0.76672	0.0125182
ZNF200	224.803	224.803	228.084	292.959	276.959	313.736	0.766918	0.00303513
LOC653752	179.487	173.726	192.149	232.097	239.519	239.404	0.767014	0.000759351
UNKL	131.227	144.21	140.22	186.195	175.497	180.223	0.767017	0.00103468
AK3	729.721	703.152	794.033	919.466	899.541	1084.25	0.767038	0.02494
OSBPL10	131.263	116.892	119.708	157.647	160.46	161.395	0.767178	0.00120574
HS.294103	310.535	322.176	278.946	421.864	377.56	388.831	0.767223	0.00762683
CACHD1	192.919	172.252	201.651	277.116	227.814	233.665	0.767432	0.0325341
TXNDC12	2539.54	2500.52	2910.69	3487.36	3314.38	3558.4	0.767436	0.00579195
C13orf27	555.348	614.984	742.928	833.502	861.236	797.616	0.767652	0.0296545
IPO5	338.113	370.218	357.091	478.763	467.716	440.914	0.767931	0.00182326
NRSN1	319.367	324.021	346.566	413.66	416.267	458.728	0.768207	0.00410574
GTF3C2	1069.78	1119.78	969.996	1385.31	1341.04	1385.98	0.768313	0.00239777
PIM1	140.918	153.134	149.928	198.609	190.582	188.555	0.76847	0.000731857
SPC25	258.198	266.608	271.812	343.256	350.669	342.558	0.768578	7.23914e-05
THOC4	1342.65	1364.91	1276.7	1656.48	1768.75	1757.29	0.768789	0.000847176
LOC727803	2863.9	2834.39	2819.87	3776.31	3502.51	3801.05	0.768797	0.000901682
LASP1	2048.54	2118.18	1964.62	2674.44	2482.9	2817.08	0.768878	0.0044833
CCDC77	587.658	736.537	638.926	799.765	803.922	949.502	0.76889	0.0403852
SLC20A1	1529.27	1547.12	1752.72	2158.87	2012.17	2109.55	0.768896	0.00443973
HAUS4	418.161	409.944	463.309	540.525	633.091	505.835	0.768951	0.0354984
CD2AP	149.322	149.97	155.65	205.758	175.598	210.119	0.769165	0.0145742
LOC643790	286.128	309.693	306.847	413.565	362.137	397.641	0.769314	0.00595266
CDC42SE1	242.647	232.321	243.32	331.962	293.885	307.725	0.769397	0.00356234
ZNF45	337.918	326.888	339.096	440.057	433.305	431.132	0.769572	2.92634e-05
SAE1	5640.24	6183.59	5943.58	6834.25	7725.26	8523.54	0.769717	0.0258971
JAM3	1302.41	1389.56	1220.82	1745.31	1686.74	1649.37	0.770022	0.00226756
TRIP13	1415.48	1281.16	1529.27	1834.4	1624.43	2029.12	0.770035	0.0373507
NOTCH3	553.212	562.081	538.1	740.85	709.57	696.542	0.770109	0.000381996
C14orf80	323.052	332.075	324.366	423.333	425.264	423.169	0.770183	4.64125e-06
TMEM62	290.525	273.17	320.407	389.34	389.634	368.778	0.770291	0.00469059
PPIL5	282.442	285.179	265.612	379.131	345.648	356.615	0.770517	0.00204457
LPHN2	1965.67	1978.2	1904.81	2683.29	2321.54	2584.35	0.77066	0.00625413
C15orf42	160.953	159.427	174.497	212.483	220.502	209.154	0.77067	0.00110724
CHMP2B	198.845	192.618	186.686	237.611	249.165	263.346	0.770741	0.00223154
SP1	514.016	547.599	528.193	734.409	637.96	690.032	0.770853	0.0059416
RBM14	1448.71	1335.97	1538.69	1747.53	1856.64	2003.82	0.770931	0.0106129
AADAT	197.838	199.752	207.493	255.42	263.725	265.629	0.771029	0.00015475
LOC148915	4796.14	4897.01	5015.89	6571.12	6239.92	6264.12	0.77111	0.000302211
SPRYD4	171.474	173.5	163.068	207.58	215.089	236.167	0.771122	0.00531559
ENY2	2389.24	2388.04	2286.28	3000.15	3167.41	2990.71	0.771277	0.000472532
IGSF9	275.157	263.97	285.906	338.867	354.657	375.943	0.771443	0.00283446
SMARCA2	219.254	233.121	224.002	290.469	269.056	317.13	0.771543	0.00997211
PAXIP1	336.205	334.482	313.964	421.624	415.462	438.721	0.771786	0.000624162
KCNMB4	175.139	178.596	181.904	244.489	223.481	226.016	0.77183	0.00157155
TTLL4	151.323	153.558	145.832	200.051	195.844	188.018	0.771882	0.000455941
RAB21	262.725	262.663	286.783	382.984	349.99	319.199	0.771899	0.0163754
MSH6	1984.56	2122.53	2062.02	2574.81	2439.64	2977.61	0.771905	0.021754
LAMA4	113.971	118.343	116.539	155.065	149.482	147.35	0.771975	0.000197507
WDR34	462.396	440.733	473.095	621.057	600.489	560.697	0.772186	0.00254037
GINS4	140.824	139.006	141.059	178.24	180.43	186.297	0.772319	7.70805e-05
ARHGEF6	417.284	458.52	452.981	563.774	575.746	580.876	0.772372	0.000712276
RNF26	301.653	298.434	316.698	413.211	379.851	393.707	0.772505	0.00129937
MKL2	163.258	159.682	163.616	214.321	194.724	220.735	0.772581	0.00382348
TRMT5	3215.91	2793.77	3263.63	4270.25	3806.24	3921.07	0.772933	0.0113013
C14orf135	855.493	868.777	865.933	1113.83	1119.96	1117.3	0.772943	5.47603e-07
SLC7A6OS	152.316	154.428	164.172	190.422	227.87	190.861	0.773068	0.0235438
VKORC1L1	465.006	396.482	437.537	497.265	591.019	591.691	0.773241	0.0268265
RNF138	184.062	160.325	155.534	223.192	203.503	219.51	0.773624	0.0103344
BOLA2	2155.91	2068.48	2090.74	2766.96	2791.11	2604.28	0.773691	0.000663149
CDK5RAP2	324.459	322.932	324.592	413.269	419.458	423.479	0.773745	6.12813e-06
APLP2	249.835	239.308	268.363	342.587	297.755	338.618	0.773787	0.0114057
GATS	280.509	308.989	305.305	355.112	401.745	399.246	0.773982	0.00774921
SFRP1	598.973	618.535	685.984	861.236	772.664	825.416	0.773992	0.0073295
HS.145049	515.421	517.101	502.494	674.39	683.422	625.269	0.774056	0.00131814
NOX4	171.529	181.102	173.131	229.914	215.162	234.125	0.774088	0.00138252
EXOSC2	367.932	373.575	386.907	467.413	503.565	486.492	0.774228	0.000760031
PHCA	345.931	393.906	357.517	481.59	479.651	456.026	0.774274	0.00303628
C7	1457.32	1438.76	1458.68	1973.21	1759.36	1891.2	0.774349	0.00250439
B3GALTL	276.412	281.799	288.928	356.531	379.073	358.293	0.774423	0.000528354
HS.567759	351.646	330.574	410.853	466.217	430.728	514.489	0.774441	0.0359791
COL1A1	153.862	149.001	151.819	183.012	190.348	213.659	0.774562	0.00917163
PRPS2	297.632	309.395	294.955	387.603	381.336	395.45	0.774639	0.000131172
HMGN2	2720.88	2660.25	2580.84	3279.57	3595.32	3402.44	0.774713	0.00154271
STAT5B	124.745	123.454	129.086	162.321	158.129	166.541	0.774726	0.000248746
RPAP1	180.756	195.422	228.674	258.184	268.118	253.785	0.775363	0.0168468
HIPK2	242.72	325.167	271.805	336.553	356.341	389.509	0.775768	0.0476973
LOC728565	591.482	534.528	482.876	698.088	675.682	699.329	0.776077	0.00869967
HS.505676	829.685	823.338	904.794	1015.88	1200.51	1077.91	0.77644	0.0151439
SMAD3	237.845	221.145	269.991	314.677	328.309	295.724	0.776577	0.0151954
BASP1	2668.76	2582.89	2544.15	3182.13	3307.89	3547.6	0.776658	0.00274146
CENPM	222.218	221.854	232.375	295.715	293.909	281.077	0.7769	0.000355547
DET1	218.728	213.274	207.965	264.603	285.675	273.444	0.776922	0.000866948
SLC2A4RG	445.613	486.246	479.315	584.69	612.884	618.367	0.777103	0.00116805
MED20	1184.05	1110.13	1201.7	1529.27	1522.18	1446.79	0.777166	0.000971447
TIMM10	1107.22	1083.38	1122.71	1359.63	1538.15	1363.33	0.777572	0.00623185
C1orf24	168.007	175.69	165.672	217.365	207.424	230.269	0.777594	0.00261476
G6PD	515.673	539.111	498.564	630.835	656.324	710.282	0.777669	0.00483599
VCAN	1124.47	1155.69	1307.95	1631.54	1440.92	1539.94	0.777926	0.0124322
DSCC1	398.517	355.217	375.272	507.002	470.594	473.318	0.778134	0.00331768
CRKL	1702.35	1720.21	1989.97	2230.02	2336.35	2386.98	0.778406	0.00779874
C2orf32	553.624	599.279	523.635	738.928	671.696	743.132	0.778425	0.00758339
UCK2	610.337	609.889	562.717	747.349	773.983	768.485	0.77864	0.000681984
TMEM64	178.675	179.132	173.183	222.523	224.115	235.032	0.778956	0.000327537
C6orf153	1555.51	1485.34	1487.5	1925.94	1929.19	1955.71	0.779293	6.74496e-05
C13orf37	927.442	855.635	982.42	1164.21	1169.18	1214.72	0.779428	0.00287354
FSTL5	387.241	384.311	374.086	514.144	469.443	486.11	0.779507	0.00137524
SRGAP1	493.175	497.819	469.779	595.589	635.152	642.931	0.779631	0.00127446
PDE3B	202.609	216.266	226.338	302.855	249.981	274.416	0.779946	0.0223211
NT5DC3	207.918	222.264	229.691	257.982	291.91	296.104	0.779995	0.010473
P4HA2	397.909	387.978	371.692	528.553	475.483	479.948	0.780048	0.00428881
LOC732360	350.619	331.739	367.459	476.023	446.38	423.012	0.780292	0.00596412
EXOSC9	595.841	695.472	661.971	869.455	809.77	823.305	0.780524	0.00599509
RNF219	684.232	757.148	776.312	949.005	934.856	956.874	0.780675	0.00195569
B4GALT6	150.762	143.455	151.136	186.639	184.274	199.531	0.780713	0.00147215
NUP62CL	235.859	231.578	219.044	301.448	281.799	295.953	0.780802	0.00114357
GOPC	189.513	220.65	219.636	262.503	267.289	276.449	0.781156	0.00590443
LOC729680	198.327	190.637	220.68	268.503	260.098	251.663	0.781328	0.00513949
SAAL1	846.18	887.48	928.515	1272.01	1062.79	1072.23	0.781378	0.0263698
TUBA1C	7364.08	6902.03	7003.66	8921.6	9548.99	8749.5	0.7814	0.00211037
SNHG1	556.082	581.164	603.055	766.622	761.788	698.675	0.781425	0.00324334
PPP2R2D	360.718	312.167	340.837	439.641	424	432.631	0.782028	0.00312588
TTC5	341.057	335.592	401.845	438.642	475.39	464.651	0.782264	0.0137861
LOC100134393	617.452	557.018	605.211	749.101	774.562	751.302	0.782289	0.0012121
C1orf66	317.606	281.483	259.059	348.928	385.501	362.514	0.782309	0.0167287
ZADH2	304.959	302.521	278.255	347.605	393.906	390.433	0.78249	0.00875185
LOC100129673	400.912	374.591	359.168	495.134	524.246	429.948	0.782895	0.0261175
C11orf10	6705.09	7171.5	7288.86	9013.86	9059.84	8959.7	0.782937	0.000412459
LOC730358	224.897	230.114	221.539	282.453	306.587	274.995	0.783012	0.00316669
KIT	131.95	137.367	132.941	166.25	174.095	173.228	0.783253	0.000242326
PLEKHA3	151.836	152.621	159.622	194.067	197.171	201.192	0.783347	0.000185819
INTS9	946.538	938.07	964.881	1292.89	1117.77	1226.28	0.783486	0.00706697
LOC100132299	570.696	584.074	600.986	748.797	788.729	703.365	0.783508	0.00348478
BBS4	431.621	382.329	399.03	515.421	502.334	530.045	0.78368	0.00251427
ABCE1	490.748	472.742	519.491	656.736	626.456	608.152	0.784088	0.00227835
LRRC47	911.557	1035.82	944.562	1210.31	1246	1231.94	0.784096	0.00233988
SLC39A8	242.022	234.532	221.961	297.583	288.337	304.87	0.784152	0.00106057
DIXDC1	186.634	198.448	203.089	249.844	248.881	251.299	0.784204	0.000401872
LOC100133372	6527.18	6388.87	6314.98	8454.82	7672.98	8395	0.78421	0.00242289
ADAMTS9	1551.75	1435.71	1684.44	2122.53	1852.37	1982.32	0.784243	0.0156089
LOC728006	843.337	795.706	909.366	1051.47	1093.14	1104.86	0.784253	0.00312574
TATDN3	377.325	363.91	396.928	485.157	454.16	511.921	0.78427	0.00560889
TRPC4AP	634.942	613.683	674.564	809.776	828.05	814.351	0.784278	0.000700202
PDRG1	370.522	342.483	346.917	445.199	473.151	432.743	0.784491	0.00278251
EME1	196.84	165.587	169.081	234.78	228.143	214.564	0.784528	0.0135097
ANTXR1	463.415	489.377	479.912	652.045	571.406	602.579	0.784601	0.00603011
CDC42BPA	173.53	167.004	172.12	207.299	223.093	222.925	0.784692	0.00111261
HS.397465	221.273	242.186	226.85	290.891	281.483	306.587	0.785368	0.00283948
STAU2	204.845	218.563	235.152	304.515	267.896	266.116	0.785378	0.0171464
ST3GAL6	551.647	495.134	473.236	637.812	695.227	602.331	0.785388	0.017953
XRCC3	223.385	248.189	209.46	292.834	289.996	283.836	0.78581	0.00600953
TRPS1	158.076	179.572	161.049	238.377	206.496	189.736	0.785833	0.0453525
FAM54A	153.462	148.704	162.679	195.306	195.707	200.463	0.785906	0.000673822
DUSP22	334.944	353.033	327.968	450.889	431.46	410.164	0.786022	0.00270431
N6AMT1	191.535	185.953	188.336	256.372	225.385	238.088	0.786036	0.00493278
LOC643911	278.566	250.746	284.056	355.794	342.637	336.123	0.786201	0.00336889
LOC728873	5456.07	4878.48	5247.46	6388.87	6750.25	6676.67	0.786344	0.00219486
ALG14	178.741	174.73	182.97	211.834	242.497	227.632	0.786614	0.0061226
GOLPH3	662.203	626.136	647.868	840.884	838.661	781.257	0.786819	0.00139326
RAD54B	165.36	165.644	158.283	205.254	210.874	205.6	0.786979	0.000126917
TM9SF4	770.597	750.024	829.054	1021.07	1011.71	952.83	0.787001	0.00265704
COPB1	1176.17	1227.29	1185.46	1562.16	1449.47	1548.25	0.787065	0.00112877
MTMR2	218.254	226.253	232.365	283.264	290.347	286.293	0.787149	0.000182349
UNC84B	847.334	864.435	786.876	976.551	1059.27	1138.07	0.787251	0.0125516
CCND1	8201.24	9284.77	8473.32	10889.3	10358.5	11718.4	0.787452	0.0103482
SLC35F2	377.095	380.687	372.593	465.555	472.965	496.58	0.787663	0.000459398
C21orf34	161.787	169.174	162.869	197.593	223.343	205.974	0.787721	0.0049998
MEF2C	136.341	139.497	146.571	176.474	166.064	193.642	0.787814	0.0115583
HS.291319	209.154	190.348	190.609	243.787	238.779	266.322	0.787984	0.00730992
VPS54	186.731	187.587	194.325	249.5	234.635	237.451	0.788045	0.000585636
MARCKS	5320.56	5673.3	5384.18	6972.11	7248.02	6559.1	0.788192	0.00298677
TPBG	173.951	155.89	164.058	195.931	213.71	216.98	0.788193	0.00614315
ANO6	647.226	676.276	646.517	825.773	846.925	825.995	0.78842	0.000127367
CPXM1	540.525	567.763	566.736	694.685	701.769	727.887	0.788491	0.000371976
MYBL2	125.448	129.811	129.665	153.215	180.243	154.679	0.788558	0.0180032
LGR5	141.127	158.032	151.812	195.962	196.432	179.329	0.788794	0.00577422
C1orf41	661.629	650.042	737.789	890.645	907.835	798.118	0.789287	0.0140984
FANCC	161.319	162.248	157.184	210.782	197.417	200.412	0.789916	0.000601763
C3orf63	154.632	162.336	173.67	198.959	197.689	224.41	0.790005	0.0135179
SDC4	159.057	156.998	154.591	187.411	227.486	180.787	0.790095	0.0465866
MUTYH	228.58	236.834	217.764	288.795	294.651	281.218	0.79011	0.000859272
HS.492187	327.088	366.414	372.029	483.295	443.182	422.061	0.790138	0.0145233
HS.374023	141.805	151.611	139.101	181.995	178.16	187.028	0.790442	0.00113295
DLEU2	161.095	149.482	159.456	199.923	202.653	191.85	0.790733	0.00104132
CPNE1	376.365	404.284	413.691	506.327	520.182	483.912	0.790734	0.00239048
MED22	677.353	716.369	626.492	924.598	805.384	824.831	0.790748	0.0168913
TFG	1130.03	1197.58	1101.97	1498.85	1352.92	1485.2	0.790779	0.00515925
HNRNPH3	617.228	666.203	617.681	839.509	821.878	740.85	0.791392	0.00834712
KIF23	277.503	240.53	272.036	350.452	308.664	339.133	0.791456	0.0150263
GNG2	390.005	376.103	378.002	475.897	454.182	514.916	0.791774	0.00538924
CTSA	304.726	315.939	305.672	402.956	385.793	381.058	0.791871	0.000426589
GATA3	972.833	975.086	888.578	1129.55	1257.86	1194.25	0.791952	0.00601851
INCENP	188.157	191.976	206.518	248.96	250.086	241.695	0.791979	0.00114545
SPIRE1	540.903	573.288	619.104	760.698	769.301	658.482	0.792008	0.0228628
STIL	386.275	466.653	418.427	535.597	531.165	538.287	0.792098	0.00901444
TLK2	683.422	730.859	706.616	881.119	893.419	902.914	0.792133	0.000250694
FOXN4	184.1	192.564	211.045	235.127	252.747	253.999	0.792195	0.00684659
MRPS6	2527.65	2474.77	2579.13	3367.36	3291.59	2910.69	0.79225	0.0101301
ARID2	243.012	243.62	229.595	282.835	297.242	323.615	0.792556	0.00812073
LOC653383	252.839	259.639	280.313	332.75	330.574	336.896	0.792616	0.00122405
PTPRU	193.767	182.806	182.827	262.445	215.819	227.468	0.792653	0.0280664
AURKAIP1	3881.92	3894.44	4079.35	4871.54	5262.77	4820.2	0.792785	0.00254913
CABLES2	224.382	232.507	245.98	295.077	297.22	294.195	0.792865	0.00065264
BCL2	180.97	182.684	180.639	227.163	217.988	241.28	0.792933	0.00223516
NUPL2	561.426	514.547	586.126	736	697.111	662.924	0.792973	0.00828677
RPA2	2133.3	1768.99	2048.54	2347.94	2556.54	2597.95	0.793187	0.0183904
NRBP2	250.059	249.771	221.145	320.986	293.751	294.141	0.793258	0.00891236
C5orf21	1209.44	1169.76	1185.08	1419.76	1443.66	1628.39	0.793508	0.00988435
HMGB1L1	1261.45	1153.44	1139.86	1639.91	1436.78	1401.19	0.793847	0.0212847
SCN9A	174.343	174.278	170.478	214.106	218.753	220.77	0.79418	4.44772e-05
CENPF	1006.47	1109.21	958.577	1349.72	1259.17	1261.69	0.794262	0.00769166
PLS3	558.756	543.124	588.645	746.962	713.184	668.264	0.794266	0.00524087
LOC81691	223.613	210.006	215.563	263.634	273.354	280.23	0.794381	0.000845833
CRYZ	1171.49	1015.88	982.641	1397.91	1266.17	1326.18	0.794436	0.0170911
EIF3B	1914.78	1840.75	1787.56	2247.85	2288.16	2440.61	0.794525	0.00232302
OPN3	269.765	245.807	254.715	310.447	315.342	343.364	0.794806	0.00592101
LOC643888	164.795	180.607	170.437	224.573	212.455	211.914	0.794893	0.00202187
THAP4	123.443	120.37	118.955	140.77	156.759	158.636	0.795256	0.0058928
TMEM166	132.383	125.146	126.999	167.62	157.257	158.627	0.795292	0.00107878
ZNF821	226.243	266.625	229.111	297.024	307.26	303.515	0.795308	0.00973198
LOC91431	206.276	190.624	198.43	238.988	277.242	232.266	0.795368	0.0256067
INPPL1	584.378	550.97	533.37	671.016	709.949	716.645	0.795533	0.00228163
IBTK	454.081	443.093	415.67	572.566	484.494	592.615	0.79582	0.0329859
LOC651143	253.328	218.777	252.115	318.392	308.576	282.893	0.795969	0.0162239
FAM129A	160.059	177.137	174.183	211.831	206.134	224.382	0.796111	0.00441868
ANGPTL2	368.178	363.27	402.021	466.099	497.716	459.896	0.796136	0.00460635
SLBP	619.869	608.703	570.05	795.677	707.258	756.071	0.7962	0.00665983
ANAPC7	232.947	227.665	203.09	267.999	290.963	274.591	0.796233	0.00780392
SHMT2	1636.94	1607.35	1858.71	2074.21	2159.63	2174.72	0.79628	0.00696347
PIGA	262.006	286.382	288.659	343.404	354.315	353.294	0.796419	0.00149955
AMOT	404.646	413.742	431.809	494.809	509.75	565.105	0.796474	0.00954757
GABPB1	157.937	168.159	156.6	206.712	203.511	195.799	0.796497	0.00108733
LOC100129267	311.205	327.354	306.559	401.524	386.412	398.377	0.796686	0.000500742
DAZAP1	398.181	381.813	353.333	451.988	486.934	483.579	0.796714	0.00497137
FGFR1OP	238.46	231.513	226.302	293.011	293.847	287.057	0.796732	0.000136147
ARHGAP10	135.089	131.999	137.35	164.923	159.819	182.879	0.796732	0.00863744
RGS20	145.165	152.794	149.257	183.821	194.919	182.513	0.796816	0.0010858
ATM	195.414	193.462	198.662	231.481	251.484	254.362	0.796848	0.00245685
LOC100134648	422.426	468.235	443.13	570.51	531.711	571.375	0.796961	0.00368689
CAPZA2	1557.24	1420.86	1413.13	1879.29	1812.32	1818.13	0.796994	0.00192799
KIF15	253.534	245.445	227.631	308.956	282.936	319.716	0.797063	0.00984031
SLC1A5	285.844	294.438	293.914	354.487	328.081	414.185	0.797076	0.0443089
ST3GAL5	287.958	280.437	288.62	362.626	361.207	351.076	0.797291	8.50496e-05
MAPK9	284.852	290.047	295.974	356.537	364.391	371.265	0.797362	0.000158125
SLIT2	131.529	141.379	145.652	190.656	154.791	179.454	0.797409	0.0357916
SH3GL1	310.803	372.387	342.933	398.625	430.015	458.065	0.797481	0.0245822
HS.10862	747.349	738.928	779.861	1017.39	868.252	955.752	0.797543	0.0130734
C18orf10	1060.37	1054.98	1132.95	1367.68	1332.82	1371.58	0.797699	0.000605808
CIRH1A	1365.19	1558.94	1474.95	1854.21	1832.09	1826.66	0.797953	0.00281625
C10orf75	188.845	200.204	203	238.032	269.348	234.397	0.798149	0.0137948
LOC100129759	414.455	387.185	431.966	560.5	482.429	502.599	0.798178	0.0178052
DHRSX	144.306	142.018	132.928	185.484	175.617	164.132	0.798221	0.00754928
SENP5	197.275	220.149	230.919	250.367	284.3	277.457	0.798332	0.0190034
UBQLN1	763.266	742.707	747.428	902.933	984.586	934.92	0.798388	0.00151215
CHRAC1	154.321	175.327	175.793	212.783	202.76	217.507	0.798422	0.00688982
LOC100134073	154.834	161.617	174.958	202.679	217.544	195.234	0.798446	0.00942338
RNFT1	193.285	187.851	184.709	246.721	225.446	236.46	0.798509	0.00199904
SPA17	496.808	452.981	453.96	563.963	656.308	536.544	0.79903	0.0392581
IGSF3	1359.71	1296.5	1461.48	1610.28	1780.15	1762.78	0.799053	0.00879591
WRB	852.517	770.113	740.56	999.872	969.36	988.24	0.799057	0.00463511
RAP2A	1010.85	1067.22	993.216	1335.97	1199.5	1307.95	0.799101	0.00550418
INSM2	3539.84	3619.1	3621.14	4580.48	4545.93	4363.32	0.799132	0.000238635
C14orf106	343.529	335.797	327.644	393.855	442.15	423.91	0.799236	0.00470004
BUB1B	250.887	278.704	266.829	341.34	353.239	301.827	0.799293	0.0189664
C9orf102	189.761	212.646	214.368	277.461	257.291	236.872	0.799322	0.021808
C1orf106	192.444	197.889	185.413	235.712	231.864	252.7	0.799341	0.00280077
HMGN1	5152.35	4625.28	5230.13	6653.27	5869.7	6250.82	0.7994	0.013165
CCDC58	170.125	163.369	177.973	225.362	212.888	201.53	0.799443	0.00609464
NCAPG2	551.762	581.93	600.489	672.654	764.124	732.133	0.799564	0.00878853
NETO2	1216.61	1257.33	1333.65	1573.99	1482.38	1705.48	0.799602	0.0122414
FGL1	152.097	148.936	151.599	197.204	175.782	193.063	0.799633	0.00468359
ELAVL1	592.615	604.778	643.081	777.665	688.37	835.111	0.799808	0.0275718
