# Supplementary material for: Targeting NRAS via miR-1304-5p or farnesyltransferase inhibition confers sensitivity to ALK inhibitors in ALK-mutant neuroblastoma
Source: Nat Commun. 2024 Apr 23;15:3422. doi: 10.1038/s41467-024-47771-x (PMC11039739; doi:10.1038/s41467-024-47771-x)
Supplement: Supplementary file 7 — Supplementary Data 3 [file 41467_2024_47771_MOESM7_ESM.xlsx]

## Sheet: Sheet1
SYMBOL	7.AVG_Signal	8.AVG_Signal	9.AVG_Signal	10.AVG_Signal	11.AVG_Signal	12.AVG_Signal	miR/neg	t.test
AKR1B1	1070.3	1107.67	999.473	5848.85	6653.11	5929.94	0.172388	3.88597e-05
LCP1	288.123	305.028	292.957	1572.66	1660.92	1562.16	0.18477	2.09686e-06
SEP15	396.788	433.143	411.849	1940.19	1848.69	2361.79	0.201893	0.000495003
LY6E	336.599	366.687	325.681	1659.2	1644.21	1753.61	0.203473	3.21581e-06
CLTA	204.845	196.16	192.753	912.411	957.702	975.436	0.208662	2.50839e-06
MAD2L2	418.878	412.664	394.815	1794.91	1969.98	1805.8	0.220144	1.43424e-05
MAOA	1365.19	1558.1	1343.91	6222.82	6380.48	5848.85	0.231257	1.03509e-05
RRP7A	399.03	404.113	387.358	1711.35	1698.63	1710.36	0.232504	3.4724e-09
NUCB1	635.152	725.76	627.15	2746.71	2794.89	2658.41	0.242447	2.19197e-06
TOMM20	1351.29	1403.9	1288.23	5488.11	5506.42	4987.3	0.253001	2.13216e-05
RAI14	362.168	430.981	331.712	1442.35	1478.34	1412.13	0.259614	6.87424e-06
DSG2	199.042	223.144	180.177	723.75	768.835	756.763	0.267794	7.40986e-06
SDHAF2	512.165	507.859	506.421	1797.73	1857.84	1918.34	0.273856	2.66289e-06
BSG	313.653	339.91	326.156	1142.1	1235.89	1177.41	0.275558	7.11191e-06
CCNG1	319.411	277.216	314.901	1080	980.655	1178.23	0.281433	0.000187907
C6orf129	284.828	239.858	274.226	910.21	876.836	919.886	0.295136	4.57521e-06
DPYSL3	630.135	602.491	696.649	2036.82	2308.55	2153.84	0.296848	5.31147e-05
ACLY	1063.63	945.642	1031.31	3243.84	3158.84	3089.96	0.32031	2.8937e-06
NARF	329.562	309.759	316.616	987.517	999.473	964.881	0.323841	5.70183e-07
PBK	507.859	433.421	575.893	1421.22	1614.25	1583.01	0.328501	0.000141293
GLO1	1899.38	1543.72	1623.43	5121.39	4984.05	5108.24	0.333025	8.31977e-06
PTPN11	538.1	501.813	546.77	1571.18	1577.88	1548.25	0.337786	3.78062e-07
UROS	483.295	513.072	466.217	1434	1449.47	1439.74	0.33831	3.13e-07
HS.19193	690.199	611.527	636.047	1741.83	1775.66	2136.36	0.342735	0.000645235
GSTM1	703.178	741.466	658.917	1861.02	2032.32	2191.47	0.345707	0.000174566
CHRNA3	1377.81	1457.66	1428.52	4124.29	4098.48	4022.14	0.348226	2.63728e-07
KIFAP3	316.787	281.154	335.592	837.817	896.191	936.054	0.34963	5.97479e-05
GSTM2	729.668	741.276	762.532	2060.63	2059.18	2258.76	0.350153	3.2628e-05
STARD10	165.501	162.321	160.002	517.928	472.622	387.533	0.353988	0.0014882
PPP6C	804.204	876.96	932.543	2660.34	2459.53	2232.53	0.35549	0.000255747
ARPC1A	1695.79	1595.4	1576.43	4545.93	4415.78	4348.13	0.365716	2.14155e-06
HARS	479.865	462.084	551.762	1341.06	1380.9	1318.05	0.369729	1.35634e-05
DCTD	232.498	256.455	234.657	663.325	634.566	654.029	0.370717	3.60814e-06
AES	226.188	234.988	227.663	569.996	642.016	633.502	0.373251	7.27337e-05
C12orf32	293.011	281.882	282.111	759.307	728.292	791.715	0.375992	1.42954e-05
KIAA0363	443.417	440.836	459.712	1143.77	1246.84	1155.14	0.379036	2.46561e-05
LOC642530	333.245	305.834	329.875	921.611	749.728	879.49	0.379858	0.000550107
GXYLT1	230.416	205.34	214.942	560.79	561.995	584.378	0.381158	4.88007e-06
BAT2D1	561.995	578.511	510.896	1520.91	1431.16	1320.7	0.386494	0.000141348
LEPROT	280.598	267.792	286.536	721.883	734.607	684.907	0.389898	1.05642e-05
ABLIM1	397.997	409.489	376.101	974.411	1045.3	992.478	0.392933	1.29368e-05
SLC25A13	1113	969.847	1080.79	2546.52	2742.96	2696	0.396172	2.57362e-05
UHRF1	660.255	636.958	630.435	1629.45	1657.01	1576.06	0.39643	2.72621e-06
MRPL46	429.442	468.593	437.615	1150.58	1052.29	1091.62	0.40542	2.98372e-05
C20orf20	519.116	554.227	562.571	1297.64	1362.25	1349.07	0.408065	4.87609e-06
CALM2	3696.31	3993.11	4036.3	9707.27	9707.27	9316.72	0.408117	4.64902e-06
SV2A	279.631	260.669	285.752	677.27	659.656	681.013	0.409354	2.41559e-06
NEFM	632.518	713.181	676.629	1709.23	1607.75	1606.55	0.410748	1.9631e-05
CCDC99	325.359	334.672	295.327	762.621	764.523	793.457	0.411686	8.02683e-06
C20orf177	598.391	615.719	546.473	1493.2	1528.19	1217.79	0.415312	0.00118609
FAM92A1	206.496	198.551	187.589	463.854	460.73	501.61	0.415536	4.06165e-05
VPS26A	849.474	685.823	795.095	1977.15	1828.34	1756.66	0.418973	0.00018318
ZDHHC9	251.003	245.417	241.605	581.072	592.825	584.642	0.419681	1.71048e-07
SLC30A7	598.619	549.107	552.963	1391.33	1323.64	1307.95	0.42275	1.36162e-05
COPS7A	1191.65	1083.75	1195.09	2645.48	2749.49	2808.51	0.423052	1.24809e-05
PON2	645.272	585.821	632.871	1550.69	1414.59	1370.73	0.429881	0.000134241
CLDN12	343.729	326.702	346.614	811.962	794.994	756.725	0.43028	1.36503e-05
TMEM118	491.856	569.271	540.644	1200.91	1305.31	1205.62	0.431531	6.6827e-05
STX2	242.125	256.382	260.776	587.515	586.522	574.661	0.434199	1.20118e-06
CHP	454.182	467.485	453.632	1032.97	1102.26	1021.5	0.435672	2.05736e-05
JUND	2887.73	2832.4	2810.57	7098.55	5956.29	6380.48	0.438928	0.000405405
DBNL	528.821	522.376	524.768	1225.68	1217.42	1138.23	0.44005	1.81023e-05
COQ10A	219.239	207.974	249.942	530.157	501.166	501.724	0.441705	5.49767e-05
RPL8	3750.34	2406.05	3506.74	7561.25	7448.87	6812.06	0.442812	0.0010334
SNRNP27	454.4	476.653	443.869	1055.27	1029.1	1004.59	0.44511	5.29179e-06
SEC22B	285.367	286.783	267.084	637.625	623.476	616.356	0.447006	2.61961e-06
CD9	238.746	261.199	275.726	572.666	565.924	592.036	0.448202	1.80877e-05
GNG11	419.316	323.974	385.951	778.663	835.111	892.694	0.450531	0.000442861
IMP3	1502.56	1562.16	1476.34	3018.74	3639.84	3399.66	0.451476	0.00054666
EIF4EBP2	200.317	201.452	192.648	433.725	430.329	451.081	0.451982	4.2905e-06
TUG1	1617.68	1770.78	1663.79	3687.03	3764.18	3658.08	0.454777	3.36154e-06
NPY	276.95	262.86	255.843	583.316	579.251	586.288	0.454956	1.06922e-06
TMBIM6	1998.25	1960.44	1756.02	4047.44	4221.32	4240.06	0.456855	1.99986e-05
TCF3	303.301	281.334	291.575	687.484	637.085	592.713	0.457006	0.000247137
UBA52	4478.97	4667.35	4156.14	9854.8	9571.78	9678.14	0.457055	6.55086e-06
KANK4	212.161	204.583	206.177	414.185	485.411	461.027	0.457821	0.000305685
DKK1	697.246	611.808	674.743	1474.46	1484.46	1357.84	0.459556	8.50332e-05
CNTNAP2	4004.43	3931.01	3437.77	8620.31	8801.85	7143.36	0.462975	0.00136869
DARS	1101.93	1181.78	1229.35	2476.6	2471.88	2618.34	0.464271	2.41917e-05
DSCR3	242.677	271.62	234.651	536.014	555.591	520.135	0.464683	4.60167e-05
ASAP2	251.703	243.137	250.793	561.707	520.158	520.003	0.465477	3.55509e-05
KIAA1191	939.31	894.116	962.65	1970.79	1969.17	2039.5	0.467614	4.17506e-06
SLC39A14	432.855	415.602	473.151	897.362	941.793	981.45	0.468555	7.29205e-05
C9orf69	293.534	293.534	311.626	654.319	621.982	638.727	0.469285	6.90324e-06
DCTN5	480.875	533.37	560.146	1126.26	1041.57	1161.09	0.472944	0.000160761
C19orf62	457.958	483.608	461.608	1035.21	942.485	983.207	0.4739	4.97991e-05
SMARCE1	344.73	289.359	334.672	697.299	704.406	632.42	0.476255	0.000239894
ATAD3A	430.08	409.164	427.528	936.054	878.28	839.076	0.477413	8.96746e-05
LOC729964	536.702	669.828	559.312	1253.53	1126.5	1312.34	0.478241	0.000723165
ANKRD38	216.894	225.329	217.418	473.318	422.618	480.18	0.47935	0.000201389
DLX5	315.603	352.701	341.057	704.535	721.308	679.103	0.479518	2.43536e-05
GPN1	1103.25	1101.93	1147.3	2311.25	2370.54	2300.66	0.48013	1.34809e-06
DDEF2	395.132	296.669	330.192	676.089	687.484	760.146	0.481228	0.000715637
GLIPR2	153.185	172.682	169.541	325.167	359.43	340.401	0.483326	0.000109035
C9orf142	678.438	772.664	590.89	1476.34	1346.83	1399.51	0.483577	0.000354622
MTX2	459.582	467.157	444.061	938.102	898.241	978.855	0.486929	3.79338e-05
INO80C	201.902	210.989	208.692	435.476	419.735	420.058	0.487413	3.13797e-06
NEFH	2722.41	2565.05	2727.61	5521.31	5456.07	5456.07	0.487728	1.06239e-06
NRAS	328.552	340.35	332.929	651.824	649.632	736.537	0.491577	0.000277715
HN1	1503.25	1689.87	1379.85	3502.51	3289.36	2500.52	0.49212	0.00776002
HS.572642	298.476	296.342	327.339	618.28	599.651	652.366	0.493054	6.72318e-05
LOC100133055	174.706	177.41	172.503	347.026	332.598	383.361	0.493535	0.000292216
MFAP4	180.243	174.759	183.152	343.071	366.993	371.761	0.49745	3.9361e-05
MBD6	278.354	276.82	255.166	537.285	564.189	524.246	0.498449	4.08102e-05
SPIRE1	566.194	559.475	616.926	1203.69	1116.15	1167	0.499764	4.87785e-05
HTR3A	568.109	598.82	604.527	1212.02	1158.78	1172.62	0.499928	7.15079e-06
FBXO45	155.98	179.889	172.062	336.947	339	340.059	0.499929	1.82857e-05
PRMT6	445.504	493	519.58	942.999	917.77	1045.88	0.501638	0.000419193
ZDHHC6	468.297	491.355	479.583	955.836	947.125	964.586	0.501905	5.66444e-07
GLTP	530.565	562.448	561.615	1108.06	1079.72	1108.43	0.501979	2.67852e-06
CKS1B	2605.98	2744.66	2710.76	5476.82	5542.5	5009.72	0.502925	0.00010464
PHYHIPL	659.926	741.503	713.666	1474.49	1365.84	1357.65	0.503835	9.96228e-05
YTHDF3	245.899	253.377	253.999	489.591	536.472	467.111	0.50448	0.000278749
FADS1	423.024	352.756	383.518	795.505	762.437	729.957	0.506709	0.00017206
OGFOD1	304.942	314.6	311.27	613.297	588.98	633.522	0.507034	2.16145e-05
HS3ST2	353.768	338.113	399.351	707.55	702.077	734.148	0.509024	7.33647e-05
CTDSP2	453.162	483.768	477.685	912.798	904.192	960.271	0.509356	2.13399e-05
RND3	366.414	359.605	348.838	681.422	710.349	718.276	0.509399	9.64554e-06
GLDC	296.44	332.123	320.906	661.203	606.074	590.635	0.511041	0.000222336
PQLC1	707.55	760.315	807.602	1430.43	1578.85	1425.88	0.513052	0.000241683
C12orf31	270.928	314.339	292.19	555.72	648.495	503.043	0.513956	0.00336071
LRRC41	430.168	505.959	537.848	1002.76	965.997	898.297	0.514107	0.000465122
TMED4	633.454	623.226	535.282	1311.07	1113	1057.54	0.514695	0.00246466
RNFT2	269.876	244.216	239.193	490.453	495.566	477.528	0.514699	2.67073e-05
KIAA0367	154.428	162.829	152.778	309.217	310.535	293.142	0.514885	2.09182e-05
GNG3	754.065	708.916	703.501	1338.19	1412.77	1454.47	0.515163	5.50724e-05
AP3M1	331.998	370.339	342.029	680.746	690.928	654.858	0.515346	3.13935e-05
IPO11	498.729	417.244	479.865	844.775	901.941	950.53	0.517505	0.000381064
CNKSR3	177.251	148.493	147.292	305.997	306.809	300.541	0.517916	0.000124813
NSFL1C	262.824	255.214	294.721	506.531	511.777	547.569	0.519044	0.000142967
NUTF2	526.104	556.427	612.035	1042.87	1022.17	1189.98	0.520601	0.000884785
C20orf3	332.808	348.146	366.909	616.481	662.889	729.158	0.521707	0.000720555
UBE2D4	323.494	311.026	328.698	585.408	631.837	623.349	0.523319	4.3069e-05
GPATCH4	335.373	423.084	352.029	741.941	709.793	669.733	0.523452	0.000585105
HEY1	291.5	303.675	294.17	529.899	573.928	593.807	0.523873	0.000150885
ETV5	384.666	433.463	438.606	812.741	769.847	812.191	0.524781	7.00134e-05
PXMP3	193.775	194.997	217.517	390.472	375.658	387.934	0.525351	3.44187e-05
UCHL1	4204.76	4344.58	4441.73	7772.82	8662.11	8281.09	0.525613	0.000125999
LRRC8A	319.091	309.25	309.217	615.972	560.5	604.689	0.526374	8.2734e-05
HMGCS1	1053.09	979.256	1277.64	2160.56	2062.02	2050.77	0.527627	0.000508524
VPS4A	178.342	163.609	165.953	308.84	317.727	333.895	0.528812	6.32269e-05
P15RS	663.149	578.051	571.218	1018.23	1119.19	1284.62	0.529632	0.00296108
PSMD14	761.63	785.287	798.698	1427.57	1463.43	1518.11	0.531993	1.74034e-05
L3MBTL2	287.97	314.252	277.313	565.176	531.828	554.286	0.532635	6.30523e-05
FAM119B	171.589	163.756	171.264	325.466	325.34	297.796	0.534059	0.00010308
C14orf32	333.775	331.664	352.329	633.454	633.65	637.085	0.534489	1.55263e-06
FOXC1	395.711	363.418	396.901	691.576	740.85	728	0.535093	5.3497e-05
AP1G1	224.299	255.209	223.667	436.105	446.397	431.095	0.535305	5.67645e-05
AGGF1	194.816	207.261	206.458	365.279	395.57	375.938	0.535312	5.50399e-05
SPCS1	1712.5	1701.14	1768.99	3031.89	3481.8	3146.46	0.536496	0.000398614
IDI1	378.542	373.049	395.395	661.381	684.907	789.782	0.536961	0.00118575
TYW1B	356.958	385.711	389.2	670.529	708.715	728.577	0.536985	8.1334e-05
CDK6	2206.62	2006.29	2292.06	4054.95	4233.94	3823.88	0.537035	0.00021339
FAHD1	253.233	245.729	242.543	459.516	453.814	464.601	0.538129	1.15218e-06
G6PC3	236	263.916	253.685	475.609	432.518	490.642	0.53876	0.000364138
GSTK1	365.919	401.144	391.176	715.448	702.747	727.043	0.539912	1.284e-05
HDAC1	1338.79	1294.84	1311.07	2468.47	2553.64	2269.44	0.540994	0.000196205
PIGS	361.49	337.965	309.449	589.957	608.514	658.616	0.543272	0.000372581
HS.576633	216.543	218.503	234.615	404.899	422.148	405.007	0.543532	2.067e-05
NCALD	414.286	475.935	453.082	849.616	821.645	796.765	0.544282	9.17246e-05
CGI-96	135.016	138.273	140.561	236.648	255.659	266.759	0.54521	0.000209862
EVI1	847.109	851.627	909.366	1630.83	1622.72	1529.27	0.545306	4.56829e-05
LOC401397	685.209	778.453	725.275	1313.06	1313.06	1382.92	0.545999	6.99834e-05
STX5	166.808	171.762	174.857	307.926	318.886	312.757	0.546449	3.5462e-06
NBL1	241.467	232.993	242.016	441.944	440.937	427.46	0.546786	3.57599e-06
NAT10	719.223	829.997	784.532	1529.27	1401.94	1335.39	0.546982	0.000593254
C1orf52	300.797	297.024	298.434	514.743	555.993	559.817	0.549663	7.16344e-05
FAM108C1	314.622	310.436	300.392	533.556	521.883	628.138	0.549693	0.00173128
C11orf75	551.762	650.482	551.972	1133.68	1051.9	1000.86	0.550525	0.000712441
DNAJC19	180.621	175.486	191.208	354.601	311.246	328.081	0.550658	0.000377972
ARMET	1518.57	1662.42	1360.64	2703.28	2722.41	2819.87	0.550798	0.000196722
PHLDA1	199.295	183.499	182.661	337.597	336.901	351.872	0.550927	2.98818e-05
LUZP1	516.212	571.836	507.315	912.156	1072.85	907.835	0.551487	0.00172038
PDSS2	294.272	255.631	265.054	464.783	558.763	454.015	0.551555	0.00330765
VPS26	180.787	177.808	153.442	284.948	323.753	318.94	0.551978	0.000758484
MRPL17	304.677	281.636	301.739	548.143	551.1	509.429	0.55204	9.49768e-05
DBH	7181.07	6639.83	6352.53	12630.6	12662.5	11221.7	0.552473	0.000518594
SEPT11	651.381	588.944	542.259	1149.04	1034.11	1041.57	0.552788	0.000593888
CYCS	393.332	367.879	371.914	665.208	680.377	704.21	0.552799	2.48294e-05
LRRC47	293.659	303.301	279.262	505.835	541.891	536.954	0.552934	5.86277e-05
GAP43	740.38	833.944	730.091	1319.86	1410.73	1426.36	0.554354	0.000191212
CBARA1	196.997	213.362	240.087	360.275	419.889	391.399	0.555195	0.00123242
FDFT1	1289.7	1331.32	1336.36	2384.97	2468.43	2273.77	0.555252	5.44658e-05
CLNS1A	2007.23	1983.07	1901.28	3689.68	3336.4	3574.32	0.555789	0.000134372
HS.485155	246.184	229.237	213.639	385.584	416.575	437.472	0.555859	0.000495164
CUX2	192.41	182.182	199.89	337.73	356.907	333.28	0.558879	6.99253e-05
C2orf18	131.134	141.835	130.839	239.858	274.226	208.252	0.55903	0.00541445
LARP4B	439.37	418.022	428.928	732.388	827.691	739.26	0.55943	0.00041863
SDF2L1	1445.71	1517.59	1260.42	2539.54	2537.98	2471.88	0.559478	0.00015559
C20orf72	501.074	505.74	491.856	919.188	879.197	877.648	0.560035	1.01791e-05
RALY	662.793	729.22	720.331	1259.13	1219.7	1291.27	0.560287	4.68954e-05
TMEM167A	409.892	392.207	410.118	747.885	665.415	749.922	0.560375	0.000369754
HMOX1	129.174	128.011	132.291	212.455	243.872	238.421	0.560601	0.000481212
PHTF1	504.657	510.082	539.454	880.539	979.949	897.362	0.563552	0.000249349
PLEKHA1	467.364	406.076	393.004	766.945	790.91	683.956	0.56492	0.00121
UBAP2L	688.37	701.769	655.524	1161.62	1157.03	1301.98	0.565003	0.000447883
E2F2	1134.74	1295.29	1224.24	2163.68	2272.25	2028.31	0.565306	0.000376381
ESYT1	676.986	728.577	657.502	1216.23	1187.35	1242.57	0.56582	3.77005e-05
IFRD2	217.978	225.027	210.697	393.498	404.455	355.692	0.566641	0.000407398
PRUNE	218.664	218.363	211.434	425.264	350.579	364.277	0.568766	0.00207653
RAG1AP1	203.993	240.456	226.128	359.392	417.98	401.043	0.569049	0.00114825
INSIG1	563.545	579.387	511.653	984.571	1035.4	880.362	0.570481	0.00114856
STK40	432.134	396.444	397.209	720.697	680.941	745.056	0.571012	0.000155332
SC4MOL	510.699	514.964	506.63	888.007	948.107	845.886	0.571325	0.000209619
C5orf30	247.155	221.393	240.43	424.376	432.029	382.928	0.572064	0.000493146
LOC642489	984.151	1193.81	1137.02	1852.37	2025.21	1899.38	0.573828	0.000537503
ADRB2	155.732	165.239	161.749	284.526	287.643	268.73	0.574052	5.10342e-05
ARMCX5	187.233	191.38	169.028	319.437	317.606	315.798	0.574745	4.12067e-05
UGP2	221.342	219.787	219.683	381.51	380.711	385.364	0.575829	4.78338e-08
KDM3B	502.932	537.404	516.862	914.456	880.539	907.47	0.576214	1.2008e-05
SESTD1	257.323	231.23	249.841	391.643	484.396	404.59	0.576587	0.00383406
MGC39900	897.782	918.165	917.08	1593.97	1516.36	1627.84	0.57681	3.7918e-05
HS.21177	204.89	199.844	185.142	346.043	341.601	334.906	0.576869	2.83763e-05
FAM57A	372.71	341.601	369.308	618.535	632.292	627.081	0.577036	1.54623e-05
EIF4B	2576.33	2491.55	2302.43	4258.2	4425.96	4084.09	0.577238	0.00014704
SHRM	693.862	730.859	817.709	1364.48	1255.11	1263.46	0.577492	0.000422834
CPSF2	227.488	240.56	240.077	383.332	406.958	434.612	0.578108	0.000365881
PEG10	176.782	179.316	172.853	293.329	285.949	335.31	0.578349	0.00115031
CCDC58	293.327	287.881	284.869	557.543	476.623	462.321	0.57874	0.00211895
FAM122B	191.724	181.566	193.712	330.465	324.572	324.487	0.578855	5.43987e-06
SALL2	364.914	444.71	400.474	685.209	695.422	704.745	0.580278	0.000252615
PFAS	1387	1480.88	1446.79	2411.34	2539.54	2478.61	0.58075	2.2977e-05
C6orf120	157.875	121.993	141.115	231.957	253.785	238.66	0.581146	0.00116009
MCRS1	603.818	595.12	594.015	1070.24	1041.09	970.071	0.581863	0.000136649
B4GALT5	1222.56	1210.31	1127.5	2081.2	2116.28	1920.34	0.581966	0.000223806
EXOSC6	336.022	356.341	304.896	579.112	588.154	545.54	0.582237	0.000272014
ARMC1	415.256	437.615	516.679	762.253	867.5	721.504	0.582475	0.00356243
SMUG1	428.507	399.246	400.912	698.088	699.036	710.619	0.582929	9.11207e-06
TTC26	172.38	184.817	193.493	293.847	338.644	311.728	0.583223	0.000803086
GRK5	336.899	298.944	315.015	522.567	557.885	549.095	0.583511	0.000121361
LMNB1	592.412	666.473	652.139	1131.47	1014.62	1127.85	0.583707	0.000521527
MPV17	513.355	537.155	443.358	873.147	779.649	906.23	0.583764	0.00167374
LINGO1	251.934	230.998	241.002	406.599	411.669	416.856	0.586123	1.44663e-05
MRPS27	944.491	963.202	934.453	1617.94	1734.66	1491.47	0.586727	0.000703607
CDK2	453.822	488.596	435.557	789.766	809.4	749.305	0.586755	0.00016295
ENO1	8473.32	8631.55	8786.23	14001.6	15166.5	14949.8	0.586862	7.959e-05
TYW1	279.412	260.008	259.538	472.622	445.556	439.892	0.588304	0.00010153
CCNA2	936.657	962.282	952.297	1584.34	1742.32	1517.59	0.588581	0.000582326
CYB5D1	256.736	252.665	280.382	442.894	449.564	447.265	0.589512	3.22294e-05
STRADA	216.002	232.158	225.167	381.032	389.543	370.214	0.59023	2.8352e-05
RND2	447.598	500.059	354.434	718.431	725.409	760.47	0.590702	0.00250515
ANLN	431.621	472.207	475.39	756.577	785.964	792.279	0.590718	5.82699e-05
C1orf198	257.99	271.765	288.726	459.593	459.064	464.783	0.591627	3.18482e-05
PODXL2	753.889	771.405	709.57	1202.47	1243.94	1326.55	0.592338	0.000231891
STRA6	248.874	202.432	223.225	359.811	377.712	400.84	0.592545	0.000994089
RPRD2	252.068	273.132	260.706	453.85	432.28	436.803	0.594063	3.72415e-05
HS.505676	421.484	495.538	443.639	765.443	809.944	712.109	0.594826	0.000991016
THSD7B	150.651	154.909	149.554	236.908	246.941	279.693	0.596057	0.00139166
GPC3	181.632	194.518	208.714	318.31	328.64	334.088	0.596168	0.000130383
GTF3C2	1160	1328.98	1329.38	2177.96	2105.46	2120.92	0.596214	0.000141406
ATP6V1H	202.755	199.819	195.682	327.792	346.065	328.845	0.596644	2.76438e-05
TROAP	418.673	435.745	441.975	737.789	682.453	749.728	0.597424	0.00018371
MKRN2	519.966	551.37	549.313	870.418	912.969	928.515	0.597606	5.49249e-05
CAB39	918.267	979.949	855.07	1587.88	1581.71	1436.35	0.597768	0.000544351
NDRG3	471.121	516.847	482.512	843.109	817.805	796.071	0.598489	7.00027e-05
TLE4	301.53	345.298	342.361	562.66	558.116	530.308	0.599115	0.000221365
TMEM14A	725.76	827.691	708.108	1261.69	1176.55	1334.01	0.599524	0.00102209
SMARCD1	889.592	906.603	961.77	1505.4	1557.42	1533.4	0.600051	2.06313e-05
PIB5PA	154.65	156.675	170.69	267.426	278.803	255.112	0.60151	0.000233803
TMEM19	165.02	185.198	154.348	263.251	291.8	283.421	0.601769	0.000850922
SMAD5	466.98	400.024	449.626	709.735	768.836	708.976	0.601875	0.00050269
ESPL1	287.296	283.207	278.454	449.255	452.803	504.382	0.603621	0.000496303
SLC29A2	152.137	164.387	159.34	264.455	269.274	254.606	0.603632	4.88939e-05
TRAK2	301.701	313.318	340.45	503.849	533.556	543.969	0.604201	0.000231825
C6orf153	704.745	720.332	728.118	1111.49	1163.08	1283.18	0.605213	0.00080109
TOR1AIP1	464.617	498.875	481.707	811.53	752.237	822.164	0.605717	0.000194758
POU3F2	149.308	146.134	152.106	246.217	244.275	248	0.606029	1.1557e-06
C18orf45	164.235	170.046	155.458	270.777	281.736	254.815	0.606617	0.000285144
SHROOM3	302.578	321.67	313.365	482.876	536.544	524.06	0.607467	0.000296243
DARS2	622.854	547.766	570.696	965.163	1005.2	891.194	0.60852	0.000740696
DDAH2	143.762	133.206	139.859	224.745	229.317	229.687	0.609618	1.36966e-05
CWF19L1	928.995	907.47	919.886	1583.01	1519.16	1413.63	0.610379	0.000296998
EIF2B1	505.835	510.165	501.371	829.433	815.362	836.374	0.611555	1.11957e-06
DICER1	265.886	259.438	265.446	437.541	422.588	432.557	0.611727	4.25857e-06
DCAF7	1743.4	1742.32	1830.64	2625.9	3037.88	3018.74	0.612306	0.00122428
CMTM6	256.529	284.19	265.809	417.244	428.394	469.549	0.613242	0.000687368
COCH	471.705	460.006	473.063	763.462	756.688	769.98	0.613404	8.03127e-07
ZNHIT6	465.169	460.144	477.801	791.424	794.392	699.387	0.614	0.000744579
CHCHD6	511.343	520.7	520.411	843.337	866.045	815.195	0.614936	2.73369e-05
TMEM49	663.619	652.918	854.896	1214.03	1164.97	1151.25	0.615094	0.00268638
TACC1	438.864	393.092	424.187	739.086	679.672	623.226	0.615159	0.0019091
OLFM3	185.982	164.758	167.138	270.885	283.762	285.46	0.616442	0.000190447
RPRC1	2417.29	2034.1	2306.48	3743.78	3818.29	3395.82	0.616713	0.00126586
VASH2	384.035	364.032	416.072	628.138	657.899	601.56	0.616731	0.000410272
TMEM38B	138.602	140.646	147.603	224.306	246.475	221.181	0.61687	0.000464821
CMTM4	153.943	156.482	155.626	249.711	254.609	250.856	0.617142	5.22862e-07
SUMO1P3	380.094	375.238	357.034	549.81	578.673	673.298	0.61737	0.00375348
SLC35B4	280.23	298.476	258.425	462.174	438.46	454.781	0.61762	0.000216861
THY1	312.307	286.648	253.711	464.36	437.89	476.38	0.618488	0.00101039
RDBP	207.461	210.724	245.219	335.363	378.479	356.414	0.619855	0.00144429
SCYL2	292.566	312.488	287.057	473.013	499.705	465.454	0.620309	0.00014849
CCDC76	253.113	220.281	239.579	403.936	358.033	385.793	0.621186	0.000904781
ARPP19	654.266	716.073	684.431	1054.38	1164.56	1088.52	0.621255	0.000356211
DDX18	1066.98	1250.14	1158.66	1923.32	1845.42	1822.95	0.621597	0.000319497
FSTL1	233.931	233.541	239.736	381.715	378.659	376.632	0.621992	5.45495e-07
SH3KBP1	215.536	222.209	200.553	330.033	354.406	340.678	0.622659	0.000172512
LOC643873	534.071	544.279	533.593	867.614	894.926	822.034	0.623679	0.000113644
LARP4	328.394	290.646	306.938	519.755	466.293	498.143	0.623894	0.000607967
RHOBTB3	1032.69	994.086	816.584	1543.72	1683.58	1324.07	0.624728	0.0100955
BAMBI	626.136	545.734	594.863	924.059	937.504	962.897	0.625512	0.00017179
CDKAL1	157.304	174.614	175.457	268.541	275.475	266.596	0.625914	9.98539e-05
LOC730167	490.238	506.743	517.928	830.772	857.46	731.944	0.62595	0.00150489
SUMF2	876.228	990.352	1016.53	1578.63	1494.89	1531.58	0.626069	0.00031407
HS.552087	243.275	233.828	291.092	377.712	440.45	406.599	0.62722	0.00387682
HSPBAP1	186.196	185.574	198.59	322.422	303.231	283.332	0.62747	0.000724539
IRS2	301.739	316.125	341.685	527.255	474.95	524.8	0.628386	0.000790005
MAPKAPK5	430.62	432.188	467.871	662.328	720.174	734.159	0.628669	0.00047797
PHTF2	151.177	136.542	151.142	232.507	232.209	232.698	0.629269	6.0112e-05
UCP2	313.793	319.303	272.942	454.274	490.642	494.576	0.629415	0.000794731
NAB1	317.341	312.412	302.764	459.825	507.315	511.017	0.630865	0.00043528
PARL	1601.15	1833.18	1697.75	2664.79	2752.48	2714.01	0.631154	0.000155304
S1PR1	158.541	166.84	160.243	272.203	248.473	247.892	0.631856	0.000358192
QSOX1	211.588	231.607	221.549	348.699	354.297	348.319	0.632298	2.95646e-05
SPIN4	275.317	278.23	261.699	465.739	384.512	435.684	0.633971	0.00294109
ACAT2	732.342	875.383	817.661	1243.34	1317.8	1261.88	0.634415	0.000590699
RPRD1B	172.937	172.81	170.811	247.367	272.361	293.534	0.635167	0.00177627
TBC1D13	212.836	207.719	222.198	339.653	325.811	346.043	0.635441	7.3825e-05
FKBP4	1303.43	1379.85	1303.43	2193.07	2046.69	2029.12	0.635951	0.000193505
AURKAIP1	3684.69	3889.42	4022.63	6537.29	6143.18	5553.55	0.635995	0.00185378
MDC1	930.556	1031.32	994.793	1579.35	1538.15	1527.58	0.636516	7.28868e-05
HS.279842	233.573	225.503	251.934	378.002	339.954	398.845	0.636649	0.0020298
NR2F6	658.201	610.21	671.696	942.453	1038.08	1065.34	0.636961	0.000901933
RFWD3	862.706	1010.85	887.874	1369.33	1483.51	1478.34	0.637569	0.000892551
LOC387763	423.294	420.557	444.212	660.308	687.3	670.276	0.638323	2.35032e-05
LMO3	188.623	202.214	193.475	298.746	313.168	301.887	0.639431	4.95236e-05
EFNB2	229.333	233.931	231.292	377.56	344.255	363.643	0.639873	0.000181186
BCL2	222.22	232.664	244.786	369.439	369.178	354.802	0.639892	8.562e-05
SECISBP2	285.502	331.194	307.204	474.95	474.3	493.843	0.640222	0.000295446
TRIB2	447.265	568.553	492.894	800.346	811.308	744.367	0.640364	0.00232683
ZNF319	223.413	245	219.369	370.655	370.051	333.032	0.64055	0.000956184
XRCC5	1077.38	1052.58	1111.9	1647.3	1599.42	1814	0.640594	0.000839145
TFAP2B	487.359	442.784	391.098	667.297	675.164	719.389	0.640803	0.00155474
TTLL5	191.452	198.011	177.768	291.612	313.189	280.343	0.640834	0.000728182
SPRYD4	151.249	153.299	139.234	222.144	223.687	243.846	0.643463	0.000577201
NIPA1	206.56	236.034	218.016	368.089	319.776	338.711	0.643507	0.00177101
BRD3	687.98	683.806	716.828	1144.87	1179.97	920.651	0.643543	0.00924404
TNFRSF1A	252.774	281.45	244.258	419.999	365.29	423.91	0.6438	0.00285404
PRR14	815.362	805.319	904.467	1337.02	1328.66	1251.51	0.644632	0.000368959
FAM46A	283.014	294.783	305.546	466.217	446.007	455.938	0.645642	5.03359e-05
HS.175465	184.291	191.127	177.957	288.088	252.637	316.265	0.645718	0.00575254
DCLRE1A	269.023	232.947	276.284	378.542	426.705	396.971	0.647349	0.00188794
DLST	261.426	248.845	288.164	418.507	425.264	389.415	0.647457	0.000819489
WDR48	504.382	515.773	467.661	819.468	799.96	678.438	0.647477	0.00435745
MKL2	145.94	146.494	144.688	218.696	236.347	219.441	0.648084	0.000165875
RRM2	974.494	1085.92	994.086	1689.28	1586.22	1431.16	0.648974	0.00261823
TCEAL8	509.067	531.771	508.85	789.141	812.933	783.263	0.649673	1.93291e-05
RWDD4A	329.314	341.187	356.907	558.348	515.773	507.002	0.649796	0.000483732
TRIL	146.721	162.529	153.369	236.214	247.694	227.15	0.650607	0.000383601
TMEM180	178.899	183.221	193.114	257.138	304.419	291.016	0.651245	0.00251213
MAP7D1	523.015	450.932	543.386	720.901	847.946	759.143	0.651778	0.00451359
PPIL3	380.973	398.13	397.294	582.577	571.605	650.327	0.651921	0.00115358
ATMIN	132.884	141.506	145.354	204.231	229.406	210.179	0.651962	0.000901991
SC5DL	267.01	268.702	282.182	409.85	426.561	416.64	0.652722	2.89827e-05
SNORD80	198.704	215.83	212.783	316.616	320.627	322.633	0.65354	3.74303e-05
DVL3	315.655	362.726	361.386	505.959	525.792	558.763	0.65373	0.00109427
IMPA1	410.061	374.309	393.092	633.896	610.575	555.993	0.653977	0.0011984
RNF216L	277.018	279.868	258.606	450.544	395.325	399.041	0.655061	0.00167057
NYNRIN	372.169	445.613	351.646	606.619	589.715	587.933	0.65541	0.00215321
UBA5	421.185	386.907	364.438	617.452	576.553	594.568	0.655567	0.000538006
BCL9	472.127	468.251	505.599	755.296	724.131	725.76	0.655717	8.43344e-05
CKMT1B	521.655	557.696	512.901	807.956	780.02	840.195	0.655741	0.00022941
SRPK1	1097.87	1100.18	1287.82	1650.97	1878.69	1785.21	0.65587	0.0026099
RNF11	170.445	160.037	168.747	270.317	241.898	248.775	0.656026	0.000674494
SLC35F2	490.494	455.264	484.956	719.289	735.061	724.477	0.656644	3.04589e-05
LOC399748	949.005	887.48	925.544	1560.92	1367.22	1276.79	0.656856	0.00495403
GPHN	286.338	278.414	306.241	424.575	438.899	461.34	0.657446	0.000364021
FRMD4A	171.31	178.366	163.934	256.388	247.546	276.744	0.657901	0.000750916
RRP9	244.447	279.603	254.606	405.429	377.266	400.783	0.65794	0.00058012
ARV1	496.163	531.474	490.397	738.775	799.765	768.162	0.658097	0.000270871
EPS15L1	177.686	173.739	163.546	262.484	264.316	255.631	0.658169	5.69098e-05
CDC42EP4	1792.99	1963.74	1927.8	2829.27	2910.69	2894.35	0.658366	6.91541e-05
LOC649970	1539.53	1713.45	1560.92	2352.55	2469.5	2488.51	0.658486	0.000275944
HS.145049	583.412	581.27	559.439	839.509	893.671	883.034	0.659014	8.30788e-05
WDR13	320.824	350.579	288.182	480.304	500.617	474.826	0.65917	0.00109142
C10orf26	141.403	128.915	134.983	205.515	225.927	183.206	0.659404	0.0055816
C16orf59	551.37	509.19	475.609	723.757	781.931	823.857	0.659429	0.00190014
FAM89A	551.359	565.006	559.484	870.995	834.449	833.73	0.659997	2.40995e-05
INSM2	7709.99	7956.9	8184.16	12258.1	12345.1	11455.9	0.661442	0.000205582
KIAA0528	855.635	771.789	770.379	1134.2	1219.18	1269.7	0.661813	0.00109331
TSNAX	390.066	334.771	310.679	500.998	552.295	511.269	0.661857	0.00335417
CAP1	2018.67	1880.01	1688.37	2562.38	2901.52	2969.72	0.662473	0.00388996
dJ222E13.2	155.673	154.632	154.198	234.204	233.137	233.419	0.662857	1.34319e-08
NXN	456.495	431.338	444.591	656.776	721.14	631.524	0.663082	0.0012268
DUSP6	179.769	173.773	171.773	263.575	271.335	257.149	0.663226	4.8075e-05
VGF	575.655	561.043	553.624	883.348	803.594	858.909	0.663952	0.000309533
KIAA1324	137.014	133.28	137.119	200.494	204.531	208.593	0.663953	1.32629e-05
EIF3B	2952.05	3028.75	2829.69	4432.73	4484.3	4349.53	0.664112	2.91767e-05
ACAD9	290.038	309.162	344.966	496.893	493.175	430.981	0.664415	0.00402818
CAPN5	161.779	164.193	136.747	229.866	230.447	236	0.664526	0.000977282
NAV1	200.559	189.496	187.078	280.271	315.898	272.255	0.664575	0.00229379
ALDH1A3	168.164	159.186	168.299	242.997	257.663	245.035	0.664681	0.000109669
LRFN3	467.485	509.573	504.256	706.415	783.487	738.173	0.66484	0.000663572
FOXRED2	403.207	379.353	359.268	555.888	574.687	586.413	0.665019	0.000245673
LOC728014	154.777	152.433	155.92	232.401	233.99	229.935	0.665106	9.80223e-07
MLX	145.438	137.757	141.274	207.653	217.54	212.884	0.665232	3.92749e-05
SH3PXD2A	1070.92	1084.74	1095.44	1512.58	1809.6	1563.99	0.665369	0.00405485
TUBB2A	463.983	487.43	444.211	650.042	709.711	737.601	0.665421	0.00123136
APOA1BP	1114.95	1085.05	1135.24	1678.91	1627.84	1705.48	0.665422	3.23831e-05
CDR2	520.549	489.817	530.357	775.955	825.054	714.161	0.66549	0.00167373
MRPL12	1460.85	1332.72	1395.63	2241.19	2115.48	1937.2	0.665599	0.00183795
C13orf1	206.762	193.98	209.486	314.173	300.541	302.069	0.665619	9.20485e-05
SLU7	281.19	262.581	277.335	388.37	411.735	432.855	0.665964	0.000613511
CSNK1E	1283.14	1312.45	1433.21	1996.2	2013.13	2039.43	0.666054	0.000145167
TRIM24	382.298	388.788	358.125	584.658	575.472	534.649	0.666288	0.000467639
CTDSPL	417.706	453.379	421.374	661.629	644.473	633.454	0.666369	0.000103083
NEK1	203.988	203.053	195.1	293.706	312.959	296.894	0.66641	0.000108026
SRFBP1	255.736	231.748	242.815	376.921	381.192	337.595	0.666509	0.00142052
RPRD1A	298.605	296.621	315.036	488.957	436.13	439.975	0.666828	0.00108305
NUPL2	561.468	629.53	603.131	977.459	908.062	800.699	0.667901	0.005705
HSPA1B	2704.78	2586.13	2518.82	3945.37	4117.52	3619.1	0.668528	0.00116263
LARP7	473.52	471.283	456.291	742.85	635.161	717.54	0.668604	0.00216423
GNA12	145.689	148.816	145.688	224.387	216.922	217.043	0.66863	1.09603e-05
PMAIP1	213.431	211.228	208.675	332.072	299.647	315.295	0.66877	0.000381393
KLHL20	262.057	238.88	215.968	351.807	376.376	342.933	0.669305	0.00208585
MRPL30	197.148	183.441	190.834	275.59	300.944	276.867	0.669583	0.000506124
TMEM35	186.46	205.996	208.236	289.396	299.711	307.734	0.669786	0.000346677
CDC25B	358.427	360.234	390.297	536.166	598.794	520.291	0.669963	0.00221873
METAP1	1491.26	1739.68	1526.82	2512.24	2203.48	2384.8	0.670058	0.00274547
EXOSC2	536.417	515.851	506.743	815.362	797.211	713.475	0.67024	0.00142454
VTA1	214.21	194.875	223.846	299.38	319.659	324.685	0.670674	0.000842358
IQGAP1	186.387	169.84	167.941	268.702	253.016	258.861	0.671513	0.000326736
LMO4	2602.78	2364.01	2419.54	3499.24	3949.16	3549.44	0.671616	0.00165404
ERI1	274.995	273.245	256.053	400.704	376.51	418.878	0.672434	0.000672189
DCUN1D4	530.909	546.44	463.731	760.183	742.702	788.146	0.672658	0.00094706
TTLL4	167.057	188.798	144.088	237.167	254.973	250.213	0.673458	0.00443032
MAP6D1	232.698	266.027	259.163	367.533	380.24	377.136	0.673734	0.000353382
PAQR4	681.178	550.729	562.835	864.435	878.02	920.922	0.673859	0.00299086
NES	943.426	961.302	965.445	1327.59	1361.01	1568.37	0.674229	0.00362443
NKRF	329.694	267.084	295.077	415.763	440.643	465.327	0.674762	0.00342339
KAT2B	156.219	185.444	171.053	255.965	260.305	243.177	0.675117	0.0011377
SLC2A6	369.071	362.81	383.932	557.144	586.288	507.625	0.675817	0.00169383
SERTAD2	801.054	761.966	744.8	1183.65	1156.55	1072.23	0.676299	0.000600027
COMMD8	265.314	259.363	244.657	369.459	394.624	373.333	0.676388	0.000247965
HS.467586	200.257	180.078	195.363	278.255	287.017	285.367	0.676782	0.00016018
POLR3G	201.945	208.934	215.955	314.891	308.753	302.374	0.676914	5.14687e-05
SLC45A4	156.968	156.28	143.874	221.519	236.364	217.266	0.677069	0.000537473
LOC646769	2246.88	2052.82	2451.22	3469.25	3384.54	3115.86	0.677148	0.00238526
CD44	199.337	186.155	200.82	279.622	296.491	289.543	0.677304	0.000160876
SENP5	221.416	206.856	203.202	309.152	323.287	298.832	0.678076	0.000375959
RUNDC1	388.01	394.032	328.64	521.094	534.009	582.073	0.678413	0.00327218
CKMT1A	1118.25	1162.56	1123.13	1688.37	1648.46	1675.37	0.679129	8.08065e-06
CBLN1	314.13	384.374	367.594	551.972	524.16	493.665	0.679132	0.00343063
UNKL	157.188	166.708	159.162	238.853	227.896	244.087	0.679563	0.000169274
RNF24	172.605	186.22	170.513	267.289	234.591	274.663	0.68166	0.00341404
TPX2	814.47	855.635	888.385	1301.15	1307.95	1144.12	0.681678	0.00229979
C2orf24	185.533	177.957	170.784	243.906	285.502	254.107	0.681892	0.00327511
LOC100132369	170.523	159.371	160.47	263.682	221.659	233.572	0.68209	0.00422964
TWIST1	2662.71	2430.31	2522.04	4147	3591.51	3411.69	0.682953	0.00701942
KCNAB1	217.541	237.373	224.945	330.855	339.569	324.71	0.683183	0.000129225
GPS1	833.638	845.982	805.424	1250.29	1170.45	1216.49	0.683223	0.00012349
LOC401076	330.642	350.055	294.373	459.892	504.849	462.142	0.683357	0.00234781
HSPA5	532.241	541.983	600.21	783.087	847.109	818.506	0.683805	0.000787168
SEMA3A	186.782	180.373	184.222	262.133	243.933	300.186	0.683875	0.00700995
DFFA	408.355	400.984	424.555	602.626	594.025	606.928	0.684136	1.80166e-05
METTL7A	201.428	201.179	194.003	280.71	284.581	306.587	0.684281	0.00040225
SNAP25	532.759	522.994	513.704	780.3	731.44	781.428	0.684406	0.000155912
SERPINH1	272.733	279.353	308.352	428.507	403.865	423.515	0.685124	0.000577473
ARAF	367.651	425.035	389.34	550.486	587.028	587.028	0.685414	0.000944813
G6PD	330.532	317.945	324.526	460.468	477.51	481.234	0.685593	3.52709e-05
ANKRD40	251.854	312.554	333.986	435.87	442.414	431.543	0.685888	0.00522305
PTGER2	161.624	173.815	156.237	238.12	244.489	234.138	0.685983	0.000236867
KBTBD8	235.915	234.523	244.155	375.104	333.552	332.929	0.686063	0.00158043
LOC644936	1711.35	1502.56	1541.86	2321.54	2278.02	2326.31	0.686666	0.000390817
CTSA	193.98	216.266	206.863	311.673	301.304	285.502	0.686837	0.000714711
IPO5	510.764	530.925	493.175	724.774	760.47	749.308	0.686878	0.000104388
COPB1	657.899	641.541	647.226	936.369	1006.47	890.905	0.68696	0.00095723
C1orf21	162.236	168.164	161.956	238.804	238.287	239.365	0.687211	3.37247e-06
C6orf192	498.627	495.313	499.219	727.635	727.043	717.825	0.687299	3.04697e-07
RMND5B	136.519	143.382	162.224	202.411	215.347	225.329	0.687504	0.00273287
KLHL13	768.899	673.238	696.446	1035.91	996.657	1076.24	0.687909	0.000929276
SF3A3	1971.58	2004.8	2327.87	2891.03	3205.74	3066.22	0.688013	0.00281769
ARHGAP10	153.084	148.037	150.157	224.727	208.623	222.075	0.688528	0.000196205
MSH6	1949.54	1935.22	1955.71	2778.29	2903.37	2799.92	0.688607	2.29754e-05
TIA1	472.585	453.776	511.294	723.008	698.161	666.355	0.688689	0.000778368
ZNF260	484.75	450.606	493.971	692.031	671.226	711.948	0.688764	0.000260352
ZBTB5	310.684	251.459	296.713	415.907	411.962	418.242	0.689229	0.00198845
ABCB10	422.438	394.719	437.89	627.418	609.582	580.791	0.690424	0.000537908
IGDCC3	1194.34	1105	1198.57	1668.14	1723.86	1668.83	0.691173	0.000127671
ALDOC	707.968	769.574	742.568	1077.07	1049.77	1083.75	0.691496	8.92799e-05
NIPA2	720.322	632.517	655.274	942.653	993.299	961.487	0.693065	0.000602014
C1orf85	616.481	739.086	682.059	1010.85	947.902	980.691	0.693202	0.00164858
MEIS2	283.32	285.123	278.336	402.279	392.681	425.221	0.693979	0.000227109
MASTL	248.506	233.717	248.204	337.174	349.85	365.443	0.694014	0.00035259
RILPL1	233.789	237.251	224.186	348.709	308.635	344.341	0.694057	0.00153686
ZNF746	577.442	601.56	567.659	905.339	792.788	816.584	0.694578	0.00200149
OXA1L	512.098	524.8	524.06	784.983	691.576	769.835	0.694873	0.00144669
DAG1	210.641	218.538	208.135	281.102	311.807	323.745	0.695262	0.00205938
SLITRK1	163.733	179.056	165.207	244.938	241.13	243.883	0.695932	0.000122491
PAK2	500.639	517.61	520.946	713.28	732.494	765.398	0.696099	0.000169025
DCX	275.997	274.759	308.734	403.034	395.734	435.209	0.69652	0.0016197
FRMD8	376.51	458.52	474.826	666.473	616.356	597.235	0.696708	0.00665209
MSX1	149.209	148.559	140.912	209.982	202.482	217.091	0.696809	0.000217792
CDK4	3110.53	3139.62	2832.4	4344.58	4073.27	4603.31	0.697523	0.00194501
KIAA0895	343.418	315.224	349.99	492.117	474.024	479.125	0.697887	0.000260517
ANTXR2	209.618	203.308	200.412	286.805	295.015	296.946	0.697953	2.806e-05
CDC45L	1914.57	1741.83	1827.44	2681.41	2689.02	2482.9	0.698281	0.000709804
ISL1	3988.54	4147	3818.29	6212.83	5340.85	5562.39	0.698398	0.00347911
MLLT11	6143.18	6887.17	6025.75	8974.85	9553.08	8738.58	0.698883	0.00164599
HS.137971	861.794	699.605	777.665	1030.99	1180.42	1135.24	0.698926	0.00645767
GSTA4	399.246	417.482	369.953	506.341	575.521	615.719	0.699043	0.00809132
TOR1B	206.863	195.184	220.129	268.73	312.274	308.79	0.699235	0.00475695
XPO5	703.046	695.841	681.944	1068.72	964.345	942.453	0.699316	0.00164051
CA12	129.601	131.635	137.718	191.797	194.462	184.175	0.699387	0.000129948
SERP1	826.278	815.544	745.041	1062.43	1143.51	1203.69	0.700036	0.00210987
GABARAPL1	273.879	306.754	322.176	417.904	410.214	459.825	0.70097	0.00361739
SKP2	1014.24	935.263	982.68	1283.73	1461.47	1436.35	0.701217	0.00227572
CCNK	529.452	460.118	466.653	662.203	667.725	746.497	0.701312	0.00414064
MAPK8IP2	159.572	150.887	158.804	209.491	230.558	228.641	0.701764	0.000796421
UBE2Q1	462.321	434.834	470.074	655.524	592.412	699.206	0.702172	0.00414136
PRR13	1300.71	1310.5	1352.82	1848.12	2010.08	1786.28	0.702286	0.00122578
AK3	697.184	746.363	742.928	1060.39	1000.86	1051.9	0.702336	0.00022529
TNS3	822.755	806.291	813.35	1193.45	1157.88	1124.11	0.702758	7.47715e-05
TXNDC17	2033.31	2062.02	2142.26	2974.51	2761.39	3137.45	0.702957	0.00150807
HSPC157	194.309	207.01	201.259	287.95	280.67	288.29	0.703199	4.40849e-05
CREB3L2	509.429	540.426	510.764	683.806	772.427	763.042	0.703211	0.00182512
STAT5B	149.997	154.158	160.586	220.19	220.572	219.66	0.703702	2.98304e-05
ABCB1	227.528	234.897	222.198	309.993	332.785	330.084	0.703719	0.000286081
CDCA3	346.84	345.422	317.182	483.768	446.638	503.732	0.703868	0.00184475
GLRX3	1758.48	1636.94	1857.84	2466.67	2352.55	2640.68	0.704201	0.00221317
HS.489857	157.138	163.079	163.042	216.321	222.67	246.97	0.704499	0.00210307
FASTKD2	254.353	247.341	254.573	347.084	382.126	343.886	0.704753	0.00106746
FAM59B	136.658	159.948	158.211	205.537	213.764	226.016	0.704798	0.00267283
LCMT2	181.348	181.974	194.377	265.337	249.746	276.171	0.70483	0.000887377
PAFAH2	151.323	148.735	161.327	224.111	228.253	202.18	0.704895	0.00198206
DOCK10	479.491	459.593	445.556	649.632	647.712	665.366	0.705474	6.99076e-05
NACAD	148.321	152.957	136.64	208.076	211.739	200.883	0.705524	0.000466841
ENY2	1828.83	1865.09	2054.32	2740.79	2623.28	2781.39	0.705699	0.000696442
SMCR7L	955.382	1060.01	1130.27	1510.93	1541.86	1403.88	0.705831	0.00266705
GFRA3	136.511	136.033	130.653	186.745	201.579	182.808	0.705961	0.000742169
ACACA	735.653	716.503	743.65	997.548	1090.45	1020.6	0.706365	0.00047077
DHX40	558.282	600.675	575.53	814.919	832.135	808.458	0.706365	7.12892e-05
MFHAS1	154.526	159.607	146.451	204.426	229.687	217.706	0.706614	0.00150381
SST	1646.63	1777.33	1613.5	2397.87	2342.72	2383.51	0.707101	0.000189953
CHM	160.411	162.6	164.647	226.613	226.829	235.751	0.707576	3.23358e-05
RPS7	767.746	743.293	794.096	1049.2	1082.97	1124.22	0.707882	0.000266857
KIAA0494	326.945	371.761	389.9	527.472	513.303	496.808	0.707998	0.00194222
TTC4	1123.13	1241.93	1036.61	1612.87	1678.15	1512.58	0.708148	0.00364416
FKBP1A	764.516	788.153	781.468	1145.44	1044.91	1103.66	0.708598	0.000437395
WBP1	321.609	316.219	338.445	430.728	456.138	490.238	0.708932	0.00194705
CRABP2	294.831	285.215	326.755	417.284	430.82	430.728	0.709085	0.000744056
MOSC1	683.945	671.937	637.085	939.687	906.447	963.735	0.709274	0.000234432
TMEM166	107.781	112.784	111.654	152.977	150.257	164.808	0.709803	0.000658268
VSTM2	151.53	156.428	143.351	214.782	206.418	214.537	0.709898	0.000197401
LOC100134571	154.309	153.779	185.011	231.354	239.206	223.72	0.710231	0.00397636
LIMCH1	284.428	261.524	222.144	372.029	337.056	371.608	0.710744	0.00845117
TGDS	211.098	189.798	211.771	280.011	268.605	312.959	0.711101	0.00538395
VBP1	1670.44	1653.46	1609.02	2465.32	2200.16	2266.9	0.711578	0.00122949
TMEM203	1156.97	1106.68	1064.26	1574.18	1560.9	1538.7	0.712039	9.81381e-05
RUNX3	211.615	250.082	222.807	290.414	303.776	366.731	0.712341	0.0243928
STYXL1	414.742	424.684	375.649	572.781	571.702	558.669	0.713428	0.000482068
LOC644511	3598.85	3299.52	3247.87	4711.89	4545.93	4963.97	0.713429	0.00114642
GMDS	585.901	635.486	596.257	774.413	977.554	795.706	0.713453	0.021285
PHCA	295.767	305.226	330.168	450.932	432.667	421.484	0.713488	0.000738396
PLSCR3	699.206	596.777	583.316	918.871	869.201	844.775	0.71379	0.00413644
EIF2AK2	757.615	840.884	883.967	1178.69	1073.63	1224.24	0.714057	0.00464233
LOC731878	463.141	390.56	428.596	621.982	604.993	568.553	0.714162	0.00285157
UBE2M	2485.7	2334.7	2256.02	3304.74	3119.84	3481.8	0.714329	0.00161904
USP37	316.319	356.597	313.121	451.43	455.671	473.095	0.714418	0.0010567
NFKBIB	190.428	191.064	176.365	269.709	251.764	259.028	0.714743	0.000469059
STAT2	258.778	263.387	263.332	354.434	381.515	362.455	0.715126	0.000217448
LOC729843	617.936	656.957	678.244	836.583	900.477	993.728	0.715229	0.00609437
GSG2	170.405	153.147	160.008	213.936	229.963	232.097	0.71533	0.0010884
SCMH1	239.365	224.795	228.405	311.855	340.741	315.543	0.715357	0.000803923
SLC35B2	421.547	410.853	434.396	599.955	598.973	570.845	0.715796	0.000138806
LOC440280	179.256	189.285	188.379	257.929	239.28	280.598	0.716013	0.00399568
MVD	209.638	198.976	167.985	260.074	258.99	286.091	0.716134	0.00762591
SLC39A3	461.582	496.547	470.633	677.012	676.49	640.634	0.716482	0.00029445
UTP15	239.45	208.513	224.25	300.639	331.445	306.055	0.716539	0.00244338
HS.36053	334.778	309.019	324.781	479.865	443.964	427.767	0.716619	0.00172864
C9orf37	252.204	213.54	240.17	334.271	318.357	332.374	0.716663	0.00172886
DSCR1L1	1601.63	1428.22	1401.24	2128.99	1886.66	2166.95	0.716703	0.00565668
C1orf135	414.857	409.781	394.531	541.109	579.112	580.696	0.716772	0.00035904
ITGB3BP	321.358	298.533	333.665	452.009	438.959	438.642	0.717169	0.000362191
GNB4	179.563	177.741	187.279	261.771	261.065	236.494	0.717189	0.00124791
DUSP18	175.194	184.021	196.529	272.873	250.143	251.615	0.717431	0.00161069
FZD3	339.811	338.591	301.151	465.454	456.791	442.983	0.717502	0.000841958
RNF14	433.859	446.304	429.348	572.282	631.661	619.825	0.718025	0.000809211
C19orf60	500.267	536.775	520.081	754.46	683.181	730.195	0.718285	0.000966465
TTC5	361.439	373.96	361.185	534.772	478.908	512.98	0.71829	0.0010336
OBFC2A	215.83	198.781	223.283	313.73	262.636	311.626	0.718355	0.0101774
LOC342979	159.752	152.933	140.866	203.988	208.274	219.044	0.718433	0.00113282
RAC1	1332.56	1232.99	1273.64	1835.68	1755.68	1750.45	0.718706	0.000232854
C17orf70	1322.8	1297.29	1472.85	1943.66	1969.22	1781.29	0.718795	0.00267066
C1orf124	226.136	228.139	225.264	319.555	325.851	299.931	0.718832	0.000351471
CHMP2B	282.936	267.422	271.581	371.608	383.518	387.74	0.719192	8.97059e-05
MGST1	234.314	244.93	247.947	334.966	325.545	350.525	0.719254	0.000349874
LOC220416	177.41	174.242	185.769	254.66	256.866	235.289	0.719617	0.000807971
SLC35C1	217.659	252.404	261.109	332.75	346.126	337.099	0.719676	0.00236825
RGS2	995.035	1039.57	1015.88	1389.56	1315.14	1532.62	0.719907	0.00370476
ATM	197.845	164.243	195.258	251.239	269.733	253.202	0.719923	0.00417262
LOC550112	130.567	140.566	149.455	189.513	207.385	187.028	0.720275	0.00294459
DONSON	394.638	411.664	384.969	543.971	567.518	542.302	0.720327	0.000165788
FAM120AOS	210.809	189.987	214.461	286.648	300.341	267.084	0.72038	0.00293453
FAM117B	552.188	569.973	503.648	709.107	738.398	809.021	0.720492	0.00414336
LOC728944	158.772	157.182	152.172	226.032	205.059	218.438	0.720716	0.000719111
TBL2	207.719	205.251	242.96	293.142	312.412	304.207	0.72099	0.0032158
TLX2	350.438	357.837	352.668	474.555	485.756	511.055	0.72106	0.000241651
GFM1	864.952	888.385	935.456	1205.26	1267.25	1255.97	0.721148	0.000250569
LOC650509	379.549	489.212	374.36	538.287	549.45	635.621	0.721337	0.0298373
POTEF	2355.99	2315.91	2243.3	3260.84	3227.76	3096.84	0.721428	0.000119879
CLCN3	372.82	319.706	354.603	518.123	473.034	460.158	0.721504	0.00457503
HEATR2	683.474	667.982	699.858	942.95	999.935	899.787	0.721615	0.000974099
IDH1	1078.35	1145.64	1015.77	1530.62	1474.5	1483.71	0.721738	0.000546125
EDN3	175.211	162.973	166.599	249.452	238.225	211.564	0.7219	0.00536413
PRSS3	273.955	298.398	281.108	403.629	377.068	401.336	0.722029	0.000607126
MCM5	961.115	1146.89	1055.93	1436.35	1430.43	1514.94	0.722075	0.00251363
MIDN	583.534	517.928	553.734	678.531	747.349	866.045	0.722186	0.0215399
EXOSC10	920.171	896.905	898.994	1212.84	1265.8	1279.12	0.722792	8.69942e-05
HS.551847	225.56	231.322	209.17	312.906	309.884	298.476	0.722975	0.000433924
SPIN3	201.31	204.153	195.405	275.157	298.649	257.175	0.723083	0.00334988
ODZ3	809.254	794.734	925.996	1148.34	1234.7	1115.66	0.723122	0.00410791
CXADR	765.443	872.893	848.49	1152.79	1185.67	1098.7	0.723511	0.00154432
DPAGT1	365.176	414.497	345.152	517.335	509.28	527.587	0.723731	0.00254316
TMEM47	242.646	198.113	232.209	290.259	331.286	307.994	0.72398	0.00886278
CDCA7	933.655	852.677	977.724	1349.75	1231.8	1235.29	0.724172	0.00275798
FRAG1	287.881	277.461	273.659	390.56	410.343	357.418	0.724325	0.00266017
BRMS1	662.749	708.03	694.858	944.192	981.039	926.198	0.724422	0.000237976
FAM163A	707.601	742.639	701.419	981.924	1034.62	953.592	0.724431	0.000538886
DHCR24	718.896	784.983	766.12	1073.94	1056.4	1003.11	0.72444	0.000577195
CCDC86	1214.26	1232.8	1149.75	1565.08	1531.16	1865.09	0.72497	0.0140225
UFD1L	164.514	160.399	160.324	223.525	221.374	223.726	0.725724	2.6374e-06
NCAPD2	1449.47	1221.19	1552.71	1829.95	2191.72	1796.84	0.725852	0.0292696
DCTPP1	2714.99	2727.45	2735.46	3711.38	3683.96	3862.7	0.726406	5.168e-05
SIRT1	563.202	500.965	522.036	768.485	746.497	668.488	0.726459	0.00492477
USP13	692.905	711.42	709.44	951.412	979.327	978.274	0.726626	1.67025e-05
KIAA0195	134.964	134.251	141.026	181.416	196.672	186.297	0.726882	0.000499989
HSP90AB1	4846.87	4863.81	5208.95	6750.25	6771.1	6994.12	0.727238	0.000191044
LOC642570	666.473	714.722	798.118	986.745	1046.17	963.241	0.72737	0.00398004
C8orf30B	142.75	152.754	137.043	192.433	189.64	212.599	0.727371	0.0032294
DCTN4	381.058	396.243	463.854	551.762	571.342	582.267	0.727793	0.00457006
ZNF828	1069.41	1137.02	1066.98	1484.09	1560.92	1452.05	0.727901	0.000502462
BRWD2	175.183	175.71	172.851	256.223	246.348	216.805	0.728052	0.005357
PRPF19	788.441	790.933	847.946	1124.11	1070.92	1137.57	0.728355	0.000428342
LLPH	419.141	461.209	491.031	634.198	654.424	593.003	0.728828	0.00351711
PDGFRB	627.953	554.361	645.712	814.911	821.24	871.934	0.728854	0.00242829
C17orf96	297.877	301.782	244.489	384.791	401.013	372.133	0.72901	0.00671314
ID1	219.078	222.735	247.41	306.082	305.668	333.395	0.729224	0.00261805
STRADB	312.057	303.515	331.557	401.013	444.271	453.291	0.72936	0.00296211
OSBPL2	235.599	245.58	231.753	328.884	331.34	317.104	0.729471	0.000126945
PSAT1	537.35	522.473	519.343	710.767	694.783	758.725	0.729651	0.000619287
TPD52	186.98	176.043	179.789	264.63	244.244	234.562	0.730139	0.00208308
FAM83D	880.539	767.329	802.988	1067.61	1191.65	1096.15	0.73042	0.00387761
RAB36	162.993	166.799	159.011	229.377	222.423	217.336	0.730497	0.000132272
DENND4B	429.722	397.039	354.487	566.437	492.894	557.416	0.730633	0.0102897
NDUFAF3	669.183	661.049	653.024	921.068	902.879	890.162	0.730721	1.7586e-05
LOC391075	7288.86	6510.39	7222.44	9845.71	8974.85	9946.9	0.730745	0.00287281
BCAT1	2709.92	2532.58	2653.13	3629.99	3696.31	3477.45	0.730823	0.000311056
ALOX15B	634.795	581.323	688.423	871.506	811.414	922.511	0.730989	0.00633339
ADIPOR2	1505.41	1467.05	1517.59	2090.17	2035.28	2013.39	0.731418	3.67127e-05
ACSL3	406.331	408.219	404.141	561.177	564.075	540.474	0.731628	3.83503e-05
DCUN1D5	965.775	901.039	894.082	1265.51	1254.01	1253.91	0.731668	0.000128718
IMPDH1	586.355	668.359	635.571	846.701	859.833	876.894	0.731697	0.000807878
DHX33	828.846	774.208	787.18	1127.85	999.693	1138.5	0.731844	0.00356767
COQ7	147.415	149.47	169.884	208.332	217.486	211.41	0.732501	0.00176235
PRKRIR	1553.4	1306.08	1510.18	2054.32	2076.7	1833.8	0.732571	0.00810199
TGFB3	237.268	252.436	244.019	366.849	313.657	320.793	0.732771	0.00663131
BAT2L	395.861	411.669	369.588	516.971	521.577	567.563	0.732899	0.00213488
FRAT2	277.807	295.985	283.836	393.796	365.975	410.214	0.733026	0.00173349
HS.127310	971.055	938.743	894.806	1329.63	1244.55	1247.95	0.73378	0.000671709
MAPK3	587.789	571.364	568.696	804.081	758.821	786.399	0.735473	0.000137901
ISLR2	366.849	365.695	354.827	516.743	502.599	458.728	0.735669	0.00188818
HIF1A	533.158	473.835	494.718	692.57	680.168	667.879	0.73591	0.000667165
LOC653171	336.769	326.099	355.361	490.397	427.031	466.099	0.735966	0.00391539
SCHIP1	1098.38	987.517	1094.11	1356.87	1462.37	1499.53	0.736324	0.00247954
LOC390557	665.503	639.615	658.458	907.39	875.665	883.201	0.736455	4.48032e-05
TXNL2	889.227	805.982	931.504	1179.4	1275.61	1111.65	0.736463	0.00648979
FAM64A	1000.22	923.522	978.961	1273.4	1348.72	1318.97	0.736523	0.000397611
UBE1DC1	284.643	282.969	278.981	393.529	387.873	367.998	0.736552	0.000218577
FAM135A	165.311	181.425	173.556	228.788	231.578	246.013	0.736563	0.000935832
PTPRK	424.752	309.99	348.237	469.219	502.865	498.158	0.736599	0.0217173
BAG2	219.214	222.055	212.197	287.685	287.552	311.773	0.736706	0.000813527
ADAR	1075.34	1181.05	1088.26	1509.38	1564.88	1465.55	0.736738	0.000823209
UXT	799.944	885.655	760.693	1163.5	1109.63	1047.25	0.736749	0.00428718
NARS2	569.184	528.44	573.008	754.554	720.901	791.216	0.737042	0.00131929
NDUFA9	1998.92	2274.4	2156.22	3002.14	2853.06	2863.9	0.73741	0.00120704
PSMD1	1291.53	1397.91	1345.48	1796.84	1747.53	1926.86	0.73748	0.00148451
HSP90B1	3451.26	3391.18	3658.08	4897.01	4830.19	4508.96	0.737596	0.000996956
RIMS4	344.914	307.473	310.213	440.8	391.322	472.394	0.737898	0.0126235
CS	1743.99	1817.31	1779.83	2481.39	2329.63	2426.22	0.738007	0.000210702
ZNF426	194.112	208.037	217.544	280.509	287.352	271.671	0.738141	0.000858652
SEC13	499.775	506.101	504.978	680.178	661.525	704.522	0.738361	0.000144281
PLEKHA3	140.552	139.04	150.312	183.027	204.392	194.751	0.738452	0.00204319
CD320	717.942	634.824	698.26	919.886	931.771	924.059	0.738918	0.000673929
CHST12	379.297	423.718	365.919	487.055	519.857	575.007	0.738934	0.0113817
ERO1L	213.506	198.077	223.129	284.581	297.62	276.662	0.739014	0.0014219
GRM2	365.627	385.238	371.12	478.262	513.355	526.321	0.739152	0.00104295
RXRB	487.162	454.904	517.179	634.71	702.528	636.307	0.739403	0.00393693
SH3RF1	329.466	253.613	277.207	409.526	386.834	366.636	0.739716	0.0169552
GNG2	214.997	183.241	196.707	261.735	267.672	273.955	0.740568	0.00213539
ARHGDIA	1263.46	1360.64	1295.29	1732.3	1709.23	1850.22	0.740662	0.000934515
ALG14	188.393	197.955	201.884	266.312	266.344	261.46	0.740738	9.19365e-05
SLC26A6	182.313	183.998	182.656	261.201	224.51	255.307	0.740828	0.00492258
SNAPC5	161.868	162.707	160.518	234.355	207.639	212.263	0.741441	0.00241641
PALMD	135.576	129.34	137.635	179.768	186.336	176.806	0.741468	0.000240188
GCLM	262.692	237.346	269.338	389.174	328.128	320.327	0.741475	0.0199569
PSMA5	3747.22	4098.11	4117.52	5108.24	5562.39	5462.4	0.741513	0.001609
SLC9A3R1	764.915	633.65	697.748	935.12	937.014	954.114	0.74173	0.00316878
CCDC136	393.855	384.035	405.618	512.98	589.455	492.894	0.741858	0.0102996
UBR7	335.71	363.654	339.04	448.404	495.103	455.462	0.742263	0.0021103
PIGA	326.513	360.672	328.922	455.6	468.944	443.483	0.742753	0.000895348
ALG8	468.495	487.192	478.209	646.161	632.388	651.491	0.742936	2.99179e-05
COQ9	712.109	617.059	715.069	912.969	932.88	904.794	0.743186	0.00209893
PRSS21	231.702	237.591	229.004	305.21	312.562	321.692	0.743294	0.000118504
SLC7A6OS	158.253	148.531	159.812	208.359	210.541	208.776	0.743371	0.000116678
CD2AP	220.096	177.232	189.987	276.059	273.955	239.923	0.743496	0.0174157
SPON1	369.88	377.012	368.012	446.172	556.744	496.523	0.743548	0.0161883
ERGIC1	186.269	193.846	173.447	241.663	249.52	253.287	0.743564	0.000754328
NAT9	456.026	414.309	411.169	582.694	563.08	577.606	0.743599	0.000702758
SEPT9	6697.97	6454.2	7126	8701.2	9586.93	8959.7	0.744212	0.00210176
UBQLN1	460.133	428.932	478.21	608.268	624.866	604.033	0.74423	0.000571949
M6PRBP1	759.682	824.758	773.355	951.436	1081.04	1135.59	0.744238	0.00966745
FBXW11	310.543	310.817	294.625	408.451	400.54	421.739	0.744261	0.00021294
TSPAN17	466.221	451.884	486.656	628.431	608.206	650.776	0.744279	0.000537437
HS.31961	184.469	185.999	179.19	230.708	262.962	244.589	0.744534	0.00277431
KTELC1	841.645	988.41	862.493	1283.73	1128.32	1203.54	0.744705	0.00867071
RASSF2	147.193	150.689	150.88	204.322	199.67	198.483	0.744863	1.82955e-05
FBRS	260.625	262.503	296.866	380.175	332.75	387.185	0.745375	0.0108459
LOC100131261	380.629	396.88	394.352	498.37	533.328	539.703	0.745742	0.00064554
PCDH19	425.963	314.788	351.775	452.141	519.966	491.616	0.746403	0.0315685
COPZ1	821.012	877.364	856.381	1221.59	1082.21	1116.47	0.746948	0.00305161
OSGIN2	194.136	199.398	188.555	262.86	255.843	260.497	0.747035	6.21911e-05
MAB21L2	572.857	659.211	664.969	831.79	825.3	882.088	0.747107	0.00353622
C16orf56	293.079	226.016	230.064	343.129	335.036	324.437	0.747214	0.0195093
LOC90120	136.107	132.142	135.599	175.774	193.642	170.987	0.747309	0.00289364
SNAP23	173.024	188.007	186.683	250.644	238.409	243.858	0.747313	0.000488812
LOC401676	268.401	250.435	286.28	320.906	358.824	397.509	0.747389	0.0205599
EIF4G1	864.647	925.896	820.772	1116.7	1274.43	1102.73	0.747402	0.00948393
ZNF45	272.582	262.246	241.63	371.761	345.728	321.021	0.747664	0.00715276
CRY2	306.809	265.634	307.696	360.504	416.267	400.169	0.74782	0.0102009
MNAT1	259.706	280.649	291.016	386.025	380.613	344.498	0.748217	0.00427678
EDG1	227.732	215.682	219.34	308.79	284.641	292.234	0.748312	0.000737546
HS2ST1	181.784	196.39	197.776	253.235	258.635	257.771	0.748336	0.000276875
SKA2	1038.37	1098.64	1043.61	1453.9	1339.17	1456.74	0.748412	0.00118342
NCBP2	914.377	1010.21	982.372	1406.52	1256.87	1220.6	0.748448	0.0068912
ZADH2	196.654	194.339	209.284	291.697	250.53	259.798	0.748452	0.00720835
ACSL1	310.589	292.421	308.888	414.857	422.786	380.425	0.748643	0.00200359
ICAM3	171.214	176.94	186.833	206.835	254.289	253.191	0.748952	0.0214007
LOC652904	127.059	130.554	148.472	163.323	183.523	195.342	0.748974	0.0167031
SCAMP5	390.086	421.757	381.192	508.045	540.644	543.386	0.749358	0.00135997
RPAP1	227.176	224.595	227.013	298.997	295.29	311.398	0.74947	0.000106287
OXTR	239.619	243.933	267.606	332.468	303.898	365.844	0.749502	0.0136438
CYGB	1892.78	2106.69	2039.63	2658.41	2678.5	2718	0.749742	0.000510524
HS.575603	131.828	129.768	147.035	169.998	194.857	180.045	0.749917	0.00736933
HS.388347	305.257	311.805	299.711	383.975	444.424	393.855	0.750068	0.00589911
KCTD12	239.475	236.419	245.736	322.221	315.894	323.918	0.75011	2.60717e-05
C10orf2	459.227	563.08	491.771	678.929	706.415	632.175	0.750465	0.0110844
CCDC16	606.406	599.105	610.141	864.236	784.276	770.856	0.750466	0.00236228
ALS2	617.059	576.553	611.797	790.933	766.745	847.672	0.750581	0.00180915
LDLR	1541.86	1513.26	1503.25	2100.78	2027.21	1943.66	0.750763	0.000421577
LOC148137	139.803	128.497	140.448	183.493	173.785	187.156	0.750776	0.00124701
GINS2	1722.84	1814.96	1538.15	2153.84	2148.81	2454.93	0.751149	0.0124856
PHOX2B	3273.49	3676.93	3282.21	4530.74	4471.2	4616.73	0.751368	0.00127144
SMO	238.18	216.61	235.48	317.029	293.659	307.532	0.751747	0.00137657
UBE2F	1077.91	1130.45	1074.56	1516.21	1626.06	1224.73	0.751757	0.0405839
ZZZ3	519.768	498.601	521.731	692.374	656.239	699.899	0.751814	0.000385176
EMG1	1119.19	1123.13	1262.57	1560.56	1469.7	1631.54	0.75183	0.00438749
RBBP4	428.251	407.151	416.377	545.82	534.731	583.897	0.752069	0.00102828
PNRC2	631.727	567.991	710.13	818.85	902.93	817.249	0.752197	0.0136665
LOC647691	159.743	194.049	181.207	255.538	232.241	223.413	0.752255	0.0132744
FLJ42627	236.32	251.183	221.201	291.282	327.76	322.317	0.752852	0.00558053
LOC646214	243.319	230.517	255.101	333.28	309.759	325.167	0.752874	0.00128833
MAFB	207.031	197.479	191.297	261.141	275.036	255.101	0.752968	0.000950842
ABCB6	277.762	279.532	265.337	367.288	348.928	376.072	0.753126	0.000604487
LOC201725	395.224	393.498	448.368	525.276	550.074	566.309	0.753561	0.0033561
LOC284821	7032.13	6405.36	6730.72	8786.23	8856.53	9121.08	0.753562	0.000450869
LOC100129086	1229.35	1283.79	1384.86	1611.7	1835.91	1724.55	0.753649	0.00582348
SIRPA	235.666	229.1	236.468	330.822	298.318	301.185	0.753751	0.00200211
LOC729680	241.002	208.2	246.084	296.806	312.161	313.365	0.753834	0.00435209
LOC100129553	14061.4	12345.1	13815.8	18054.7	17376.1	17920	0.75392	0.00159552
SQLE	1154.04	1099.8	1053.07	1464.17	1514.99	1407.03	0.753935	0.00108701
ACO1	687.323	716.033	694.255	947.902	953.405	880.539	0.754036	0.000797326
LSM4	2327.87	2423.42	2262.28	3125.25	2988.17	3184.05	0.754352	0.000517936
TST	514.743	535.013	580.791	684.081	812.771	664.346	0.754465	0.0247898
EML4	1920.34	1971.58	2093.8	2560.02	2672.8	2699.92	0.75456	0.000633815
LOC645726	160.575	149.503	161.73	216.717	204.091	204.301	0.754759	0.000862833
HSP90AA1	4334.44	4389.22	4073.63	5622.44	5436.8	5895.38	0.754797	0.00109909
KIAA0495	267.836	332.549	292.029	419.567	370.655	391.97	0.754881	0.0149342
LOC147727	271.449	262.101	237.817	318.15	348.565	355.053	0.754934	0.00530863
LINGO2	230.269	221.273	245.899	320.679	307.532	295.508	0.755035	0.00180159
HIC2	1983.07	2056.66	2019.87	2882.98	2703.28	2438.66	0.755099	0.00744185
GLA	1262.99	1207.37	1302.41	1648.46	1636.15	1709.23	0.755486	0.000335453
FOXK1	362.755	385.382	354.217	470.584	510.288	477.695	0.755779	0.00150716
CPXM1	259.798	247.892	264.767	363.491	345.864	312.602	0.755861	0.00615057
LOC653383	266.979	289.938	248.874	357.291	366.18	342.483	0.755934	0.0032275
TMEM14B	1774.01	1841.67	1799.75	2423.42	2209.51	2527.65	0.756285	0.00370052
SLC4A7	205.696	206.918	225.197	295.274	263.481	284.489	0.756377	0.00370131
C9orf3	140.19	134.069	134.078	188.272	176.404	174.875	0.756809	0.000741473
RRAS	135.521	129.128	131.115	155.135	170.39	197.342	0.756914	0.0274277
ALS2CR4	1492.39	1532.21	1442.35	1986.62	1867.02	2047.26	0.756994	0.00126094
HS.22566	260.423	278.155	253.377	351.302	357.681	336.096	0.757795	0.000986097
MRPL42	580.013	554.581	549.076	705.217	733.498	782.496	0.757996	0.00186016
MYCNOS	1549.88	1420.86	1600.86	1971.58	1814	2245.44	0.758013	0.0237533
STIP1	1636.15	1751.9	1732.3	2232.53	2388.04	2133.3	0.758134	0.00270733
LMO1	913.132	829.433	855.361	1110.94	1184.64	1130.69	0.758237	0.0011316
ZHX3	173.601	180.185	194.782	244.003	249.165	230.239	0.758312	0.00229731
CPNE4	211.549	194.067	204.282	267.127	275.804	261.323	0.758341	0.00059996
MXD3	143.507	146.852	135.292	179.965	190.137	191.011	0.758583	0.000792675
HMGN4	1376	1374.4	1313.92	1828.83	1923.32	1605.15	0.75865	0.011116
VPS72	679.103	686.459	711.948	917.232	875.175	944.562	0.759055	0.000615048
SLC25A10	304.515	224.111	281.561	360.309	365.559	341.34	0.759165	0.0266701
ACER2	281.159	289.483	297.047	388.106	334.334	420.353	0.75927	0.0228519
RNF126	328.884	336.319	341.437	461.877	417.282	446.603	0.759292	0.00143534
MAPKAP1	205.331	194.8	214.602	277.382	258.095	274.043	0.759379	0.0014117
HS.278285	115.901	118.991	126.854	160.89	162.218	153.246	0.759405	0.000882676
NAALAD2	235.175	216.894	198.676	307.994	288.696	260.202	0.759425	0.0169157
MIS12	804.571	742.568	738.173	938.743	1024.7	1045.66	0.759464	0.00350625
PSMB3	4079.35	4278.32	4248.43	5340.85	5553.55	5702.23	0.759558	0.00039916
TSPO	973.052	977.136	945.635	1278.21	1315.37	1218.54	0.759635	0.000516724
LOC100134648	572.841	641.228	606.406	819.872	771.801	803.997	0.759902	0.001392
MAPK9	215.272	219.147	208.502	293.196	273.264	279.594	0.759905	0.00052477
CDC42SE1	172.488	183.638	182.085	240.887	240.363	226.913	0.760011	0.000595644
RNF138	189.968	179.744	195.983	262.936	244.968	236.191	0.760244	0.00293642
DHCR7	439.067	478.976	473.865	597.513	599.045	634.281	0.760256	0.00108567
GOLPH4	320.046	308.881	303.327	418.135	428.457	378.727	0.760825	0.0035834
PRRG1	195.492	207.354	172.851	283.332	234.78	238.377	0.761014	0.0317355
MIB1	195.234	215.629	188.618	255.702	248.543	283.155	0.761342	0.00928294
BOLA3	1798.59	1864.97	1788.73	2353.07	2361.17	2445.63	0.761507	0.000116516
NR1D2	234.577	241.344	276.669	342.497	333.525	312.245	0.761525	0.00770099
SKA1	238.12	218.584	246.151	329.954	285.563	307.155	0.76176	0.00853368
RUNDC3B	289.885	275.183	252.068	372.608	329.524	370.363	0.761902	0.00878003
TMEFF2	333.032	298.251	324.063	408.094	417.098	428.507	0.762022	0.00115069
PPM1F	732.388	705.835	742.338	961.115	1001.87	897.763	0.762235	0.00214118
HSPC159	250.556	252.18	233.912	314.13	320.824	331.194	0.762459	0.000565616
CLDN11	137.454	130.236	150.166	183.771	177.808	186.068	0.763003	0.00238944
ZSCAN16	173.353	171.114	169.195	224.897	217.736	230.416	0.763187	0.000161834
C9orf10OS	149.153	159.912	165.609	207.082	223.013	191.768	0.763308	0.00867151
SH3BGRL	412.374	365.845	394.13	501.564	523.54	510.772	0.763309	0.00126291
GBA	219.243	228.81	235.015	296.584	326.358	271.485	0.763693	0.012978
TRIB3	367.409	368.342	342.278	486.246	452.421	472.803	0.763765	0.0010339
CBR4	417.904	396.343	417.168	525.16	546.706	540.426	0.763767	0.000183777
HIGD1A	1767.56	1554.45	1762.34	2238.89	2095.2	2322.48	0.76381	0.0055967
PRICKLE4	2358.22	2313.94	2380.4	3227.39	2909.63	3095.52	0.763881	0.0015211
SNORD36A	346.968	321.722	335.656	408.959	469.688	436.023	0.763953	0.00555077
RAD54L2	347.233	364.742	358.966	415.959	500.059	485.587	0.764082	0.014092
MFN2	436.618	372.877	419.141	533.054	543.386	531.474	0.764118	0.00285099
MGC102966	276.618	270.344	254.145	334.421	338.761	374.954	0.764316	0.00473169
ARSB	142.969	142.571	147.668	188.659	184.122	194.004	0.764324	0.000172858
FAM53B	262.475	241.889	232.848	325.172	328.261	311.073	0.764343	0.00177916
SLC1A5	423.91	430.599	442.044	554.227	546.77	595.232	0.764374	0.00112826
SGTA	264.455	269.407	298.771	373.575	354.129	361.439	0.764484	0.00212776
TWSG1	377.811	357.294	381.695	513.071	465.563	482.194	0.764498	0.00193357
ENOPH1	1467.68	1382.92	1510.93	1908.86	1882.16	1912.49	0.764711	0.000323001
CNTNAP1	458.52	435.945	420.495	592.615	597.487	529.358	0.764752	0.00536646
SLC45A3	312.161	302.31	292.566	422.313	387.241	376.456	0.764781	0.00340416
LRBA	497.383	484.07	481.31	647.906	659.66	604.999	0.764818	0.000983276
NR1D1	367.813	311.728	374.086	483.932	458.728	434.478	0.765085	0.0115626
TRPC4AP	592.764	602.48	572.196	767.063	801.506	740.876	0.765309	0.000784256
RALBP1	357.342	316.319	353.185	413.211	497.819	430.015	0.765706	0.022431
SLC25A44	641.932	698.088	675.279	937.176	794.734	899.871	0.765755	0.0108153
PIGP	320.047	322.903	316.235	437.366	420.719	394.463	0.765787	0.00150198
YWHAB	1792.31	1613.2	1745.01	2267.26	2291.14	2165.3	0.766023	0.00136159
IPO4	343.339	360.029	316.666	458.728	437.835	435.018	0.766033	0.00210502
ADCY3	867.23	870.789	902.394	1123.13	1224.73	1096.58	0.766574	0.00273348
FLJ36848	130.835	133.357	141.011	191.227	174.334	162.86	0.76682	0.00949252
NNT	229.718	214.157	233.94	299.095	281.37	303.448	0.766835	0.00161067
LOC149448	260.986	230.269	233.89	300.186	321.722	323.603	0.766934	0.0039053
PDHX	578.392	506.341	637.431	703.501	764.28	776.082	0.767499	0.0168779
MPP5	252.024	278.769	294.602	343.418	370.948	360.504	0.767902	0.00492082
SMAP2	630.033	680.649	640.464	838.61	884.239	817.679	0.768008	0.00141347
FAM190B	279.353	282.453	269.023	360.161	372.548	348.838	0.768186	0.000465311
CCDC115	240.399	206.517	218.961	307.336	272.986	286.355	0.76831	0.00891489
WDR73	201.097	201.507	188.418	248.621	266.829	253.785	0.768324	0.00100838
LOC158160	221.666	212.263	191.127	273.688	278.484	261.232	0.768444	0.00378434
ACADVL	579.398	540.479	559.727	755.665	732.667	697.371	0.76845	0.00115326
HS.538259	728	742.768	745.831	936.657	972.399	973.792	0.768892	7.63033e-05
PGAP3	131.117	130.583	119.163	166.936	152.834	175.486	0.769024	0.00764047
POLR3F	356.867	324.195	324.366	439.131	414.857	453.379	0.769048	0.00299562
STRA13	1467.05	1600.86	1473.43	2012.17	1963.74	1929.19	0.769054	0.000797856
LRP8	244.19	256.56	256.019	318.414	335.544	329.709	0.769335	0.000302138
PKDCC	291.092	247.454	273.052	335.712	373.639	345.378	0.769485	0.00889847
IFFO1	304.293	287.964	292.185	389.513	386.144	373.392	0.769717	0.000219749
JOSD2	113.389	124.826	129.591	164.616	153.427	159.508	0.770193	0.00321852
CDH11	838.661	698.675	797.022	993.216	1044.75	992.813	0.770218	0.00667305
AHCYL1	1724.55	1869.95	1493.2	2344.6	2227.94	2030.35	0.770524	0.0241802
TRMT6	248.763	241.836	243.201	275.726	330.742	345.864	0.77053	0.0272426
DCBLD2	728.505	750.497	666.46	996.909	893.984	893.047	0.770656	0.00755738
NTHL1	688.193	595.995	605.687	834.648	778.663	838.399	0.77084	0.00591534
FOXM1	518.87	521.288	498.303	639.703	654.462	701.659	0.77084	0.0016074
MKLN1	1023.61	1042.87	1100.82	1440.92	1403.27	1263.94	0.770982	0.00588346
LASP1	1852.37	1619.99	1620.64	2107.79	2218.42	2278.98	0.77106	0.00543806
STX6	251.964	274.033	249.507	330.361	349.852	325.514	0.771089	0.00205537
MAP1A	206.395	192.886	183.393	250.332	245.176	259.163	0.772091	0.00184601
HAND2	934.041	985.227	974.261	1307.67	1249.24	1189.85	0.772277	0.00160537
RANGAP1	2134.64	2174.72	2132.42	2689.02	3024.36	2623.28	0.772704	0.00720581
NMT2	171.847	166.8	168.465	217.752	220.987	217.351	0.77293	1.21743e-05
SLC47A1	145.73	139.167	146.391	183.746	186.766	187.303	0.773173	7.91992e-05
DOC2A	143.214	144.81	141.684	193.153	182.593	179.919	0.773321	0.00053202
LOC100129201	160.378	153.128	147.751	215.968	186.411	194.049	0.773366	0.00929907
IRX6	196.456	176.961	205.101	254.723	252.483	240.566	0.773656	0.00389432
EIF4A3	3604.62	3743.78	3598.85	4460.37	4632.82	5056.8	0.773659	0.00433955
ID3	1812.32	1755.18	1887.66	2318.78	2320	2411.34	0.773769	0.000412963
OGT	353.285	372.573	372.276	484.698	470.072	463.973	0.774018	0.000271048
ZNF629	279.293	277.209	262.614	339.876	372.245	345.88	0.77421	0.00209634
C10orf35	598.973	645.712	654.131	858.3	792.618	800.815	0.774479	0.00236129
LOC642909	243.929	232.302	274.301	324.044	347.02	297.808	0.774645	0.0184302
ELAVL1	411.301	415.763	402.467	516.571	553.624	516.862	0.774724	0.000764972
MGAT2	217.525	224.976	242.574	292.93	294.18	297.099	0.774789	0.000912964
PLAT	137.917	150.405	137.504	185.268	191.026	173.034	0.775176	0.00373034
TMSB15A	1968.05	1946.84	2042.58	2511.46	2527.65	2645.48	0.775248	0.000357721
HNRNPA0	1679.79	1664.48	1854.21	2441.13	2186.45	2074.21	0.775686	0.0157754
ATG9A	183.204	184.425	170.928	229.44	226.507	238.345	0.77569	0.000747809
DIXDC1	210.378	203.074	205.855	265.636	263.532	269.166	0.775748	2.44081e-05
EPB41L3	774.562	704.03	763.921	907.47	992.813	990.256	0.775811	0.00372793
POLD3	179.417	183.497	175.577	231.356	238.61	224.054	0.775901	0.000411453
MFSD3	526.758	543.386	526.851	696.185	707.712	654.319	0.775912	0.00085434
LOC644363	560.822	604.46	595.952	798.875	685.574	785.309	0.775957	0.0112921
PSMC6	1195.57	1119.55	1217.39	1490.33	1492.79	1568.57	0.776088	0.00097811
C7orf26	703.501	674.835	654.319	852.99	882.709	883.348	0.776105	0.000359863
PDCD2	681.51	674.012	661.811	854.242	858.239	886.814	0.776108	7.89212e-05
GLT25D1	896.816	948.372	900.477	1164.54	1171.07	1201.37	0.776274	0.000195301
C4orf46	400.106	443.302	445.288	584.88	555.267	519.857	0.776321	0.00659908
ZNF212	459.593	481.339	497.616	619.755	605.801	627.234	0.776423	0.000403559
PEX19	478.262	515.617	435.142	640.505	587.548	612.351	0.776471	0.00788987
CHD7	909.366	917.564	868.252	1073.37	1255.48	1141.11	0.77672	0.0095103
PSMD3	306.934	309.217	322.913	366.579	376.856	465.398	0.776834	0.0472879
TSPAN13	1265.25	1339.81	1377.98	1852.86	1627.98	1646.4	0.776838	0.00859708
PPARGC1A	197.738	219.66	228.412	288.441	273.272	269.615	0.77684	0.00459092
HS.25318	417.384	386.568	453.291	500.488	552.488	564.94	0.777076	0.0120892
WDR55	153.462	135.82	154.914	206.177	201.766	163.595	0.777193	0.0459715
SLCO5A1	154.24	139.377	145.23	179.911	195.626	189.1	0.777221	0.00261861
TIPIN	406.599	460.412	381.798	527.864	479.765	598.619	0.77747	0.0457127
MOBKL2B	114.981	122.892	116.177	160.619	153.501	140.986	0.777949	0.00571296
SPRY4	129.692	132.936	126.179	166.696	168.371	164.609	0.778118	7.82227e-05
SLC16A9	400.244	348.75	403.383	485.587	503.212	492.117	0.778152	0.00403323
KIAA0391	691.576	810.798	763.341	1006.27	966.533	938.313	0.778298	0.00570662
BTBD1	373.759	321.101	363.961	478.782	442.804	438.739	0.778358	0.00813372
KDM5B	1440.34	1417.71	1482.99	1862.32	2048.54	1665.74	0.778439	0.0213566
MEF2C	146.107	139.737	150.844	180.636	190.337	189.663	0.778917	0.000772989
DHRSX	119.817	118.914	121.324	161.094	155.202	145.94	0.778944	0.00158744
LOC440957	508.541	531.012	517.101	700.224	634.569	663.149	0.779129	0.00185571
TRIM27	172.828	168.471	170.125	218.336	221.273	216.795	0.77913	1.21356e-05
TDG	1734.98	1716.1	1892.49	2472.22	2252.73	2131.41	0.779359	0.0115991
CCNF	1212.16	1211.73	1149.5	1468.56	1566.52	1549.03	0.779518	0.00077776
UBLCP1	359.753	314.173	368.589	452.872	462.321	421.96	0.779653	0.00916606
TTPAL	301.614	310.226	334.251	399.509	437.642	376.299	0.77967	0.0119308
HS.28367	658.082	641.777	643.537	810.798	844.157	836.843	0.779917	8.73994e-05
JMJD8	2075.62	2173.96	2264.18	2765.55	2853.85	2731.63	0.779994	0.000729048
TPP1	188.163	196.061	182.368	246.184	226.179	254.024	0.780015	0.00440749
MGC87895	2335.76	2632.64	2273.83	3061.32	3038.04	3183.77	0.780149	0.00471769
LOC729779	274.297	290.035	286.33	380.741	359.621	349.604	0.780448	0.00151634
CHST8	143.93	152.397	152.06	170.008	206.025	198.411	0.780557	0.0205201
ROGDI	147.503	147.664	141.047	185.702	168.736	204.282	0.780739	0.01767
INTS1	635.605	600.472	603.364	773.62	784.695	796.488	0.781144	0.000192521
WDR74	540.26	548.677	506.224	684.592	679.034	678.251	0.781223	0.000344661
HS.486010	189.621	181.243	203.308	245.076	257.492	232.375	0.781246	0.00522594
SFXN2	121.031	131.753	127.364	165.521	157.335	163.69	0.781322	0.000876336
ATP1A1	2232.79	2229.96	2201.87	2751.43	2978.84	2799.35	0.78135	0.000883871
TYRO3	232.097	213.314	206.09	266.374	258.039	309.326	0.78142	0.0263902
DENND2A	168.584	166.918	179.523	209.119	224.041	225.927	0.781421	0.00192288
CREB3L4	162.903	187.142	165.886	210.59	224.164	225.482	0.781435	0.00589248
UNC119B	219.441	185.095	219.268	268.157	250.213	279.814	0.78153	0.0152939
PELO	1176.17	974.052	1040.68	1345.93	1411.42	1324.56	0.781718	0.010241
INPP5J	125.361	133.356	118.493	148.964	161.928	171.588	0.781815	0.0110053
TTL	287.234	308.956	284.286	378.761	340.45	406.772	0.781961	0.0168686
ZFAND1	344.104	319.312	308.345	416.707	401.668	424.251	0.782022	0.00194091
TRA1P2	189.015	200.249	187.142	256.736	238.913	241.286	0.782165	0.00151122
ZNF598	556.964	506.982	538.586	707.727	688.831	652.129	0.782223	0.00245401
POLR2G	2165.89	2169.16	1993.65	2634.08	2735.99	2720.41	0.782239	0.000884905
SPHK2	1121.01	1143.51	1110.13	1467.05	1522.18	1323.64	0.78246	0.00645472
NXF1	679.451	648.945	641.92	862.043	807.131	848.782	0.782506	0.000824058
GSTM3	207.669	178.954	210.768	243.275	276.744	243.319	0.782604	0.0213447
LOC100129118	443.409	466.869	398.91	608.154	509.794	554.654	0.782725	0.0251446
EXT2	257.269	256.226	253.755	312.204	320.905	346.61	0.783132	0.00241315
LOC100129550	260.497	281.593	282.296	356.47	371.761	324.12	0.783375	0.0085131
UBE3B	238.988	243.361	218.984	306.847	289.396	298.752	0.783616	0.00203461
GPN3	563.442	542.159	516.656	746.931	668.454	654.828	0.783619	0.0092652
LOC100129759	337.965	372.502	357.091	487.162	431.543	443.554	0.783668	0.0074665
KIAA1217	142.975	120.042	139.555	172.26	170.513	170.888	0.78373	0.00665256
HS.348514	1034.94	919.886	992.278	1172.36	1314.4	1272.94	0.783868	0.00736136
TERF2	415.81	458.728	457.823	563.963	605.361	530.045	0.784032	0.009241
NOLC1	571.836	529.71	527.708	663.904	689.494	724.517	0.784081	0.0027521
NDE1	350.824	357.091	348.565	485.126	462.396	399.675	0.784207	0.0195422
PGP	151.748	171.336	168.267	210.375	208.986	207.045	0.784396	0.0018634
LOC648980	442.507	423.333	422.618	519.694	563.498	558.894	0.784647	0.00154583
LOC145783	127.731	132.858	134.806	165.811	167.762	170.273	0.784754	0.000127519
LOC91461	224.801	179.753	200.941	240.566	257.695	273.272	0.784794	0.0262396
PNMA2	634.391	547.171	579.376	791.545	763.74	688.193	0.784915	0.0158797
VEZF1	1332.21	1382.29	1320.7	1754.38	1667.92	1718.55	0.78493	0.000301691
DNCL1	7637.26	6907.86	7888.85	9903.93	8991.13	9683.21	0.785001	0.00704957
CBX6	1038.08	1152.36	999.693	1416.91	1289.9	1356.36	0.785136	0.0077266
LOC541471	133.199	158.309	141.486	171.205	176.593	203.219	0.78581	0.0333533
UBE2K	159.765	175.339	161.617	198.625	211.361	221.893	0.786102	0.00565866
PRDX1	8041.4	7302.45	8199.43	9997.14	9615.97	10321.2	0.786498	0.0034362
MON1B	162.404	169.494	151.05	206.762	223.757	183.464	0.786583	0.0273343
WDR35	204.505	192.642	218.92	255.275	263.07	264.737	0.786721	0.00238919
PTPLAD1	2155.35	2056.62	1953.44	2549.76	2773.75	2513.33	0.786722	0.00510984
EXOSC4	324.12	360.619	346.968	424.684	426.861	459.7	0.786815	0.00389652
POP1	527.255	438.259	459.227	594.686	580.251	634.959	0.787195	0.0150813
ISG20L2	735.595	711.255	771.405	1016.55	949.256	851.792	0.787285	0.0171958
CSRNP2	334.765	332.807	296.638	386.639	401.487	436.541	0.787324	0.0108364
PRPF38B	211.954	244.375	237.936	269.447	322.317	289.996	0.787363	0.026911
CRKL	2173.19	2473.8	2509.54	2917.71	3122.07	3048.95	0.787407	0.00622287
METTL5	1224.73	1195.62	1105.33	1569.81	1453.53	1453.96	0.787455	0.00386637
SETD6	261.323	259.538	284.721	338.761	346.076	338.169	0.787465	0.00103932
GINS4	157.638	153.442	151.376	203.09	190.393	193.729	0.787545	0.000596601
DOK6	139.432	141.327	136.964	177.219	168.091	185.095	0.787554	0.00177489
GPR177	517.435	499.302	508.574	643.813	636.871	655.637	0.787737	5.50111e-05
LOC730130	139.253	151.701	153.492	200.617	186.297	177.278	0.787756	0.00801463
RAB11FIP5	243.787	235.457	242.186	307.696	292.373	315.655	0.787825	0.000888527
PCDH17	291.395	272.255	274.262	349.767	365.919	347.864	0.787844	0.000840388
CEND1	187.046	163.334	169.432	207.441	206.29	245.98	0.787938	0.0348672
ELOVL5	1011.43	1034.5	909.612	1398.47	1110.94	1241.55	0.787944	0.0442844
C15orf42	205.226	190.828	200.871	245.445	247.155	264.883	0.788037	0.00207635
ZSWIM6	347.605	287.404	340.059	391.176	429.113	417.032	0.788049	0.0164755
YOD1	395.469	410.759	410.247	533.327	531.555	478.429	0.788224	0.00432045
C7orf36	667.53	715.448	701.192	817.212	886.69	939.151	0.788547	0.00807819
IGFBP3	116.912	122.51	120.108	147.144	155.255	153.493	0.788628	0.000403309
GPM6B	192.966	174.053	171.895	234.328	216.192	232.709	0.788776	0.00556526
CEP55	638.092	760.47	683.113	880.734	835.688	922.209	0.788922	0.0130768
C18orf54	293.95	289.414	290.03	369.61	373.612	363.787	0.788967	1.66375e-05
LOC646197	743.417	795.706	754.554	937.7	926.753	1042.36	0.789069	0.00701849
LOC645636	205.314	217.451	239.646	303.955	274.199	261.08	0.789303	0.0219255
DHRS7	1047.91	1135.59	1010.57	1335.39	1357.96	1352.94	0.789382	0.00165769
KLHL3	272.844	299.181	282.893	353.059	375.507	354.434	0.789397	0.00197725
HMGCR	1111.9	1137.57	1063.18	1423.38	1450.22	1322.8	0.789402	0.00269949
TGIF1	155.625	160.15	158.22	206.113	200.407	193.701	0.789702	0.000385888
C13orf23	569.289	507.918	532.916	682.308	677.465	679.049	0.789732	0.00132726
GRPEL1	351.254	332.598	325.274	432.45	411.301	433.642	0.789988	0.00108339
SMARCA4	4192.77	4094.15	4324.05	5184.83	5596.27	5179.69	0.790121	0.00188511
KCNMB4	135.939	135.972	121.063	167.61	159.615	170.112	0.790156	0.00410659
LOC442180	739.587	611.047	735.781	923.522	870.581	846.309	0.790185	0.0183296
TCN2	131.287	114.942	135.823	163.69	163.197	156.52	0.79033	0.00746086
IGF2BP3	1582.28	1575.37	1537.47	1954.53	1897.89	2087.93	0.790379	0.00202126
FRZB	434.834	461.644	482.121	606.308	563.774	573.984	0.79045	0.00289818
PDPR	420.705	467.183	442.112	575.045	568.093	538.063	0.791102	0.00264309
SYPL1	256.917	238.916	256.625	304.362	316.329	330.37	0.791177	0.00230726
PTTG1	2509.11	2549.85	2530.88	3354.95	2995.95	3241.91	0.791201	0.00331837
PROCR	152.385	169.944	174.497	196.299	208.923	222.67	0.791261	0.0126888
ANKRD54	290.963	295.327	304.008	387.803	372.502	364.793	0.791307	0.000547303
SMA4	420.851	395.455	432.781	530.035	537.62	510.844	0.791313	0.00127404
PGBD1	279.847	252.556	266.067	334.385	362.033	312.488	0.791422	0.0127616
B2M	1543.97	1560.7	1631.27	1920.45	1966.67	2096.61	0.791472	0.00215244
KIF20A	1621.17	1408.71	1546.1	1935.22	1776.3	2069.88	0.791501	0.0187906
AADAT	242.543	246.018	243.517	310.201	310.39	303.953	0.791826	1.0791e-05
TMEM33	280.188	265.894	254.072	339.771	317.516	353.185	0.791862	0.00549039
C1orf166	235.592	229.495	232.467	289.274	294.728	296.77	0.79198	2.79218e-05
MED16	661.718	728.321	661.344	887.127	877.648	824.459	0.792274	0.0037493
KPNA2	1390.83	1535.61	1607.71	2004.66	1923.46	1794.24	0.792356	0.0109998
INPP4B	124.894	126.369	123.815	141.358	176.729	155.142	0.792592	0.0338444
C14orf135	556.639	567.315	570.812	745.659	741.966	650.547	0.792624	0.0092571
CHODL	142.746	147.435	142.865	169.518	181.578	195.234	0.792644	0.00761229
PDE12	252.31	270.673	249.639	334.543	325.478	314.502	0.792822	0.00156457
ANXA2P1	243.898	256.327	218.481	291.349	308.268	306.849	0.792865	0.00721576
SOX4	653.404	578.826	717.069	799.765	848.222	810.038	0.793034	0.0163692
BAI3	327.372	328.979	341.544	456.379	388.16	413.742	0.793062	0.0130991
MRPS2	708.715	719.601	669.169	856.381	913.901	874.084	0.79319	0.00134741
JAM3	916.525	850.588	876.96	1064.93	1203.42	1064.66	0.7933	0.0101028
TMEM170A	231.886	236.586	213.335	280.343	287.106	291.912	0.793388	0.00165858
LOC728739	460.73	506.034	451.748	632.42	554.227	601.254	0.793395	0.0120928
TPP2	211.546	214.134	201.591	247.16	267.549	275.651	0.793651	0.00426799
GABPA	164.547	159.256	154.105	214.182	185.41	202.4	0.79388	0.00959995
CTNND2	154.945	163.13	139.569	196.17	194.292	185.999	0.793885	0.00640648
TMEM184B	326.444	341.88	333.607	396.971	418.507	446.582	0.793885	0.0044912
CECR7	196.571	183.891	202.007	252.367	237.648	243.643	0.793925	0.0018288
JOSD1	426.776	403.788	412.933	520.411	568.553	477.284	0.793933	0.0167313
RBPMS2	1345.48	1348.72	1309.42	1718.15	1714.58	1608.78	0.794134	0.000809174
TMEM147	1943.66	1951.82	2009.95	2629.03	2579.13	2226.45	0.794315	0.0165426
KIF20B	904.467	949.005	919.662	1226.99	1191.34	1070.92	0.794766	0.00820517
C2orf44	1185.46	1307.62	1184.34	1667.92	1523.24	1435.02	0.794917	0.0162651
PLCG1	351.489	378.41	398.617	465.502	464.176	489.89	0.794971	0.00374116
RSAD1	315.518	324.312	335.107	392.261	386.327	447.746	0.795001	0.0146688
SUMO1	120.108	136.909	128.536	154.034	175.832	155.027	0.79513	0.0183205
APEX2	592.822	614.202	613.942	739.26	802.369	748.367	0.795183	0.00171676
FLJ20397	164.104	164.285	165.494	201.938	211.464	207.632	0.795259	0.000111274
SLC9A8	125.775	124.126	136.679	151.257	184.021	150.818	0.795273	0.0468546
IVNS1ABP	384.929	402.135	371.608	463.197	502.733	490.898	0.795338	0.00248003
PPM1E	898.55	767.815	797.833	1019.48	995.915	1082.56	0.795426	0.0110629
MRI1	283.865	279.892	286.485	354.865	356.677	357.283	0.795492	3.73681e-06
LOC730278	121.589	127.959	113.098	160.609	149.042	146.119	0.795674	0.00733893
DYNLL1	3908.41	3823.88	4109.51	5005.15	4754.03	5121.39	0.795789	0.00181309
SLC6A15	403.095	392.868	401.411	497.497	496.977	510.099	0.795823	4.33048e-05
PRPF4	794.402	740.38	757.148	922.83	994.424	962.282	0.795937	0.00169763
NUP88	1528.19	1355.29	1417.71	1767.95	1805.8	1829.95	0.795972	0.00238131
KIAA1128	233.596	232.439	220.096	293.816	265.337	302.798	0.796021	0.00835402
FZD2	348.75	326.265	351.139	436.927	431.092	421.022	0.79606	0.000674044
LOC100129144	140.323	146.141	134.11	170.195	178.713	179.383	0.796104	0.00140844
CYP51A1	293.363	280.382	284.669	312.554	373.904	391.809	0.796105	0.0393215
SRM	868.459	926.993	916.525	1179.97	1085.05	1140.76	0.796286	0.00216043
REC8	690.639	709.657	662.464	852.875	854.04	883.32	0.79636	0.000487033
UCHL3	1131.13	1046.17	1006.27	1333.29	1368.61	1294.59	0.796592	0.00312371
HBQ1	594.425	629.539	590.317	792.153	761.966	723.029	0.796734	0.00281215
PPP1R3D	170.335	172.946	168.832	184.421	223.88	234.355	0.796871	0.0462391
MRPL36	1200.09	1302.97	1187.76	1506.42	1526.07	1598.65	0.796956	0.00243429
HSD17B8	200.395	222.501	201.452	286.057	265.591	231.682	0.797042	0.03828
PRICKLE1	594.863	689.884	680.89	849.098	787.18	829.433	0.797189	0.00921887
GNL3	1034.55	1134.93	1203.92	1462.78	1345.84	1422.59	0.797266	0.00884462
POU4F1	562.201	542.085	536.75	640.377	708.916	708.493	0.797477	0.00446664
URM1	1359.63	1428.98	1357.96	1746.15	1732.3	1720.21	0.797621	0.000139958
GCH1	175.454	170.657	183.899	220.896	220.554	223.035	0.797627	0.000342986
ACCN2	241.155	260.478	254.651	351.21	318.141	278.724	0.797705	0.0422412
ANKRD17	399.156	400.325	404.686	505.779	487.416	516.293	0.797733	0.000292468
FHOD1	217.157	252.637	223.061	290.829	301.012	276.449	0.797953	0.0110839
TPD52L2	934.059	1000.29	957.695	1323.09	1146.2	1153.63	0.798264	0.0161503
CENPT	234.473	226.215	215.232	286.536	268.223	291.842	0.798391	0.00329529
C9orf109	123.077	126.484	120.117	171.017	150.188	141.781	0.798467	0.0248616
ALPL	945.086	899.206	981.118	1185.67	1173.64	1178.69	0.798588	0.000580983
FAM181B	165.917	157.435	154.499	200.858	202.821	194.318	0.799086	0.000726983
LOC554203	212.388	214.593	240.824	273.955	301.518	260.121	0.799198	0.0212747
LOC401321	163.671	140.442	159.669	186.369	203.825	190.065	0.799267	0.0121436
ACVR2B	144.113	142.454	144.347	172.875	177.224	189.007	0.799313	0.00175433
MGC40489	739.309	706.863	693.183	889.36	897.065	889.51	0.79948	0.000211055
AFAP1L1	148.465	162.775	147.886	207.737	182.032	184.469	0.79954	0.0157825
FAM173B	196.587	208.459	170.938	258.425	241.228	220.587	0.799711	0.0365909
