# Supplementary material for: Targeting NRAS via miR-1304-5p or farnesyltransferase inhibition confers sensitivity to ALK inhibitors in ALK-mutant neuroblastoma
Source: Nat Commun. 2024 Apr 23;15:3422. doi: 10.1038/s41467-024-47771-x (PMC11039739; doi:10.1038/s41467-024-47771-x)
Supplement: Supplementary file 8 — Supplementary Data 4 [file 41467_2024_47771_MOESM8_ESM.xlsx]

## Sheet: positive NES KELLY
pathway	pval	padj	NES	size
HALLMARK_INFLAMMATORY_RESPONSE	0.538336	0.560767	0.967538	197
HALLMARK_XENOBIOTIC_METABOLISM	0.0102775	0.039529	1.42794	196
HALLMARK_EPITHELIAL_MESENCHYMAL_TRANSITION	0.0126102	0.0450366	1.45095	195
HALLMARK_ESTROGEN_RESPONSE_LATE	0.0278056	0.0731727	1.36828	195
HALLMARK_INTERFERON_GAMMA_RESPONSE	0.319149	0.362669	1.05769	195
HALLMARK_GLYCOLYSIS	0.00763921	0.0389568	1.46335	194
HALLMARK_KRAS_SIGNALING_UP	0.0186085	0.0599424	1.39904	193
HALLMARK_MTORC1_SIGNALING	1.95182e-10	9.75909e-09	2.18359	190
HALLMARK_ESTROGEN_RESPONSE_EARLY	0.0216631	0.0629145	1.38172	189
HALLMARK_IL2_STAT5_SIGNALING	0.0305505	0.0763762	1.34218	189
HALLMARK_HEME_METABOLISM	0.0829268	0.140009	1.25867	188
HALLMARK_HYPOXIA	0.204878	0.256098	1.13222	188
HALLMARK_MYC_TARGETS_V1	2.15426e-05	0.000359043	1.83829	186
HALLMARK_ADIPOGENESIS	0.0481541	0.109441	1.31732	186
HALLMARK_E2F_TARGETS	0.00965363	0.039529	1.45739	183
HALLMARK_G2M_CHECKPOINT	0.000200035	0.00200035	1.7026	181
HALLMARK_OXIDATIVE_PHOSPHORYLATION	0.127869	0.18267	1.19711	179
HALLMARK_APOPTOSIS	0.0226492	0.0629145	1.39851	158
HALLMARK_FATTY_ACID_METABOLISM	0.00190358	0.013597	1.62232	153
HALLMARK_UV_RESPONSE_UP	0.00120472	0.0100394	1.64423	152
HALLMARK_UV_RESPONSE_DN	0.0757576	0.140009	1.30143	134
HALLMARK_SPERMATOGENESIS	0.171186	0.225245	1.18216	128
HALLMARK_BILE_ACID_METABOLISM	0.24618	0.300219	1.12223	112
HALLMARK_UNFOLDED_PROTEIN_RESPONSE	0.00779136	0.0389568	1.5325	106
HALLMARK_PI3K_AKT_MTOR_SIGNALING	0.00951489	0.039529	1.57319	103
HALLMARK_PEROXISOME	0.0868056	0.140009	1.30967	101
HALLMARK_ANDROGEN_RESPONSE	0.034675	0.0825596	1.42939	96
HALLMARK_PROTEIN_SECRETION	0.132979	0.184693	1.24971	95
HALLMARK_INTERFERON_ALPHA_RESPONSE	0.0846561	0.140009	1.32213	91
HALLMARK_IL6_JAK_STAT3_SIGNALING	0.0910714	0.142299	1.30328	87
HALLMARK_CHOLESTEROL_HOMEOSTASIS	2.76829e-06	6.92073e-05	2.10969	72
HALLMARK_MYC_TARGETS_V2	0.00704132	0.0389568	1.64691	57
HALLMARK_REACTIVE_OXYGEN_SPECIES_PATHWAY	0.106884	0.158983	1.33834	44
HALLMARK_APICAL_SURFACE	0.418773	0.445503	1.02269	43
HALLMARK_WNT_BETA_CATENIN_SIGNALING	0.0626151	0.13612	1.43013	42
HALLMARK_PANCREAS_BETA_CELLS	0.201452	0.256098	1.23679	40
HALLMARK_HEDGEHOG_SIGNALING	0.282528	0.328521	1.12869	35

## Sheet: positive NES SH
pathway	pval	padj	NES	size
HALLMARK_INFLAMMATORY_RESPONSE	0.0783939	0.146095	1.23326	197
HALLMARK_TNFA_SIGNALING_VIA_NFKB	0.00776548	0.0277339	1.4152	196
HALLMARK_XENOBIOTIC_METABOLISM	0.018701	0.0519472	1.35568	196
HALLMARK_EPITHELIAL_MESENCHYMAL_TRANSITION	1.304e-05	0.000108667	1.76918	195
HALLMARK_ESTROGEN_RESPONSE_LATE	0.0124765	0.0389891	1.37862	195
HALLMARK_MITOTIC_SPINDLE	4.73155e-09	5.91443e-08	2.05557	194
HALLMARK_GLYCOLYSIS	0.0011827	0.00577069	1.60087	194
HALLMARK_KRAS_SIGNALING_UP	0.125234	0.195678	1.19332	193
HALLMARK_MTORC1_SIGNALING	1.2973e-07	1.2973e-06	1.94335	190
HALLMARK_ESTROGEN_RESPONSE_EARLY	0.0528302	0.125786	1.27752	189
HALLMARK_IL2_STAT5_SIGNALING	0.090566	0.161725	1.23038	189
HALLMARK_HYPOXIA	0.0489642	0.122411	1.28294	188
HALLMARK_HEME_METABOLISM	0.201507	0.258342	1.1311	188
HALLMARK_MYC_TARGETS_V1	7.30519e-12	1.21753e-10	2.21112	186
HALLMARK_ADIPOGENESIS	0.183712	0.241726	1.1409	186
HALLMARK_E2F_TARGETS	4.16735e-39	1.04184e-37	2.90312	183
HALLMARK_G2M_CHECKPOINT	5.55744e-41	2.77872e-39	2.92111	181
HALLMARK_APOPTOSIS	0.000443482	0.00246379	1.65643	158
HALLMARK_FATTY_ACID_METABOLISM	0.287037	0.33052	1.07797	153
HALLMARK_UV_RESPONSE_UP	0.115242	0.185874	1.21609	152
HALLMARK_DNA_REPAIR	0.146252	0.208932	1.19502	138
HALLMARK_UV_RESPONSE_DN	0.0662879	0.146095	1.27255	134
HALLMARK_SPERMATOGENESIS	0.00126955	0.00577069	1.59349	128
HALLMARK_PI3K_AKT_MTOR_SIGNALING	0.222846	0.278558	1.14236	103
HALLMARK_ANDROGEN_RESPONSE	0.00393327	0.015128	1.59466	96
HALLMARK_PROTEIN_SECRETION	0.176357	0.23832	1.18332	95
HALLMARK_IL6_JAK_STAT3_SIGNALING	0.173828	0.23832	1.19297	87
HALLMARK_CHOLESTEROL_HOMEOSTASIS	0.0279369	0.073518	1.496	72
HALLMARK_MYC_TARGETS_V2	0.00246059	0.0102524	1.73468	57
HALLMARK_TGF_BETA_SIGNALING	0.114	0.185874	1.29513	54
HALLMARK_REACTIVE_OXYGEN_SPECIES_PATHWAY	0.488095	0.498056	0.987051	44
HALLMARK_APICAL_SURFACE	0.14257	0.208932	1.27504	43
HALLMARK_WNT_BETA_CATENIN_SIGNALING	0.136273	0.206474	1.27592	42
HALLMARK_PANCREAS_BETA_CELLS	0.462322	0.481585	0.991643	40
HALLMARK_ANGIOGENESIS	0.448485	0.477112	1.00667	36
HALLMARK_HEDGEHOG_SIGNALING	0.0136389	0.0401144	1.5551	35

## Sheet: KELLY all
pathway	pval	padj	NES	size
HALLMARK_MTORC1_SIGNALING	1.95182e-10	9.75909e-09	2.18359	190
HALLMARK_CHOLESTEROL_HOMEOSTASIS	2.76829e-06	6.92073e-05	2.10969	72
HALLMARK_MYC_TARGETS_V1	2.15426e-05	0.000359043	1.83829	186
HALLMARK_G2M_CHECKPOINT	0.000200035	0.00200035	1.7026	181
HALLMARK_MYC_TARGETS_V2	0.00704132	0.0389568	1.64691	57
HALLMARK_UV_RESPONSE_UP	0.00120472	0.0100394	1.64423	152
HALLMARK_FATTY_ACID_METABOLISM	0.00190358	0.013597	1.62232	153
HALLMARK_PI3K_AKT_MTOR_SIGNALING	0.00951489	0.039529	1.57319	103
HALLMARK_UNFOLDED_PROTEIN_RESPONSE	0.00779136	0.0389568	1.5325	106
HALLMARK_GLYCOLYSIS	0.00763921	0.0389568	1.46335	194
HALLMARK_E2F_TARGETS	0.00965363	0.039529	1.45739	183
HALLMARK_EPITHELIAL_MESENCHYMAL_TRANSITION	0.0126102	0.0450366	1.45095	195
HALLMARK_WNT_BETA_CATENIN_SIGNALING	0.0626151	0.13612	1.43013	42
HALLMARK_ANDROGEN_RESPONSE	0.034675	0.0825596	1.42939	96
HALLMARK_XENOBIOTIC_METABOLISM	0.0102775	0.039529	1.42794	196
HALLMARK_KRAS_SIGNALING_UP	0.0186085	0.0599424	1.39904	193
HALLMARK_APOPTOSIS	0.0226492	0.0629145	1.39851	158
HALLMARK_ESTROGEN_RESPONSE_EARLY	0.0216631	0.0629145	1.38172	189
HALLMARK_ESTROGEN_RESPONSE_LATE	0.0278056	0.0731727	1.36828	195
HALLMARK_IL2_STAT5_SIGNALING	0.0305505	0.0763762	1.34218	189
HALLMARK_REACTIVE_OXYGEN_SPECIES_PATHWAY	0.106884	0.158983	1.33834	44
HALLMARK_INTERFERON_ALPHA_RESPONSE	0.0846561	0.140009	1.32213	91
HALLMARK_ADIPOGENESIS	0.0481541	0.109441	1.31732	186
HALLMARK_PEROXISOME	0.0868056	0.140009	1.30967	101
HALLMARK_IL6_JAK_STAT3_SIGNALING	0.0910714	0.142299	1.30328	87
HALLMARK_UV_RESPONSE_DN	0.0757576	0.140009	1.30143	134
HALLMARK_HEME_METABOLISM	0.0829268	0.140009	1.25867	188
HALLMARK_PROTEIN_SECRETION	0.132979	0.184693	1.24971	95
HALLMARK_PANCREAS_BETA_CELLS	0.201452	0.256098	1.23679	40
HALLMARK_OXIDATIVE_PHOSPHORYLATION	0.127869	0.18267	1.19711	179
HALLMARK_SPERMATOGENESIS	0.171186	0.225245	1.18216	128
HALLMARK_HYPOXIA	0.204878	0.256098	1.13222	188
HALLMARK_HEDGEHOG_SIGNALING	0.282528	0.328521	1.12869	35
HALLMARK_BILE_ACID_METABOLISM	0.24618	0.300219	1.12223	112
HALLMARK_INTERFERON_GAMMA_RESPONSE	0.319149	0.362669	1.05769	195
HALLMARK_APICAL_SURFACE	0.418773	0.445503	1.02269	43
HALLMARK_INFLAMMATORY_RESPONSE	0.538336	0.560767	0.967538	197
HALLMARK_ALLOGRAFT_REJECTION	0.976982	0.976982	-0.783859	195
HALLMARK_KRAS_SIGNALING_DN	0.661499	0.674999	-0.927	188
HALLMARK_TGF_BETA_SIGNALING	0.371111	0.403382	-1.05368	54
HALLMARK_NOTCH_SIGNALING	0.36044	0.400488	-1.07424	32
HALLMARK_ANGIOGENESIS	0.265795	0.316423	-1.14433	36
HALLMARK_APICAL_JUNCTION	0.136951	0.185069	-1.14985	192
HALLMARK_MITOTIC_SPINDLE	0.0839695	0.140009	-1.19462	194
HALLMARK_COAGULATION	0.108108	0.158983	-1.2152	136
HALLMARK_MYOGENESIS	0.0694087	0.140009	-1.22013	197
HALLMARK_DNA_REPAIR	0.0767327	0.140009	-1.23796	138
HALLMARK_COMPLEMENT	0.0776596	0.140009	-1.24634	194
HALLMARK_TNFA_SIGNALING_VIA_NFKB	0.0191816	0.0599424	-1.31525	196
HALLMARK_P53_PATHWAY	0.000117778	0.00147222	-1.65945	190

## Sheet: SHSY5Y all
pathway	pval	padj	NES	size
HALLMARK_G2M_CHECKPOINT	5.55744e-41	2.77872e-39	2.92111	181
HALLMARK_E2F_TARGETS	4.16735e-39	1.04184e-37	2.90312	183
HALLMARK_MYC_TARGETS_V1	7.30519e-12	1.21753e-10	2.21112	186
HALLMARK_MITOTIC_SPINDLE	4.73155e-09	5.91443e-08	2.05557	194
HALLMARK_MTORC1_SIGNALING	1.2973e-07	1.2973e-06	1.94335	190
HALLMARK_EPITHELIAL_MESENCHYMAL_TRANSITION	1.304e-05	0.000108667	1.76918	195
HALLMARK_MYC_TARGETS_V2	0.00246059	0.0102524	1.73468	57
HALLMARK_APOPTOSIS	0.000443482	0.00246379	1.65643	158
HALLMARK_GLYCOLYSIS	0.0011827	0.00577069	1.60087	194
HALLMARK_ANDROGEN_RESPONSE	0.00393327	0.015128	1.59466	96
HALLMARK_SPERMATOGENESIS	0.00126955	0.00577069	1.59349	128
HALLMARK_HEDGEHOG_SIGNALING	0.0136389	0.0401144	1.5551	35
HALLMARK_CHOLESTEROL_HOMEOSTASIS	0.0279369	0.073518	1.496	72
HALLMARK_TNFA_SIGNALING_VIA_NFKB	0.00776548	0.0277339	1.4152	196
HALLMARK_ESTROGEN_RESPONSE_LATE	0.0124765	0.0389891	1.37862	195
HALLMARK_XENOBIOTIC_METABOLISM	0.018701	0.0519472	1.35568	196
HALLMARK_TGF_BETA_SIGNALING	0.114	0.185874	1.29513	54
HALLMARK_HYPOXIA	0.0489642	0.122411	1.28294	188
HALLMARK_ESTROGEN_RESPONSE_EARLY	0.0528302	0.125786	1.27752	189
HALLMARK_WNT_BETA_CATENIN_SIGNALING	0.136273	0.206474	1.27592	42
HALLMARK_APICAL_SURFACE	0.14257	0.208932	1.27504	43
HALLMARK_UV_RESPONSE_DN	0.0662879	0.146095	1.27255	134
HALLMARK_INFLAMMATORY_RESPONSE	0.0783939	0.146095	1.23326	197
HALLMARK_IL2_STAT5_SIGNALING	0.090566	0.161725	1.23038	189
HALLMARK_UV_RESPONSE_UP	0.115242	0.185874	1.21609	152
HALLMARK_DNA_REPAIR	0.146252	0.208932	1.19502	138
HALLMARK_KRAS_SIGNALING_UP	0.125234	0.195678	1.19332	193
HALLMARK_IL6_JAK_STAT3_SIGNALING	0.173828	0.23832	1.19297	87
HALLMARK_PROTEIN_SECRETION	0.176357	0.23832	1.18332	95
HALLMARK_PI3K_AKT_MTOR_SIGNALING	0.222846	0.278558	1.14236	103
HALLMARK_ADIPOGENESIS	0.183712	0.241726	1.1409	186
HALLMARK_HEME_METABOLISM	0.201507	0.258342	1.1311	188
HALLMARK_FATTY_ACID_METABOLISM	0.287037	0.33052	1.07797	153
HALLMARK_ANGIOGENESIS	0.448485	0.477112	1.00667	36
HALLMARK_PANCREAS_BETA_CELLS	0.462322	0.481585	0.991643	40
HALLMARK_REACTIVE_OXYGEN_SPECIES_PATHWAY	0.488095	0.498056	0.987051	44
HALLMARK_ALLOGRAFT_REJECTION	0.696203	0.696203	-0.918366	195
HALLMARK_NOTCH_SIGNALING	0.424658	0.461584	-1.02239	32
HALLMARK_INTERFERON_GAMMA_RESPONSE	0.297468	0.33052	-1.065	195
HALLMARK_KRAS_SIGNALING_DN	0.29724	0.33052	-1.07145	188
HALLMARK_PEROXISOME	0.276824	0.329552	-1.09875	101
HALLMARK_UNFOLDED_PROTEIN_RESPONSE	0.230108	0.280619	-1.12437	106
HALLMARK_APICAL_JUNCTION	0.0993658	0.17132	-1.19172	192
HALLMARK_COAGULATION	0.0749465	0.146095	-1.2407	136
HALLMARK_COMPLEMENT	0.0699311	0.146095	-1.24748	194
HALLMARK_BILE_ACID_METABOLISM	0.0788913	0.146095	-1.25325	112
HALLMARK_INTERFERON_ALPHA_RESPONSE	0.0726141	0.146095	-1.29081	91
HALLMARK_OXIDATIVE_PHOSPHORYLATION	0.0121935	0.0389891	-1.36849	179
HALLMARK_P53_PATHWAY	0.000163877	0.00102423	-1.62611	190
HALLMARK_MYOGENESIS	9.3246e-05	0.000666043	-1.65305	197
