# Supplementary material for: Targeting NRAS via miR-1304-5p or farnesyltransferase inhibition confers sensitivity to ALK inhibitors in ALK-mutant neuroblastoma
Source: Nat Commun. 2024 Apr 23;15:3422. doi: 10.1038/s41467-024-47771-x (PMC11039739; doi:10.1038/s41467-024-47771-x)
Supplement: Supplementary file 9 — Source Data [file 41467_2024_47771_MOESM9_ESM.xlsx]

## Sheet: Fig.1D
sgRNA	Gene	DMSO1	DMSO2	AP3001	AP3002		AVG DMSO	AVG brigatinib 300	Fold difference	log2
HGLibA_35974	MDH1B	1.5683	1.36345	35.8427	10.7862		1.46587	23.3144	15.9048	3.99139
HGLibA_25687	hsa-mir-4632	2.35244	1.36345	23.8952	29.6619		1.85794	26.7785	14.413	3.8493
HGLibA_50013	SAP30BP	0.784148	1.36345	11.9476	11.685		1.0738	11.8163	11.0042	3.45998
HGLibA_01927	ANGPTL7	3.13659	5.45379	47.7903	44.9423		4.29519	46.3663	10.7949	3.43228
HGLibA_31670	KCNRG	1.5683	1.36345	8.68915	22.4712		1.46587	15.5802	10.6286	3.40988
HGLibA_01868	ANAPC11	0.784148	1.36345	10.8614	10.7862		1.0738	10.8238	10.0799	3.33341
HGLibA_26173	hsa-mir-4755	2.35244	1.36345	6.51686	30.5608		1.85794	18.5388	9.97813	3.31877
HGLibA_41472	OR52K2	0.784148	1.36345	6.51686	14.3815		1.0738	10.4492	9.73107	3.2826
HGLibA_61468	WDR77	5.48903	1.36345	46.7042	17.9769		3.42624	32.3405	9.43908	3.23865
HGLibA_34837	LSM6	3.13659	1.36345	7.603	34.1562		2.25002	20.8796	9.27974	3.21408
HGLibA_11779	CUL3	1.5683	2.72689	10.8614	26.9654		2.14759	18.9134	8.80679	3.13862
HGLibA_31479	KCNE3	3.13659	2.72689	36.9289	14.3815		2.93174	25.6552	8.75084	3.12942
HGLibA_20957	HCFC1	0.784148	1.36345	7.603	10.7862		1.0738	9.19458	8.56268	3.09806
HGLibA_56786	TIMM13	0.784148	4.09034	24.9813	16.1792		2.43724	20.5803	8.44407	3.07794
HGLibA_49192	RPL23	6.27318	1.36345	41.2735	22.4712		3.81831	31.8723	8.34722	3.0613
HGLibA_53218	SNIP1	0.784148	1.36345	13.0337	4.49423		1.0738	8.76398	8.16167	3.02886
HGLibA_10530	COL1A1	2.35244	2.72689	26.0674	15.2804		2.53967	20.6739	8.1404	3.0251
HGLibA_59458	TTF2	3.92074	4.09034	32.5843	28.7631		4.00554	30.6737	7.65782	2.93693
HGLibA_52503	SLC4A2	0.784148	1.36345	9.77529	6.29192		1.0738	8.03361	7.48149	2.90333
HGLibA_56367	TEX26	0.784148	4.09034	24.9813	10.7862		2.43724	17.8837	7.33768	2.87532
HGLibA_39232	NINL	3.13659	5.45379	24.9813	37.7515		4.29519	31.3664	7.30269	2.86843
HGLibA_25743	hsa-mir-4646	3.13659	1.36345	20.6367	11.685		2.25002	16.1609	7.18255	2.8445
HGLibA_47281	RAB9B	0.784148	1.36345	5.43072	9.88731		1.0738	7.65901	7.13264	2.83444
HGLibA_45410	PPP1R7	0.784148	1.36345	5.43072	9.88731		1.0738	7.65901	7.13264	2.83444
HGLibA_46196	PRSS2	2.35244	1.36345	17.3783	8.98846		1.85794	13.1834	7.09568	2.82694
HGLibA_27932	hsa-mir-6507	0.784148	1.36345	9.77529	5.39308		1.0738	7.58418	7.06296	2.82027
HGLibA_24323	hsa-mir-3680-1	1.5683	1.36345	9.77529	10.7862		1.46587	10.2807	7.01339	2.81011
HGLibA_19375	GLYATL2	3.13659	2.72689	11.9476	28.7631		2.93174	20.3553	6.94308	2.79558
HGLibA_52943	SMC5	1.5683	2.72689	8.68915	20.6735		2.14759	14.6813	6.83616	2.77319
HGLibA_53263	SNRPD1	0.784148	1.36345	6.51686	8.08962		1.0738	7.30324	6.80132	2.76581
HGLibA_46133	PRR5-ARHGAP8	0.784148	1.36345	5.43072	8.98846		1.0738	7.20959	6.71411	2.7472
HGLibA_50728	2021-09-03	0.784148	1.36345	9.77529	4.49423		1.0738	7.13476	6.64442	2.73214
HGLibA_18684	GATAD1	1.5683	1.36345	7.603	11.685		1.46587	9.644	6.57903	2.71787
HGLibA_49642	RSPO4	4.70489	2.72689	32.5843	16.1792		3.71589	24.3818	6.56149	2.71402
HGLibA_50100	SBSN	4.70489	5.45379	49.9626	16.1792		5.07934	33.0709	6.51087	2.70285
HGLibA_01611	ALG11	1.5683	1.36345	10.8614	8.08962		1.46587	9.47553	6.46409	2.69245
HGLibA_37255	MRPL37	10.9781	2.72689	62.9963	24.2689		6.85248	43.6326	6.36742	2.67071
HGLibA_25250	hsa-mir-4447	3.92074	1.36345	11.9476	21.5723		2.64209	16.7599	6.34344	2.66526
HGLibA_28371	hsa-mir-6785	3.92074	1.36345	16.2922	17.0781		2.64209	16.6851	6.31511	2.65881
HGLibA_21017	HDAC6	1.5683	1.36345	10.8614	7.19077		1.46587	9.0261	6.1575	2.62234
HGLibA_02143	ANKRD7	4.70489	16.3614	60.824	67.4135		10.5331	64.1188	6.08734	2.60581
HGLibA_60416	UQCRQ	1.5683	4.09034	27.1536	7.19077		2.82932	17.1722	6.06937	2.60155
HGLibA_49867	S100B	1.5683	1.36345	13.0337	4.49423		1.46587	8.76398	5.97868	2.57983
HGLibA_62646	ZKSCAN5	9.40977	1.36345	28.2397	35.9539		5.38661	32.0968	5.95863	2.57498
HGLibA_41418	OR51S1	0.784148	2.72689	16.2922	4.49423		1.75552	10.3932	5.92029	2.56567
HGLibA_45343	PPP1R16B	2.35244	1.36345	8.68915	12.5838		1.85794	10.6365	5.72487	2.51724
HGLibA_02966	ARL4A	2.35244	2.72689	16.2922	12.5838		2.53967	14.438	5.68499	2.50716
HGLibA_35662	MARK4	3.92074	1.36345	6.51686	23.37		2.64209	14.9434	5.65591	2.49976
HGLibA_45285	PPM1N	1.5683	6.81724	18.4644	28.7631		4.19277	23.6138	5.63203	2.49365
HGLibA_56954	TLR9	5.48903	14.9979	68.427	46.74		10.2435	57.5835	5.62148	2.49095
HGLibA_28449	hsa-mir-6804	3.13659	2.72689	18.4644	14.3815		2.93174	16.423	5.60179	2.48589
HGLibA_04873	BSND	7.05733	1.36345	18.4644	26.9654		4.21039	22.7149	5.39497	2.43162
HGLibA_03981	B3GNT1	0.784148	1.36345	4.34457	7.19077		1.0738	5.76767	5.37129	2.42527
HGLibA_46406	PSMB7	10.1939	8.18068	48.8765	48.5377		9.1873	48.7071	5.30157	2.40642
HGLibA_49408	RPS26	5.48903	5.45379	38.015	19.7746		5.47141	28.8948	5.28106	2.40083
HGLibA_01359	AIMP2	0.784148	2.72689	7.603	10.7862		1.75552	9.19458	5.23752	2.38888
HGLibA_14911	ELK1	1.5683	1.36345	5.43072	9.88731		1.46587	7.65901	5.22489	2.3854
HGLibA_60762	UVRAG	18.0354	12.271	110.787	46.74		15.1532	78.7633	5.1978	2.3779
HGLibA_46357	PSMA1	0.784148	1.36345	2.17229	8.98846		1.0738	5.58038	5.19686	2.37764
HGLibA_05656	C19orf40	1.5683	4.09034	14.1199	15.2804		2.82932	14.7001	5.19564	2.3773
HGLibA_59474	TTLL1	5.48903	1.36345	19.5506	15.2804		3.42624	17.4155	5.08297	2.34567
HGLibA_22618	hsa-mir-1277	1.5683	1.36345	7.603	7.19077		1.46587	7.39689	5.04607	2.33516
HGLibA_14856	EIF5A	14.8988	13.6345	99.9252	44.0435		14.2666	71.9843	5.04564	2.33504
HGLibA_24215	hsa-mir-3654	0.784148	2.72689	8.68915	8.98846		1.75552	8.83881	5.03486	2.33195
HGLibA_25635	hsa-mir-4530	0.784148	4.09034	15.206	8.98846		2.43724	12.0972	4.96349	2.31135
HGLibA_34371	LPGAT1	3.92074	2.72689	23.8952	8.98846		3.32382	16.4418	4.94667	2.30646
HGLibA_25851	hsa-mir-4670	4.70489	1.36345	10.8614	18.8758		3.03417	14.8686	4.90039	2.2929
HGLibA_06072	C22orf31	0.784148	1.36345	8.68915	1.79769		1.0738	5.24342	4.88306	2.28779
HGLibA_31828	KDM8	12.5464	8.18068	34.7566	65.6158		10.3635	50.1862	4.84258	2.27578
HGLibA_00254	ABHD15	3.92074	6.81724	30.412	21.5723		5.36899	25.9922	4.84117	2.27536
HGLibA_46716	PTPMT1	18.0354	1.36345	54.3072	39.5492		9.69942	46.9282	4.83825	2.27448
HGLibA_58274	TONSL	2.35244	5.45379	8.68915	28.7631		3.90312	18.7261	4.79774	2.26235
HGLibA_13608	DNAJC27	0.784148	1.36345	2.17229	8.08962		1.0738	5.13095	4.77832	2.2565
HGLibA_10230	CMTM8	10.1939	4.09034	35.8427	32.3585		7.14213	34.1006	4.77457	2.25537
HGLibA_39034	NEUROG1	0.784148	2.72689	3.25843	13.4827		1.75552	8.37056	4.76814	2.25343
HGLibA_02969	ARL4C	4.70489	1.36345	10.8614	17.9769		3.03417	14.4192	4.75227	2.24862
HGLibA_34395	LPO	0.784148	1.36345	6.51686	3.59539		1.0738	5.05612	4.70864	2.23531
HGLibA_60971	VLDLR	1.5683	8.18068	20.6367	25.1677		4.87449	22.9022	4.69838	2.23216
HGLibA_05101	C10orf88	1.5683	5.45379	18.4644	14.3815		3.51104	16.423	4.67753	2.22575
HGLibA_51307	SHD	7.84148	6.81724	32.5843	35.9539		7.32936	34.2691	4.67559	2.22515
HGLibA_10811	COX15	6.27318	5.45379	30.412	24.2689		5.86348	27.3404	4.66283	2.22121
HGLibA_52734	SLCO1A2	0.784148	6.81724	28.2397	7.19077		3.80069	17.7153	4.66106	2.22066
HGLibA_29557	HSPA14	1.5683	4.09034	15.206	10.7862		2.82932	12.9961	4.59336	2.19955
HGLibA_30264	IL13RA2	2.35244	6.81724	28.2397	13.4827		4.58484	20.8612	4.55004	2.18588
HGLibA_44997	PORCN	3.92074	5.45379	11.9476	30.5608		4.68726	21.2542	4.53445	2.18093
HGLibA_13189	DHX36	0.784148	1.36345	4.34457	5.39308		1.0738	4.86883	4.53421	2.18085
HGLibA_55361	SYT2	7.05733	2.72689	17.3783	26.9654		4.89211	22.1718	4.53216	2.1802
HGLibA_65375	NonTargetingControlGuideForHuman_0992	2.35244	5.45379	17.3783	17.9769		3.90312	17.6776	4.5291	2.17923
HGLibA_63672	ZNF611	3.13659	4.09034	22.809	9.88731		3.61347	16.3482	4.52423	2.17767
HGLibA_05737	C1orf106	2.35244	2.72689	18.4644	4.49423		2.53967	11.4793	4.52001	2.17633
HGLibA_28539	hsa-mir-6827	9.40977	6.81724	44.5319	28.7631		8.1135	36.6475	4.51685	2.17532
HGLibA_05405	C15orf48	4.70489	4.09034	21.7229	17.9769		4.39761	19.8499	4.51379	2.17434
HGLibA_30847	IRAK2	4.70489	1.36345	7.603	19.7746		3.03417	13.6888	4.51156	2.17363
HGLibA_59812	UBA52	11.7622	2.72689	33.6704	31.4596		7.24455	32.565	4.49511	2.16836
HGLibA_42067	OTUD7B	3.13659	12.271	41.2735	27.8642		7.70381	34.5688	4.48724	2.16583
HGLibA_59931	UBE2O	5.48903	1.36345	16.2922	14.3815		3.42624	15.3368	4.47629	2.1623
HGLibA_17925	FOXO3	10.1939	8.18068	39.1012	43.1446		9.1873	41.1229	4.47606	2.16223
HGLibA_20842	HAPLN1	0.784148	4.09034	6.51686	15.2804		2.43724	10.8986	4.4717	2.16082
HGLibA_14671	EHD3	4.70489	1.36345	21.7229	5.39308		3.03417	13.558	4.46844	2.15977
HGLibA_24797	hsa-mir-4259	2.35244	5.45379	28.2397	6.29192		3.90312	17.2658	4.4236	2.14522
HGLibA_46457	PSMD3	3.92074	2.72689	3.25843	26.0665		3.32382	14.6625	4.41134	2.14122
HGLibA_43676	PHF7	3.92074	1.36345	8.68915	14.3815		2.64209	11.5353	4.36599	2.12631
HGLibA_34479	LRIT3	8.62562	10.9076	39.1012	45.8412		9.7666	42.4712	4.34861	2.12056
HGLibA_52032	SLC25A43	22.7403	12.271	67.3409	84.4916		17.5057	75.9162	4.33667	2.11659
HGLibA_55970	TBXAS1	15.683	2.72689	45.618	34.1562		9.20492	39.8871	4.33324	2.11544
HGLibA_02986	ARL6IP1	3.13659	2.72689	6.51686	18.8758		2.93174	12.6963	4.33064	2.11458
HGLibA_34559	LRRC18	2.35244	1.36345	4.34457	11.685		1.85794	8.01479	4.31379	2.10896
HGLibA_05461	C16orf58	5.48903	12.271	47.7903	28.7631		8.88003	38.2767	4.31043	2.10783
HGLibA_56119	TCP1	6.27318	10.9076	43.4457	30.5608		8.59038	37.0033	4.30752	2.10686
HGLibA_19118	GIPC1	2.35244	2.72689	6.51686	15.2804		2.53967	10.8986	4.29136	2.10143
HGLibA_34883	LTBP3	4.70489	2.72689	22.809	8.98846		3.71589	15.8987	4.27858	2.09713
HGLibA_63491	ZNF547	0.784148	1.36345	1.08614	8.08962		1.0738	4.58788	4.27258	2.09511
HGLibA_11828	CWF19L2	4.70489	14.9979	28.2397	55.7285		9.8514	41.9841	4.26174	2.09144
HGLibA_08177	CCRL2	3.13659	5.45379	14.1199	22.4712		4.29519	18.2955	4.25954	2.0907
HGLibA_28481	hsa-mir-6812	4.70489	1.36345	19.5506	6.29192		3.03417	12.9213	4.25858	2.09037
HGLibA_49693	RTN3	14.8988	2.72689	43.4457	31.4596		8.81285	37.4527	4.24978	2.08739
HGLibA_52907	SMARCB1	3.13659	2.72689	14.1199	10.7862		2.93174	12.453	4.24765	2.08666
HGLibA_10883	CPA1	3.92074	4.09034	30.412	3.59539		4.00554	17.0037	4.24505	2.08578
HGLibA_50686	SENP6	3.92074	1.36345	15.206	7.19077		2.64209	11.1984	4.23846	2.08354
HGLibA_57720	TMEM52	3.13659	1.36345	10.8614	8.08962		2.25002	9.47553	4.21131	2.07427
HGLibA_47820	RBM33	0.784148	1.36345	5.43072	3.59539		1.0738	4.51305	4.20289	2.07138
HGLibA_48714	RNASEH2A	14.8988	8.18068	56.4795	40.4481		11.5397	48.4638	4.19973	2.0703
HGLibA_50175	SCD5	1.5683	1.36345	3.25843	8.98846		1.46587	6.12345	4.17734	2.06259
HGLibA_19803	GPHN	0.784148	5.45379	4.34457	21.5723		3.11897	12.9584	4.15472	2.05475
HGLibA_55084	SUN5	6.27318	1.36345	11.9476	19.7746		3.81831	15.8611	4.15395	2.05449
HGLibA_31606	KCNK2	1.5683	4.09034	10.8614	12.5838		2.82932	11.7226	4.14327	2.05077
HGLibA_64549	NonTargetingControlGuideForHuman_0166	4.70489	1.36345	15.206	9.88731		3.03417	12.5467	4.13513	2.04793
HGLibA_59975	UBE3D	12.5464	17.7248	61.9102	62.9192		15.1356	62.4147	4.12371	2.04394
HGLibA_13805	DOT1L	4.70489	8.18068	24.9813	27.8642		6.44278	26.4228	4.10114	2.03603
HGLibA_26311	hsa-mir-4787	8.62562	4.09034	14.1199	37.7515		6.35798	25.9357	4.07924	2.0283
HGLibA_23134	hsa-mir-194-1	53.322	111.803	311.723	359.539		82.5624	335.631	4.06518	2.02332
HGLibA_34152	LOC100506688	7.05733	1.36345	10.8614	23.37		4.21039	17.1157	4.06512	2.0233
HGLibA_20828	HAND2	0.784148	4.09034	5.43072	14.3815		2.43724	9.90613	4.06448	2.02307
HGLibA_50313	SCO1	12.5464	13.6345	35.8427	70.11		13.0904	52.9764	4.04696	2.01684
HGLibA_39131	NFS1	16.4671	10.9076	61.9102	47.6389		13.6873	54.7745	4.00184	2.00066
HGLibA_33727	LHFPL4	6.27318	2.72689	15.206	20.6735		4.50004	17.9397	3.98658	1.99515
HGLibA_58529	TRAF1	4.70489	4.09034	26.0674	8.98846		4.39761	17.528	3.98579	1.99486
HGLibA_49293	RPL9	4.70489	9.54413	31.4982	25.1677		7.12451	28.3329	3.97683	1.99162
HGLibA_39861	NR1D1	8.62562	1.36345	21.7229	17.9769		4.99453	19.8499	3.97432	1.99071
HGLibA_50984	SF3A3	5.48903	2.72689	11.9476	20.6735		4.10796	16.3105	3.97046	1.98931
HGLibA_04760	BRCA1	3.13659	5.45379	19.5506	14.3815		4.29519	16.9661	3.95001	1.98186
HGLibA_44001	PIP5K1A	4.70489	1.36345	3.25843	20.6735		3.03417	11.9659	3.94374	1.97956
HGLibA_23274	hsa-mir-2110	29.7976	46.3572	101.011	198.645		38.0774	149.828	3.93483	1.9763
HGLibA_58722	TRIM23	5.48903	2.72689	15.206	17.0781		4.10796	16.142	3.92945	1.97433
HGLibA_32962	KRTAP19-5	10.1939	5.45379	22.809	38.6504		7.82385	30.7297	3.92769	1.97368
HGLibA_32526	KLK11	3.92074	1.36345	10.8614	9.88731		2.64209	10.3744	3.92657	1.97327
HGLibA_31019	ITGA3	0.784148	8.18068	16.2922	18.8758		4.48242	17.584	3.92288	1.97191
HGLibA_17785	FOLR2	4.70489	6.81724	32.5843	12.5838		5.76106	22.5841	3.92012	1.9709
HGLibA_10341	CNOT4	14.8988	14.9979	57.5656	59.3239		14.9484	58.4447	3.90978	1.96709
HGLibA_60770	UXT	8.62562	5.45379	16.2922	38.6504		7.03971	27.4713	3.90233	1.96434
HGLibA_22549	hsa-mir-1268a	3.13659	6.81724	16.2922	22.4712		4.97691	19.3817	3.89431	1.96137
HGLibA_29992	IFNE	5.48903	14.9979	45.618	34.1562		10.2435	39.8871	3.8939	1.96122
HGLibA_10453	COA5	2.35244	1.36345	10.8614	3.59539		1.85794	7.22841	3.89054	1.95997
HGLibA_03601	ATP1B4	9.40977	1.36345	18.4644	23.37		5.38661	20.9172	3.88319	1.95724
HGLibA_03626	ATP2C1	2.35244	1.36345	5.43072	8.98846		1.85794	7.20959	3.88041	1.95621
HGLibA_13024	DFNA5	2.35244	2.72689	15.206	4.49423		2.53967	9.85012	3.87851	1.9555
HGLibA_33219	LAIR1	4.70489	8.18068	23.8952	26.0665		6.44278	24.9809	3.87734	1.95507
HGLibA_14749	EIF2D	0.784148	1.36345	6.51686	1.79769		1.0738	4.15728	3.87157	1.95292
HGLibA_22471	hsa-mir-1254-2	0.784148	1.36345	6.51686	1.79769		1.0738	4.15728	3.87157	1.95292
HGLibA_14330	E4F1	46.2647	38.1765	184.644	142.018		42.2206	163.331	3.86851	1.95178
HGLibA_05238	C12orf40	1.5683	4.09034	11.9476	9.88731		2.82932	10.9174	3.85868	1.94811
HGLibA_29773	IBTK	5.48903	32.7227	64.0825	82.6939		19.1059	73.3882	3.84113	1.94153
HGLibA_41108	OR2L2	2.35244	1.36345	9.77529	4.49423		1.85794	7.13476	3.84014	1.94116
HGLibA_56571	THADA	9.40977	9.54413	46.7042	26.0665		9.47695	36.3854	3.83935	1.94086
HGLibA_07920	CCDC9	16.4671	8.18068	35.8427	58.425		12.3239	47.1339	3.82459	1.93531
HGLibA_57117	TMED9	1.5683	1.36345	7.603	3.59539		1.46587	5.5992	3.8197	1.93346
HGLibA_29732	HYAL3	6.27318	6.81724	29.3259	20.6735		6.54521	24.9997	3.81954	1.9334
HGLibA_59879	UBE2D4	3.13659	1.36345	10.8614	6.29192		2.25002	8.57668	3.81183	1.93048
HGLibA_31597	KCNK16	7.05733	5.45379	26.0674	21.5723		6.25556	23.8199	3.80779	1.92896
HGLibA_01575	ALDH4A1	9.40977	2.72689	22.809	23.37		6.06833	23.0895	3.80492	1.92787
HGLibA_31196	JAG2	0.784148	2.72689	4.34457	8.98846		1.75552	6.66652	3.79746	1.92503
HGLibA_28033	hsa-mir-661	2.35244	2.72689	7.603	11.685		2.53967	9.644	3.79735	1.92499
HGLibA_14123	DUS4L	3.92074	14.9979	24.9813	46.74		9.45933	35.8607	3.79104	1.92259
HGLibA_34873	LTB4R	2.35244	1.36345	8.68915	5.39308		1.85794	7.04111	3.78973	1.9221
HGLibA_12074	CYP1B1	0.784148	1.36345	5.43072	2.69654		1.0738	4.06363	3.78435	1.92005
HGLibA_26853	hsa-mir-526b	0.784148	1.36345	5.43072	2.69654		1.0738	4.06363	3.78435	1.92005
HGLibA_57141	TMEM106A	10.9781	8.18068	29.3259	43.1446		9.57937	36.2352	3.78263	1.91939
HGLibA_24224	hsa-mir-3656	3.92074	5.45379	28.2397	7.19077		4.68726	17.7153	3.77944	1.91817
HGLibA_13017	DEXI	10.1939	10.9076	29.3259	50.3354		10.5507	39.8306	3.77515	1.91653
HGLibA_35936	MCRS1	3.92074	2.72689	15.206	9.88731		3.32382	12.5467	3.77478	1.91639
HGLibA_57359	TMEM176A	13.3305	14.9979	35.8427	71.0089		14.1642	53.4258	3.77189	1.91529
HGLibA_16967	FBP2	4.70489	4.09034	19.5506	13.4827		4.39761	16.5166	3.75582	1.90913
HGLibA_37038	MPP2	5.48903	10.9076	28.2397	33.2573		8.19831	30.7485	3.7506	1.90712
HGLibA_09097	CEP112	10.9781	5.45379	44.5319	17.0781		8.21593	30.805	3.74942	1.90667
HGLibA_28647	hsa-mir-6855	6.27318	5.45379	35.8427	8.08962		5.86348	21.9662	3.74627	1.90545
HGLibA_25197	hsa-mir-4436b-1	1.5683	2.72689	9.77529	6.29192		2.14759	8.03361	3.74075	1.90333
HGLibA_14988	ELP5	2.35244	2.72689	16.2922	2.69654		2.53967	9.49435	3.73842	1.90243
HGLibA_00683	ACTRT3	2.35244	1.36345	2.17229	11.685		1.85794	6.92864	3.7292	1.89887
HGLibA_51429	SIGLEC5	2.35244	5.45379	11.9476	17.0781		3.90312	14.5128	3.71827	1.89463
HGLibA_59924	UBE2N	115.27	80.4434	422.51	303.81		97.8565	363.16	3.71115	1.89187
HGLibA_45917	PRMT5	0.784148	2.72689	7.603	5.39308		1.75552	6.49804	3.70149	1.88811
HGLibA_19570	GNPNAT1	6.27318	4.09034	8.68915	29.6619		5.18176	19.1755	3.70058	1.88775
HGLibA_20586	GTF3C3	7.84148	2.72689	13.0337	26.0665		5.28418	19.5501	3.69974	1.88743
HGLibA_28044	hsa-mir-663b	2.35244	2.72689	9.77529	8.98846		2.53967	9.38188	3.69413	1.88524
HGLibA_27683	hsa-mir-6090	1.5683	1.36345	5.43072	5.39308		1.46587	5.4119	3.69193	1.88438
HGLibA_52179	SLC2A8	8.62562	4.09034	5.43072	41.3469		6.35798	23.3888	3.67866	1.87918
HGLibA_42336	PAK4	6.27318	9.54413	18.4644	39.5492		7.90866	29.0068	3.66773	1.87489
HGLibA_49618	RSPH10B2	0.784148	2.72689	6.51686	6.29192		1.75552	6.40439	3.64814	1.86716
HGLibA_40799	OR10H3	3.13659	4.09034	11.9476	14.3815		3.61347	13.1646	3.64319	1.8652
HGLibA_51450	SIK1	1.5683	6.81724	20.6367	9.88731		4.19277	15.262	3.64008	1.86397
HGLibA_22857	hsa-mir-136	12.5464	4.09034	27.1536	33.2573		8.31835	30.2055	3.63118	1.86044
HGLibA_41414	OR51Q1	18.0354	6.81724	58.6518	31.4596		12.4263	45.0557	3.62583	1.85831
HGLibA_65039	NonTargetingControlGuideForHuman_0656	8.62562	8.18068	8.68915	52.1331		8.40315	30.4111	3.61901	1.8556
HGLibA_44980	POP5	3.92074	1.36345	6.51686	12.5838		2.64209	9.55036	3.61469	1.85387
HGLibA_50537	SEC61A2	7.84148	10.9076	43.4457	24.2689		9.37453	33.8573	3.61163	1.85265
HGLibA_00189	ABCC9	0.784148	1.36345	3.25843	4.49423		1.0738	3.87633	3.60993	1.85197
HGLibA_15705	EVPLL	1.5683	2.72689	1.08614	14.3815		2.14759	7.73384	3.60116	1.84846
HGLibA_17539	FITM1	0.784148	2.72689	5.43072	7.19077		1.75552	6.31074	3.5948	1.84591
HGLibA_21439	HIST1H2BJ	1.5683	5.45379	10.8614	14.3815		3.51104	12.6215	3.5948	1.84591
HGLibA_20387	GRWD1	32.15	8.18068	84.7192	60.2227		20.1654	72.471	3.59383	1.84552
HGLibA_49327	RPP38	17.2512	4.09034	53.221	23.37		10.6708	38.2955	3.58882	1.84351
HGLibA_34251	LOC643037	2.35244	6.81724	18.4644	14.3815		4.58484	16.423	3.58202	1.84077
HGLibA_56738	TICRR	3.92074	6.81724	19.5506	18.8758		5.36899	19.2132	3.57855	1.83937
HGLibA_60568	USP17L5	5.48903	2.72689	8.68915	20.6735		4.10796	14.6813	3.57387	1.83749
HGLibA_28419	hsa-mir-6797	14.1147	6.81724	47.7903	26.9654		10.4659	37.3779	3.57138	1.83648
HGLibA_52981	SMEK1	7.84148	9.54413	35.8427	26.0665		8.6928	30.9546	3.56095	1.83226
HGLibA_14774	EIF3D	7.84148	8.18068	28.2397	28.7631		8.01108	28.5014	3.55775	1.83096
HGLibA_22291	hsa-mir-1184-3	2.35244	2.72689	10.8614	7.19077		2.53967	9.0261	3.55405	1.82946
HGLibA_05746	C1orf111	10.1939	14.9979	44.5319	44.9423		12.5959	44.7371	3.55171	1.82852
HGLibA_02685	ARG1	42.344	46.3572	146.629	168.084		44.3506	157.357	3.54802	1.82701
HGLibA_13034	DGAT1	0.784148	2.72689	4.34457	8.08962		1.75552	6.2171	3.54145	1.82434
HGLibA_11320	CSF1	1.5683	4.09034	6.51686	13.4827		2.82932	9.99978	3.53434	1.82144
HGLibA_50593	SELP	23.5244	9.54413	51.0487	65.6158		16.5343	58.3323	3.52796	1.81883
HGLibA_24549	hsa-mir-3908	0.784148	1.36345	2.17229	5.39308		1.0738	3.78268	3.52272	1.81669
HGLibA_11182	CRKL	1.5683	2.72689	4.34457	10.7862		2.14759	7.56537	3.52272	1.81669
HGLibA_32571	KLRB1	6.27318	12.271	23.8952	41.3469		9.2721	32.621	3.51819	1.81483
HGLibA_10705	COPG1	3.92074	1.36345	8.68915	9.88731		2.64209	9.28823	3.51548	1.81372
HGLibA_04757	BRAT1	9.40977	10.9076	31.4982	39.5492		10.1587	35.5237	3.49688	1.80607
HGLibA_54207	SQSTM1	18.8195	21.8152	24.9813	116.85		20.3173	70.9157	3.4904	1.80339
HGLibA_27876	hsa-mir-645	0.784148	4.09034	15.206	1.79769		2.43724	8.50185	3.4883	1.80253
HGLibA_54426	SSH3	0.784148	2.72689	3.25843	8.98846		1.75552	6.12345	3.48811	1.80244
HGLibA_57843	TMEM9	2.35244	2.72689	3.25843	14.3815		2.53967	8.81999	3.47289	1.79614
HGLibA_38345	NAE1	3.92074	5.45379	20.6367	11.685		4.68726	16.1609	3.44783	1.78569
HGLibA_49957	SAMD12	0.784148	8.18068	17.3783	13.4827		4.48242	15.4305	3.44245	1.78344
HGLibA_62786	ZNF148	15.683	16.3614	60.824	49.4365		16.0222	55.1303	3.44088	1.78278
HGLibA_34067	LOC100130357	1.5683	2.72689	2.17229	12.5838		2.14759	7.37807	3.4355	1.78052
HGLibA_21101	HECW1	15.683	12.271	56.4795	39.5492		13.977	48.0144	3.43524	1.78041
HGLibA_06013	C20orf202	3.92074	12.271	24.9813	30.5608		8.09588	27.771	3.43027	1.77832
HGLibA_48442	RHEB	2.35244	6.81724	15.206	16.1792		4.58484	15.6926	3.42272	1.77514
HGLibA_29084	hsa-mir-7975	9.40977	31.3593	77.1162	62.0204		20.3845	69.5683	3.4128	1.77096
HGLibA_32819	KRT73	3.13659	1.36345	10.8614	4.49423		2.25002	7.67783	3.41234	1.77076
HGLibA_31395	KBTBD4	9.40977	10.9076	31.4982	37.7515		10.1587	34.6249	3.4084	1.7691
HGLibA_01451	AKAP9	13.3305	5.45379	27.1536	36.8527		9.39215	32.0031	3.40744	1.76869
HGLibA_54069	SPPL2C	8.62562	4.09034	21.7229	21.5723		6.35798	21.6476	3.40479	1.76757
HGLibA_01726	ALS2CR12	18.0354	14.9979	61.9102	50.3354		16.5167	56.1228	3.39795	1.76467
HGLibA_56213	TEAD1	11.7622	14.9979	42.3596	48.5377		13.3801	45.4487	3.39674	1.76415
HGLibA_12308	DAND5	20.3878	10.9076	41.2735	64.7169		15.6477	52.9952	3.38677	1.75991
HGLibA_64955	NonTargetingControlGuideForHuman_0572	24.3086	21.8152	102.097	53.9308		23.0619	78.0141	3.38282	1.75823
HGLibA_21233	HGC6.3	0.784148	2.72689	1.08614	10.7862		1.75552	5.93615	3.38142	1.75763
HGLibA_49075	RP1	0.784148	1.36345	5.43072	1.79769		1.0738	3.61421	3.36582	1.75096
HGLibA_55470	TADA1	10.1939	4.09034	22.809	25.1677		7.14213	23.9884	3.35871	1.74791
HGLibA_17372	FGF13	3.92074	4.09034	15.206	11.685		4.00554	13.4455	3.35673	1.74706
HGLibA_47314	RABL2A	10.1939	9.54413	44.5319	21.5723		9.86902	33.0521	3.34907	1.74376
HGLibA_64023	ZNF780B	9.40977	9.54413	23.8952	39.5492		9.47695	31.7222	3.3473	1.743
HGLibA_35054	LYSMD2	2.35244	1.36345	4.34457	8.08962		1.85794	6.2171	3.34622	1.74253
HGLibA_52828	SLMO2	2.35244	2.72689	9.77529	7.19077		2.53967	8.48303	3.34021	1.73994
HGLibA_50739	2021-09-07	25.8769	23.1786	84.7192	79.0985		24.5277	81.9088	3.33944	1.73961
HGLibA_63713	ZNF627	16.4671	4.09034	22.809	45.8412		10.2787	34.3251	3.33943	1.7396
HGLibA_10375	CNR1	1.5683	6.81724	16.2922	11.685		4.19277	13.9886	3.33636	1.73828
HGLibA_11411	CSNK2B	7.05733	5.45379	28.2397	13.4827		6.25556	20.8612	3.33483	1.73761
HGLibA_56989	TM4SF20	10.1939	10.9076	27.1536	43.1446		10.5507	35.1491	3.33143	1.73614
HGLibA_13540	DNAJB3	2.35244	4.09034	9.77529	11.685		3.22139	10.7301	3.3309	1.73591
HGLibA_03513	ATIC	3.13659	1.36345	8.68915	6.29192		2.25002	7.49054	3.3291	1.73513
HGLibA_51555	SKA3	10.1939	8.18068	31.4982	29.6619		9.1873	30.58	3.32851	1.73488
HGLibA_42526	PARP4	11.7622	10.9076	41.2735	34.1562		11.3349	37.7148	3.32732	1.73436
HGLibA_55995	TCEAL2	9.40977	14.9979	38.015	43.1446		12.2038	40.5798	3.32517	1.73343
HGLibA_20621	GTPBP8	4.70489	6.81724	13.0337	25.1677		5.76106	19.1007	3.31549	1.72922
HGLibA_15682	EVC2	8.62562	6.81724	15.206	35.9539		7.72143	25.5799	3.31285	1.72807
HGLibA_32730	KRT19	13.3305	13.6345	69.5132	19.7746		13.4825	44.6439	3.31125	1.72738
HGLibA_01200	AGMAT	24.3086	14.9979	39.1012	90.7835		19.6532	64.9423	3.30441	1.72439
HGLibA_10329	CNOT10	7.84148	5.45379	24.9813	18.8758		6.64763	21.9285	3.2987	1.7219
HGLibA_09625	CHST14	10.1939	20.4517	54.3072	46.74		15.3228	50.5236	3.29728	1.72128
HGLibA_06226	C3orf30	2.35244	1.36345	3.25843	8.98846		1.85794	6.12345	3.29582	1.72064
HGLibA_28876	hsa-mir-7113	5.48903	2.72689	5.43072	21.5723		4.10796	13.5015	3.28667	1.71663
HGLibA_22509	hsa-mir-126	15.683	8.18068	32.5843	45.8412		11.9318	39.2127	3.2864	1.71651
HGLibA_22767	hsa-mir-1302-6	25.0927	20.4517	85.8053	63.8181		22.7722	74.8117	3.28522	1.71599
HGLibA_00071	AARS2	4.70489	4.09034	16.2922	12.5838		4.39761	14.438	3.28314	1.71508
HGLibA_16778	FAM86C1	0.784148	1.36345	4.34457	2.69654		1.0738	3.52056	3.2786	1.71308
HGLibA_35496	MAP4	0.784148	1.36345	4.34457	2.69654		1.0738	3.52056	3.2786	1.71308
HGLibA_53268	SNRPD2	18.0354	2.72689	29.3259	38.6504		10.3811	33.9881	3.27403	1.71107
HGLibA_48533	RIF1	5.48903	2.72689	15.206	11.685		4.10796	13.4455	3.27303	1.71063
HGLibA_64548	NonTargetingControlGuideForHuman_0165	12.5464	14.9979	46.7042	43.1446		13.7721	44.9244	3.26198	1.70575
HGLibA_23869	hsa-mir-3180-4	7.05733	2.72689	7.603	24.2689		4.89211	15.9359	3.25747	1.70375
HGLibA_26169	hsa-mir-4754	3.13659	8.18068	26.0674	10.7862		5.65864	18.4268	3.2564	1.70328
HGLibA_54975	STYX	5.48903	5.45379	23.8952	11.685		5.47141	17.7901	3.25146	1.70109
HGLibA_19929	GPR150	14.8988	25.9055	70.5993	62.0204		20.4021	66.3099	3.25014	1.7005
HGLibA_04514	BIRC2	9.40977	1.36345	9.77529	25.1677		5.38661	17.4715	3.24351	1.69755
HGLibA_04925	BTBD9	68.2208	44.9938	231.349	134.827		56.6073	183.088	3.23435	1.69348
HGLibA_45701	PRDX3	10.1939	16.3614	28.2397	57.5262		13.2776	42.8829	3.22971	1.69141
HGLibA_22597	hsa-mir-1273f	12.5464	24.542	32.5843	87.1881		18.5442	59.8862	3.22938	1.69126
HGLibA_46714	PTPMT1	41.5598	42.2669	130.337	140.22		41.9133	135.279	3.22758	1.69045
HGLibA_08559	CDC42BPB	14.8988	2.72689	32.5843	24.2689		8.81285	28.4266	3.22558	1.68956
HGLibA_28255	hsa-mir-6760	12.5464	9.54413	32.5843	38.6504		11.0452	35.6173	3.22468	1.68915
HGLibA_58375	TP53TG3D	18.8195	24.542	70.5993	69.2112		21.6808	69.9052	3.22429	1.68898
HGLibA_50704	SEPHS2	17.2512	5.45379	28.2397	44.9423		11.3525	36.591	3.22316	1.68848
HGLibA_07058	CAMK1	5.48903	2.72689	7.603	18.8758		4.10796	13.2394	3.22286	1.68834
HGLibA_53326	SNX14	18.0354	13.6345	58.6518	43.1446		15.8349	50.8982	3.2143	1.6845
HGLibA_59215	TSPAN31	25.8769	17.7248	61.9102	78.1996		21.8008	70.0549	3.2134	1.6841
HGLibA_30714	INTS6	8.62562	20.4517	48.8765	44.0435		14.5387	46.46	3.19561	1.67609
HGLibA_57226	TMEM132D	11.7622	19.0883	29.3259	69.2112		15.4252	49.2685	3.19402	1.67537
HGLibA_57454	TMEM199	1.5683	1.36345	2.17229	7.19077		1.46587	4.68153	3.19368	1.67522
HGLibA_43137	PDGFD	17.2512	23.1786	81.4608	47.6389		20.2149	64.5498	3.19318	1.67499
HGLibA_61985	YLPM1	0.784148	1.36345	3.25843	3.59539		1.0738	3.42691	3.19139	1.67419
HGLibA_53143	SMYD2	2.35244	4.09034	4.34457	16.1792		3.22139	10.2619	3.18555	1.67154
HGLibA_48722	RNASEH2C	10.9781	8.18068	35.8427	25.1677		9.57937	30.5052	3.18447	1.67105
HGLibA_01475	AKR1B10	7.84148	4.09034	21.7229	16.1792		5.96591	18.9511	3.17656	1.66746
HGLibA_33071	KRTAP5-1	3.92074	1.36345	8.68915	8.08962		2.64209	8.38938	3.17528	1.66688
HGLibA_39203	NHS	4.70489	1.36345	17.3783	1.79769		3.03417	9.58799	3.16001	1.65993
HGLibA_20850	HAPLN4	10.9781	6.81724	22.809	33.2573		8.89765	28.0332	3.15063	1.65564
HGLibA_48818	RNF144B	10.9781	6.81724	17.3783	38.6504		8.89765	28.0143	3.14851	1.65467
HGLibA_19985	GPR180	4.70489	1.36345	6.51686	12.5838		3.03417	9.55036	3.1476	1.65425
HGLibA_27334	hsa-mir-5690	8.62562	5.45379	11.9476	32.3585		7.03971	22.153	3.14687	1.65392
HGLibA_00055	AAMP	4.70489	6.81724	17.3783	18.8758		5.76106	18.127	3.14648	1.65374
HGLibA_31600	KCNK17	6.27318	2.72689	13.0337	15.2804		4.50004	14.1571	3.14599	1.65351
HGLibA_31345	KAT5	9.40977	6.81724	24.9813	26.0665		8.1135	25.5239	3.14586	1.65345
HGLibA_04449	BEX5	3.13659	12.271	30.412	17.9769		7.70381	24.1945	3.14059	1.65103
HGLibA_37059	MPPED1	7.05733	4.09034	15.206	19.7746		5.57383	17.4903	3.13793	1.64981
HGLibA_39291	NKAPL	4.70489	8.18068	20.6367	19.7746		6.44278	20.2057	3.13617	1.649
HGLibA_64936	NonTargetingControlGuideForHuman_0553	21.172	32.7227	87.9776	80.8962		26.9474	84.4369	3.1334	1.64773
HGLibA_16994	FBXL19	47.833	46.3572	99.9252	195.05		47.0951	147.487	3.13169	1.64694
HGLibA_11232	CRTC2	9.40977	5.45379	19.5506	26.9654		7.43178	23.258	3.12953	1.64595
HGLibA_21231	HFM1	10.1939	6.81724	16.2922	36.8527		8.50558	26.5724	3.12412	1.64345
HGLibA_17026	FBXO11	3.92074	2.72689	10.8614	9.88731		3.32382	10.3744	3.12122	1.64211
HGLibA_08038	CCL7	55.6745	49.0841	170.525	156.399		52.3793	163.462	3.12074	1.64189
HGLibA_29549	HSPA12B	30.5818	38.1765	112.959	101.57		34.3791	107.264	3.12004	1.64156
HGLibA_23506	hsa-mir-302e	23.5244	31.3593	91.2361	79.9973		27.4419	85.6167	3.11993	1.64151
HGLibA_13796	DONSON	2.35244	2.72689	3.25843	12.5838		2.53967	7.92114	3.11897	1.64107
HGLibA_37227	MRPL27	8.62562	6.81724	23.8952	24.2689		7.72143	24.082	3.11885	1.64102
HGLibA_41778	OR8A1	2.35244	8.18068	18.4644	14.3815		5.26656	16.423	3.11835	1.64078
HGLibA_39255	NIPBL	10.1939	14.9979	43.4457	35.055		12.5959	39.2504	3.11612	1.63975
HGLibA_41445	OR52E2	23.5244	16.3614	84.7192	39.5492		19.9429	62.1342	3.11561	1.63951
HGLibA_14619	EFTUD2	3.13659	6.81724	28.2397	2.69654		4.97691	15.4681	3.10798	1.63598
HGLibA_35679	MAS1L	0.784148	4.09034	4.34457	10.7862		2.43724	7.56537	3.10406	1.63416
HGLibA_34900	LTK	4.70489	6.81724	19.5506	16.1792		5.76106	17.8649	3.10098	1.63272
HGLibA_34459	LRGUK	29.7976	21.8152	83.6331	76.4019		25.8064	80.0175	3.10069	1.63259
HGLibA_29929	IFITM10	5.48903	9.54413	24.9813	21.5723		7.51658	23.2768	3.09673	1.63074
HGLibA_11966	CXXC1	25.8769	16.3614	89.0638	41.3469		21.1191	65.2054	3.0875	1.62644
HGLibA_38995	NETO2	7.05733	13.6345	52.1349	11.685		10.3459	31.9099	3.08431	1.62495
HGLibA_64656	NonTargetingControlGuideForHuman_0273	6.27318	6.81724	15.206	25.1677		6.54521	20.1869	3.08422	1.62491
HGLibA_15870	F2RL3	8.62562	17.7248	27.1536	53.9308		13.1752	40.5422	3.07715	1.6216
HGLibA_14342	EARS2	4.70489	5.45379	8.68915	22.4712		5.07934	15.5802	3.06736	1.617
HGLibA_12428	DCAF13	10.1939	6.81724	31.4982	20.6735		8.50558	26.0858	3.06691	1.61678
HGLibA_08524	CDC23	2.35244	6.81724	6.51686	21.5723		4.58484	14.0446	3.06327	1.61507
HGLibA_17538	FIS1	36.8549	10.9076	71.6855	74.6042		23.8813	73.1449	3.06286	1.61488
HGLibA_31712	KCTD13	9.40977	4.09034	26.0674	15.2804		6.75006	20.6739	3.06278	1.61484
HGLibA_29966	IFNA21	21.9561	2.72689	46.7042	28.7631		12.3415	37.7336	3.05746	1.61233
HGLibA_38629	NCOA3	8.62562	13.6345	34.7566	33.2573		11.13	34.007	3.05542	1.61137
HGLibA_32279	KIR3DL1	2.35244	1.36345	3.25843	8.08962		1.85794	5.67402	3.05392	1.61066
HGLibA_45848	PRKCSH	6.27318	1.36345	15.206	8.08962		3.81831	11.6478	3.05051	1.60905
HGLibA_30684	INSM2	7.05733	5.45379	22.809	15.2804		6.25556	19.0447	3.04444	1.60618
HGLibA_20816	HAGHL	11.7622	4.09034	34.7566	13.4827		7.92628	24.1196	3.043	1.60549
HGLibA_46992	PYROXD1	1.5683	10.9076	21.7229	16.1792		6.23794	18.9511	3.03803	1.60314
HGLibA_18236	FXYD5	15.683	35.4496	54.3072	100.671		25.5663	77.489	3.0309	1.59975
HGLibA_22312	hsa-mir-1199	4.70489	1.36345	7.603	10.7862		3.03417	9.19458	3.03035	1.59948
HGLibA_23041	hsa-mir-1825	36.0708	50.4475	122.734	139.321		43.2592	131.028	3.0289	1.59879
HGLibA_38940	NEK4	5.48903	12.271	24.9813	28.7631		8.88003	26.8722	3.02614	1.59748
HGLibA_23854	hsa-mir-3180-1	1.5683	2.72689	7.603	5.39308		2.14759	6.49804	3.02573	1.59728
HGLibA_31644	KCNN2	5.48903	5.45379	19.5506	13.4827		5.47141	16.5166	3.01872	1.59394
HGLibA_28466	hsa-mir-6809	9.40977	4.09034	17.3783	23.37		6.75006	20.3742	3.01837	1.59377
HGLibA_39718	NPEPL1	25.0927	6.81724	31.4982	64.7169		15.955	48.1075	3.01521	1.59226
HGLibA_14336	EAF2	3.13659	1.36345	5.43072	8.08962		2.25002	6.76017	3.00449	1.58712
HGLibA_05275	C12orf61	2.35244	8.18068	16.2922	15.2804		5.26656	15.7863	2.99745	1.58374
HGLibA_61138	VSIG8	29.7976	44.9938	152.06	71.9077		37.3957	111.984	2.99457	1.58235
HGLibA_28931	hsa-mir-7162	6.27318	2.72689	15.206	11.685		4.50004	13.4455	2.98787	1.57912
HGLibA_47479	RANBP1	21.172	42.2669	122.734	66.5146		31.7194	94.6244	2.98317	1.57685
HGLibA_30797	IQCF3	12.5464	12.271	32.5843	41.3469		12.4087	36.9656	2.97901	1.57483
HGLibA_63007	ZNF28	15.683	24.542	58.6518	61.1216		20.1125	59.8867	2.97758	1.57414
HGLibA_50868	SERPINE2	203.094	158.16	757.042	318.192		180.627	537.617	2.97639	1.57356
HGLibA_39696	NPB	14.8988	12.271	46.7042	34.1562		13.5849	40.4302	2.97611	1.57343
HGLibA_30256	IL12RB2	32.9342	23.1786	128.165	38.6504		28.0564	83.4077	2.97286	1.57185
HGLibA_59766	TYSND1	11.7622	6.81724	22.809	32.3585		9.28972	27.5837	2.96927	1.57011
HGLibA_13751	DOCK6	20.3878	9.54413	35.8427	53.0319		14.966	44.4373	2.96922	1.57009
HGLibA_26596	hsa-mir-5096	3.13659	1.36345	4.34457	8.98846		2.25002	6.66652	2.96287	1.567
HGLibA_49144	RPL10A	1.5683	4.09034	3.25843	13.4827		2.82932	8.37056	2.95851	1.56487
HGLibA_22846	hsa-mir-135a-1	10.1939	16.3614	21.7229	56.6273		13.2776	39.1751	2.95046	1.56094
HGLibA_42544	PARVA	6.27318	8.18068	28.2397	14.3815		7.22693	21.3106	2.94878	1.56012
HGLibA_47571	RARRES2	0.784148	1.36345	5.43072	0.898846		1.0738	3.16478	2.94728	1.55938
HGLibA_23487	hsa-mir-301b	7.84148	14.9979	35.8427	31.4596		11.4197	33.6512	2.94677	1.55913
HGLibA_55236	SYK	3.13659	2.72689	1.08614	16.1792		2.93174	8.63269	2.94456	1.55805
HGLibA_48435	RHCG	23.5244	6.81724	43.4457	45.8412		15.1708	44.6435	2.94272	1.55715
HGLibA_22786	hsa-mir-1304	3.92074	10.9076	18.4644	25.1677		7.41416	21.8161	2.94249	1.55704
HGLibA_36573	MIOS	12.5464	5.45379	41.2735	11.685		9.00007	26.4792	2.94211	1.55685
HGLibA_25508	hsa-mir-4507	14.1147	20.4517	57.5656	44.0435		17.2832	50.8045	2.93954	1.55559
HGLibA_56862	TJP2	38.4232	38.1765	99.9252	124.94		38.2999	112.432	2.93558	1.55365
HGLibA_29093	hsa-mir-7977	3.92074	1.36345	6.51686	8.98846		2.64209	7.75266	2.93429	1.55301
HGLibA_21360	HIST1H1B	6.27318	8.18068	21.7229	20.6735		7.22693	21.1982	2.93322	1.55248
HGLibA_49262	RPL39	6.27318	10.9076	20.6367	29.6619		8.59038	25.1493	2.92762	1.54973
HGLibA_43582	PGS1	7.05733	16.3614	32.5843	35.9539		11.7093	34.2691	2.92664	1.54925
HGLibA_48102	RELB	11.7622	9.54413	38.015	24.2689		10.6532	31.1419	2.92326	1.54758
HGLibA_25184	hsa-mir-4435-1	2.35244	12.271	18.4644	24.2689		7.31173	21.3666	2.92224	1.54708
HGLibA_18828	GCSAM	43.9123	54.5379	145.543	142.018		49.2251	143.78	2.92088	1.5464
HGLibA_59783	U2AF1L4	6.27318	12.271	32.5843	21.5723		9.2721	27.0783	2.92041	1.54617
HGLibA_16775	FAM86B2	18.0354	24.542	56.4795	67.4135		21.2887	61.9465	2.90983	1.54093
HGLibA_06106	C2CD5	74.494	70.8993	158.577	264.261		72.6966	211.419	2.90823	1.54014
HGLibA_22896	hsa-mir-144	4.70489	2.72689	5.43072	16.1792		3.71589	10.805	2.90778	1.53992
HGLibA_49404	RPS25	7.84148	2.72689	21.7229	8.98846		5.28418	15.3557	2.90597	1.53902
HGLibA_02962	ARL3	2.35244	2.72689	2.17229	12.5838		2.53967	7.37807	2.90513	1.5386
HGLibA_25869	hsa-mir-4675	18.0354	13.6345	43.4457	48.5377		15.8349	45.9917	2.90445	1.53826
HGLibA_33845	LIN28A	14.8988	23.1786	52.1349	58.425		19.0387	55.28	2.90356	1.53782
HGLibA_34737	LRRFIP1	6.27318	1.36345	8.68915	13.4827		3.81831	11.0859	2.90336	1.53772
HGLibA_21082	HEATR6	3.13659	12.271	19.5506	25.1677		7.70381	22.3591	2.90235	1.53722
HGLibA_20257	GRHPR	50.1854	24.542	115.131	101.57		37.3637	108.35	2.89988	1.53599
HGLibA_24249	hsa-mir-3661	54.8903	53.1744	173.783	139.321		54.0324	156.552	2.89737	1.53475
HGLibA_07026	CALM2	7.84148	6.81724	32.5843	9.88731		7.32936	21.2358	2.89736	1.53474
HGLibA_20927	HBG2	24.3086	14.9979	70.5993	43.1446		19.6532	56.872	2.89377	1.53295
HGLibA_50635	SEMA4C	9.40977	4.09034	7.603	31.4596		6.75006	19.5313	2.8935	1.53282
HGLibA_25416	hsa-mir-4486	11.7622	38.1765	92.3222	52.1331		24.9694	72.2276	2.89265	1.53239
HGLibA_28607	hsa-mir-6845	2.35244	4.09034	14.1199	4.49423		3.22139	9.30705	2.88914	1.53064
HGLibA_02496	APOBEC4	0.784148	4.09034	8.68915	5.39308		2.43724	7.04111	2.88896	1.53055
HGLibA_26134	hsa-mir-4746	3.92074	6.81724	13.0337	17.9769		5.36899	15.5053	2.88794	1.53004
HGLibA_44626	PMVK	58.0269	32.7227	133.596	127.636		45.3748	130.616	2.8786	1.52537
HGLibA_63776	ZNF665	11.7622	14.9979	34.7566	42.2458		13.3801	38.5012	2.8775	1.52482
HGLibA_09282	CFL1	39.2074	12.271	71.6855	76.4019		25.7392	74.0437	2.87669	1.52441
HGLibA_37286	MRPL47	8.62562	16.3614	20.6367	51.2342		12.4935	35.9355	2.87634	1.52423
HGLibA_30198	IK	23.5244	44.9938	135.768	61.1216		34.2591	98.4447	2.87354	1.52283
HGLibA_21325	HINT1	27.4452	6.81724	74.9439	23.37		17.1312	49.157	2.86944	1.52077
HGLibA_52408	SLC39A7	5.48903	1.36345	9.77529	9.88731		3.42624	9.8313	2.86941	1.52076
HGLibA_27234	hsa-mir-5585	26.661	17.7248	60.824	66.5146		22.1929	63.6693	2.8689	1.5205
HGLibA_54931	STX2	10.1939	13.6345	31.4982	36.8527		11.9142	34.1754	2.86846	1.52028
HGLibA_11657	CTNNBL1	9.40977	5.45379	17.3783	25.1677		7.43178	21.273	2.86244	1.51724
HGLibA_06549	C7orf49	10.1939	8.18068	39.1012	13.4827		9.1873	26.2919	2.86177	1.51691
HGLibA_38422	NAPG	27.4452	19.0883	68.427	64.7169		23.2667	66.572	2.86125	1.51665
HGLibA_64037	ZNF785	8.62562	10.9076	21.7229	34.1562		9.7666	27.9395	2.86072	1.51638
HGLibA_09155	CEP68	1.5683	2.72689	8.68915	3.59539		2.14759	6.14227	2.86007	1.51605
HGLibA_12403	DBR1	2.35244	4.09034	13.0337	5.39308		3.22139	9.2134	2.86007	1.51605
HGLibA_36772	MMP11	7.05733	5.45379	24.9813	10.7862		6.25556	17.8837	2.85885	1.51544
HGLibA_53136	SMURF2	5.48903	9.54413	24.9813	17.9769		7.51658	21.4791	2.85756	1.51479
HGLibA_56890	TLDC1	3.13659	2.72689	3.25843	13.4827		2.93174	8.37056	2.85515	1.51357
HGLibA_49302	RPLP2	9.40977	13.6345	47.7903	17.9769		11.5221	32.8836	2.85396	1.51296
HGLibA_32855	KRT84	10.1939	2.72689	20.6367	16.1792		6.46041	18.408	2.84935	1.51063
HGLibA_63597	ZNF581	8.62562	4.09034	11.9476	24.2689		6.35798	18.1082	2.84811	1.51
HGLibA_21424	HIST1H2BE	2.35244	2.72689	10.8614	3.59539		2.53967	7.22841	2.8462	1.50904
HGLibA_18173	FURIN	3.92074	2.72689	5.43072	13.4827		3.32382	9.45671	2.84514	1.5085
HGLibA_38363	NAGS	19.6037	17.7248	52.1349	53.9308		18.6643	53.0328	2.84141	1.50661
HGLibA_34273	LOC650293	8.62562	13.6345	27.1536	35.9539		11.13	31.5537	2.835	1.50335
HGLibA_57542	TMEM230	1.5683	4.09034	4.34457	11.685		2.82932	8.01479	2.83276	1.50221
HGLibA_13626	DNAJC5B	1.5683	4.09034	4.34457	11.685		2.82932	8.01479	2.83276	1.50221
HGLibA_37261	MRPL39	42.344	50.4475	156.405	106.064		46.3958	131.234	2.82858	1.50008
HGLibA_36942	MORC3	7.84148	4.09034	13.0337	20.6735		5.96591	16.8536	2.82498	1.49824
HGLibA_46722	PTPN11	19.6037	25.9055	72.7716	55.7285		22.7546	64.25	2.82361	1.49754
HGLibA_20873	HAUS1	1.5683	2.72689	7.603	4.49423		2.14759	6.04862	2.81646	1.49388
HGLibA_28083	hsa-mir-6717	1.5683	4.09034	14.1199	1.79769		2.82932	7.95878	2.81297	1.49209
HGLibA_30408	IL2RB	11.7622	14.9979	40.1873	35.055		13.3801	37.6212	2.81173	1.49146
HGLibA_05228	C12orf29	17.2512	28.6324	65.1686	63.8181		22.9418	64.4934	2.81117	1.49117
HGLibA_33751	LHX6	5.48903	10.9076	32.5843	13.4827		8.19831	23.0335	2.80954	1.49034
HGLibA_01882	ANAPC4	2.35244	2.72689	9.77529	4.49423		2.53967	7.13476	2.80933	1.49023
HGLibA_56364	TEX22	1.5683	2.72689	2.17229	9.88731		2.14759	6.0298	2.8077	1.48939
HGLibA_46496	PSMG2	8.62562	6.81724	27.1536	16.1792		7.72143	21.6664	2.80601	1.48852
HGLibA_09656	CHSY1	47.833	38.1765	164.008	77.3008		43.0048	120.654	2.8056	1.48831
HGLibA_45955	PROK2	2.35244	10.9076	11.9476	25.1677		6.63001	18.5576	2.79904	1.48493
HGLibA_21093	HECTD1	50.1854	36.8131	140.113	103.367		43.4993	121.74	2.79867	1.48474
HGLibA_00448	ACKR4	10.9781	14.9979	35.8427	36.8527		12.988	36.3477	2.79856	1.48469
HGLibA_40048	NSL1	10.9781	13.6345	29.3259	39.5492		12.3063	34.4376	2.79838	1.48459
HGLibA_62566	ZFYVE20	27.4452	35.4496	112.959	62.9192		31.4474	87.9391	2.79639	1.48356
HGLibA_56700	THTPA	3.92074	4.09034	15.206	7.19077		4.00554	11.1984	2.79573	1.48322
HGLibA_13681	DNLZ	7.84148	10.9076	38.015	14.3815		9.37453	26.1983	2.79462	1.48265
HGLibA_19515	GNG12	11.7622	10.9076	33.6704	29.6619		11.3349	31.6662	2.79369	1.48217
HGLibA_09724	CIRH1A	4.70489	4.09034	17.3783	7.19077		4.39761	12.2845	2.79345	1.48205
HGLibA_04513	BIN3	22.7403	20.4517	82.5469	37.7515		21.596	60.1492	2.7852	1.47778
HGLibA_41998	OSTF1	5.48903	6.81724	16.2922	17.9769		6.15313	17.1345	2.78468	1.47751
HGLibA_47789	RBM18	15.683	29.9958	59.7379	67.4135		22.8394	63.5757	2.7836	1.47695
HGLibA_44979	POP4	18.8195	10.9076	52.1349	30.5608		14.8636	41.3478	2.78183	1.47603
HGLibA_48532	RIF1	40.7757	36.8131	134.682	80.8962		38.7944	107.789	2.77847	1.47429
HGLibA_07543	CCDC112	15.683	5.45379	38.015	20.6735		10.5684	29.3442	2.77661	1.47332
HGLibA_29794	ICAM5	8.62562	10.9076	17.3783	36.8527		9.7666	27.1155	2.77635	1.47319
HGLibA_48983	RNF6	4.70489	17.7248	32.5843	29.6619		11.2148	31.1231	2.77517	1.47258
HGLibA_15002	EMC1	36.8549	25.9055	71.6855	102.468		31.3802	87.077	2.7749	1.47244
HGLibA_51441	SIGLEC9	0.784148	5.45379	6.51686	10.7862		3.11897	8.65151	2.77384	1.47188
HGLibA_20597	GTPBP1	14.1147	9.54413	52.1349	13.4827		11.8294	32.8088	2.7735	1.47171
HGLibA_41317	OR4K17	0.784148	1.36345	3.25843	2.69654		1.0738	2.97748	2.77286	1.47137
HGLibA_03473	ATG16L1	1.5683	1.36345	5.43072	2.69654		1.46587	4.06363	2.77216	1.47101
HGLibA_37000	MPDU1	2.35244	1.36345	7.603	2.69654		1.85794	5.14977	2.77176	1.4708
HGLibA_61265	WBP2	2.35244	8.18068	7.603	21.5723		5.26656	14.5877	2.76986	1.46981
HGLibA_21840	HNRNPM	10.1939	5.45379	27.1536	16.1792		7.82385	21.6664	2.76928	1.46951
HGLibA_33466	LCN2	2.35244	5.45379	5.43072	16.1792		3.90312	10.805	2.7683	1.469
HGLibA_36062	MED21	1.5683	5.45379	3.25843	16.1792		3.51104	9.71883	2.76808	1.46888
HGLibA_44805	POLE3	5.48903	4.09034	13.0337	13.4827		4.78969	13.2582	2.76807	1.46888
HGLibA_41955	OSBPL8	3.92074	6.81724	5.43072	24.2689		5.36899	14.8498	2.76584	1.46772
HGLibA_16407	FAM19A5	3.13659	8.18068	24.9813	6.29192		5.65864	15.6366	2.76332	1.4664
HGLibA_52263	SLC35C2	7.84148	6.81724	26.0674	14.3815		7.32936	20.2245	2.75938	1.46435
HGLibA_39730	NPFFR2	7.05733	1.36345	4.34457	18.8758		4.21039	11.6102	2.75751	1.46336
HGLibA_13679	DNLZ	29.7976	25.9055	56.4795	97.0754		27.8516	76.7774	2.75667	1.46292
HGLibA_28155	hsa-mir-6737	23.5244	20.4517	51.0487	70.11		21.9881	60.5794	2.7551	1.46211
HGLibA_57022	TMA16	2.35244	5.45379	15.206	6.29192		3.90312	10.749	2.75395	1.4615
HGLibA_14160	DUSP21	1.5683	19.0883	32.5843	24.2689		10.3283	28.4266	2.75231	1.46064
HGLibA_22884	hsa-mir-141	31.3659	29.9958	81.4608	87.1881		30.6809	84.3244	2.74844	1.45861
HGLibA_59925	UBE2N	18.8195	25.9055	44.5319	78.1996		22.3625	61.3658	2.74413	1.45635
HGLibA_09346	CHAF1A	7.84148	5.45379	23.8952	12.5838		6.64763	18.2395	2.74376	1.45615
HGLibA_01755	AMBRA1	68.2208	46.3572	165.094	149.208		57.289	157.151	2.74313	1.45582
HGLibA_17576	FKBP4	6.27318	6.81724	15.206	20.6735		6.54521	17.9397	2.7409	1.45465
HGLibA_34952	LY6G6C	27.4452	19.0883	61.9102	65.6158		23.2667	63.763	2.74052	1.45445
HGLibA_30548	IMPDH2	3.13659	2.72689	9.77529	6.29192		2.93174	8.03361	2.74022	1.45429
HGLibA_41903	ORC6	3.13659	2.72689	9.77529	6.29192		2.93174	8.03361	2.74022	1.45429
HGLibA_49158	RPL13A	11.7622	13.6345	28.2397	41.3469		12.6983	34.7933	2.73999	1.45417
HGLibA_06149	C2orf54	21.172	10.9076	55.3933	32.3585		16.0398	43.8759	2.73544	1.45177
HGLibA_21793	HNRNPA1	178.001	129.527	423.596	417.065		153.764	420.33	2.7336	1.4508
HGLibA_47607	RASD1	18.0354	29.9958	57.5656	73.7054		24.0156	65.6355	2.73303	1.4505
HGLibA_53429	SOCS7	0.784148	2.72689	8.68915	0.898846		1.75552	4.794	2.73081	1.44933
HGLibA_42500	PARP1	5.48903	2.72689	20.6367	1.79769		4.10796	11.2172	2.7306	1.44922
HGLibA_18169	FUOM	52.5379	23.1786	119.476	87.1881		37.8582	103.332	2.72944	1.44861
HGLibA_13475	DNAH11	6.27318	8.18068	9.77529	29.6619		7.22693	19.7186	2.72849	1.4481
HGLibA_08969	CEBPG	9.40977	12.271	45.618	13.4827		10.8404	29.5504	2.72595	1.44676
HGLibA_25141	hsa-mir-4425	2.35244	8.18068	15.206	13.4827		5.26656	14.3444	2.72366	1.44555
HGLibA_22980	hsa-mir-154	3.13659	1.36345	3.25843	8.98846		2.25002	6.12345	2.72151	1.44441
HGLibA_26220	hsa-mir-4767	5.48903	2.72689	9.77529	12.5838		4.10796	11.1796	2.72144	1.44437
HGLibA_24519	hsa-mir-378j	50.1854	28.6324	107.528	106.963		39.4089	107.245	2.72135	1.44432
HGLibA_12760	DDX6	10.9781	19.0883	41.2735	40.4481		15.0332	40.8608	2.71804	1.44257
HGLibA_15399	EQTN	12.5464	10.9076	15.206	48.5377		11.727	31.8719	2.71783	1.44245
HGLibA_58423	TPI1	6.27318	1.36345	10.8614	9.88731		3.81831	10.3744	2.717	1.44202
HGLibA_01103	AFAP1L2	5.48903	2.72689	4.34457	17.9769		4.10796	11.1608	2.71686	1.44194
HGLibA_11433	CSRP1	22.7403	17.7248	58.6518	51.2342		20.2325	54.943	2.71558	1.44126
HGLibA_63031	ZNF284	39.9915	62.7186	183.558	95.2777		51.355	139.418	2.71479	1.44084
HGLibA_37738	MTO1	18.0354	13.6345	44.5319	41.3469		15.8349	42.9394	2.71169	1.43919
HGLibA_47556	RAPSN	1.5683	4.09034	5.43072	9.88731		2.82932	7.65901	2.70702	1.4367
HGLibA_05250	C12orf45	17.2512	14.9979	20.6367	66.5146		16.1246	43.5757	2.70244	1.43426
HGLibA_37351	MRPS21	18.0354	12.271	36.9289	44.9423		15.1532	40.9356	2.70145	1.43373
HGLibA_27420	hsa-mir-5706	21.172	17.7248	56.4795	48.5377		19.4484	52.5086	2.69989	1.4329
HGLibA_27262	hsa-mir-561	2.35244	6.81724	18.4644	6.29192		4.58484	12.3782	2.69981	1.43286
HGLibA_53383	SNX4	33.7183	27.2689	99.9252	64.7169		30.4936	82.3211	2.69961	1.43275
HGLibA_29536	HSH2D	2.35244	2.72689	6.51686	7.19077		2.53967	6.85382	2.6987	1.43227
HGLibA_25201	hsa-mir-4436b-2	8.62562	8.18068	28.2397	17.0781		8.40315	22.6589	2.69648	1.43108
HGLibA_37530	MSRB1	9.40977	12.271	26.0674	32.3585		10.8404	29.213	2.69482	1.43019
HGLibA_16656	FAM60A	25.0927	2.72689	38.015	36.8527		13.9098	37.4339	2.69118	1.42824
HGLibA_09728	CISD1	42.344	25.9055	90.1499	93.48		34.1247	91.815	2.69057	1.42791
HGLibA_64125	ZNF831	39.2074	24.542	103.184	68.3123		31.8747	85.748	2.69016	1.42769
HGLibA_38223	MZB1	3.13659	5.45379	14.1199	8.98846		4.29519	11.5542	2.69002	1.42762
HGLibA_39147	NFYC	18.0354	36.8131	57.5656	89.8846		27.4242	73.7251	2.68832	1.4267
HGLibA_49301	RPLP2	3.92074	2.72689	9.77529	8.08962		3.32382	8.93245	2.68741	1.42622
HGLibA_28388	hsa-mir-6789	11.7622	16.3614	36.9289	38.6504		14.0618	37.7896	2.6874	1.42621
HGLibA_39837	NPY1R	22.7403	19.0883	52.1349	60.2227		20.9143	56.1788	2.68615	1.42554
HGLibA_55567	TAL1	0.784148	1.36345	2.17229	3.59539		1.0738	2.88384	2.68564	1.42527
HGLibA_14632	EGFLAM	1.5683	2.72689	4.34457	7.19077		2.14759	5.76767	2.68564	1.42527
HGLibA_21226	HFE	25.8769	14.9979	67.3409	42.2458		20.4374	54.7933	2.68103	1.42279
HGLibA_28167	hsa-mir-6740	9.40977	5.45379	17.3783	22.4712		7.43178	19.9247	2.68102	1.42278
HGLibA_06661	C9orf114	3.13659	19.0883	32.5843	26.9654		11.1124	29.7748	2.67942	1.42192
HGLibA_21740	HMHB1	18.0354	12.271	43.4457	37.7515		15.1532	40.5986	2.67921	1.42181
HGLibA_38257	NAA10	14.1147	2.72689	21.7229	23.37		8.42077	22.5464	2.67748	1.42087
HGLibA_43220	PDPK1	18.8195	8.18068	28.2397	44.0435		13.5001	36.1416	2.67713	1.42069
HGLibA_35984	MDM2	10.1939	5.45379	23.8952	17.9769		7.82385	20.936	2.67592	1.42004
HGLibA_17310	FEV	35.2866	29.9958	84.7192	89.8846		32.6412	87.3019	2.67459	1.41932
HGLibA_64323	ZSCAN9	15.683	1.36345	14.1199	31.4596		8.5232	22.7897	2.67385	1.41892
HGLibA_02295	AP1S1	26.661	6.81724	23.8952	65.6158		16.7391	44.7555	2.6737	1.41884
HGLibA_14760	EIF2S3	19.6037	17.7248	46.7042	53.0319		18.6643	49.8681	2.67185	1.41784
HGLibA_10287	CNIH2	18.8195	6.81724	21.7229	46.74		12.8184	34.2314	2.67049	1.41711
HGLibA_37989	MYF6	3.13659	4.09034	7.603	11.685		3.61347	9.644	2.66891	1.41625
HGLibA_53422	SOCS5	23.5244	31.3593	93.4083	53.0319		27.4419	73.2201	2.66819	1.41586
HGLibA_56884	TLCD1	7.05733	10.9076	38.015	9.88731		8.98245	23.9512	2.66644	1.41491
HGLibA_24145	hsa-mir-3615	5.48903	6.81724	7.603	25.1677		6.15313	16.3854	2.66293	1.41301
HGLibA_57771	TMEM64	7.84148	10.9076	18.4644	31.4596		9.37453	24.962	2.66275	1.41292
HGLibA_53850	SPCS2	13.3305	6.81724	29.3259	24.2689		10.0739	26.7974	2.66009	1.41147
HGLibA_58718	TRIM21	12.5464	2.72689	21.7229	18.8758		7.63663	20.2993	2.65815	1.41042
HGLibA_07174	CAPN7	26.661	21.8152	69.5132	59.3239		24.2381	64.4185	2.65774	1.4102
HGLibA_13808	DPAGT1	27.4452	28.6324	45.618	103.367		28.0388	74.4927	2.65677	1.40968
HGLibA_30861	IRF2	2.35244	10.9076	21.7229	13.4827		6.63001	17.6028	2.65502	1.40872
HGLibA_48108	RELL2	29.0135	31.3593	90.1499	70.11		30.1864	80.13	2.65451	1.40844
HGLibA_34301	LONP1	14.1147	1.36345	14.1199	26.9654		7.73905	20.5426	2.65441	1.40839
HGLibA_59900	UBE2H	32.15	19.0883	84.7192	51.2342		25.6192	67.9767	2.65336	1.40782
HGLibA_26054	hsa-mir-4726	22.7403	17.7248	54.3072	53.0319		20.2325	53.6696	2.65263	1.40743
HGLibA_37304	MRPL53	9.40977	13.6345	26.0674	35.055		11.5221	30.5612	2.6524	1.4073
HGLibA_05693	C19orf66	9.40977	2.72689	19.5506	12.5838		6.06833	16.0672	2.64772	1.40475
HGLibA_60295	UNC45B	44.6964	35.4496	93.4083	118.648		40.073	106.028	2.64587	1.40374
HGLibA_06650	C8orf82	1.5683	5.45379	8.68915	9.88731		3.51104	9.28823	2.64543	1.4035
HGLibA_44488	PLK5	7.84148	5.45379	16.2922	18.8758		6.64763	17.584	2.64515	1.40335
HGLibA_58644	TREM2	14.1147	14.9979	34.7566	42.2458		14.5563	38.5012	2.64499	1.40326
HGLibA_35124	MACROD1	15.683	8.18068	21.7229	41.3469		11.9318	31.5349	2.64293	1.40214
HGLibA_06197	C2orf88	6.27318	4.09034	7.603	19.7746		5.18176	13.6888	2.64173	1.40148
HGLibA_16036	FAM115A	4.70489	2.72689	4.34457	15.2804		3.71589	9.81248	2.64068	1.40091
HGLibA_27524	hsa-mir-593	5.48903	5.45379	16.2922	12.5838		5.47141	14.438	2.63881	1.39989
HGLibA_44640	PNKP	10.9781	2.72689	27.1536	8.98846		6.85248	18.071	2.63715	1.39898
HGLibA_03715	ATP6V0C	10.1939	16.3614	30.412	39.5492		13.2776	34.9806	2.63455	1.39756
HGLibA_63200	ZNF395	21.172	23.1786	72.7716	44.0435		22.1753	58.4075	2.6339	1.3972
HGLibA_38387	NANOS2	2.35244	4.09034	9.77529	7.19077		3.22139	8.48303	2.63334	1.3969
HGLibA_30570	ING1	30.5818	29.9958	95.5806	63.8181		30.2888	79.6994	2.63131	1.39578
HGLibA_59974	UBE3D	29.0135	38.1765	133.596	43.1446		33.595	88.3701	2.63046	1.39531
HGLibA_28861	hsa-mir-7111	3.92074	1.36345	7.603	6.29192		2.64209	6.94746	2.62953	1.39481
HGLibA_48137	REPS1	25.0927	43.6303	78.2023	102.468		34.3615	90.3354	2.62897	1.3945
HGLibA_37384	MRPS34	18.8195	6.81724	15.206	52.1331		12.8184	33.6695	2.62666	1.39323
HGLibA_07430	CBWD1	4.70489	2.72689	14.1199	5.39308		3.71589	9.75647	2.62561	1.39265
HGLibA_50465	SEBOX	28.2293	10.9076	38.015	64.7169		19.5684	51.366	2.62494	1.39228
HGLibA_03448	ATF6B	0.784148	2.72689	6.51686	2.69654		1.75552	4.6067	2.62412	1.39183
HGLibA_20530	GTF2B	6.27318	4.09034	6.51686	20.6735		5.18176	13.5952	2.62366	1.39158
HGLibA_33663	LGALS7B	14.1147	19.0883	35.8427	51.2342		16.6015	43.5385	2.62257	1.39098
HGLibA_27855	hsa-mir-640	6.27318	17.7248	26.0674	36.8527		11.999	31.4601	2.62189	1.39061
HGLibA_39879	NR1I3	22.7403	24.542	51.0487	72.8066		23.6412	61.9277	2.61948	1.38928
HGLibA_00008	A2M	17.2512	16.3614	61.9102	26.0665		16.8063	43.9884	2.61737	1.38812
HGLibA_38656	NCR3	4.70489	1.36345	8.68915	7.19077		3.03417	7.93996	2.61685	1.38783
HGLibA_07862	CCDC74A	3.92074	5.45379	11.9476	12.5838		4.68726	12.2657	2.61682	1.38781
HGLibA_28199	hsa-mir-6748	14.1147	5.45379	35.8427	15.2804		9.78422	25.5616	2.61253	1.38545
HGLibA_46060	PRR12	37.6391	42.2669	105.356	103.367		39.953	104.362	2.61211	1.38522
HGLibA_11573	CTAGE4	13.3305	4.09034	23.8952	21.5723		8.71042	22.7337	2.60995	1.38402
HGLibA_09028	CELSR3	13.3305	10.9076	38.015	25.1677		12.119	31.5914	2.60675	1.38225
HGLibA_39588	NOP10	14.1147	17.7248	43.4457	39.5492		15.9197	41.4975	2.60667	1.38221
HGLibA_40157	NTNG2	3.13659	1.36345	5.43072	6.29192		2.25002	5.86132	2.60501	1.38129
HGLibA_59127	TSEN54	3.13659	6.81724	4.34457	21.5723		4.97691	12.9584	2.60371	1.38057
HGLibA_08260	CD19	17.2512	10.9076	33.6704	39.5492		14.0794	36.6098	2.60024	1.37864
HGLibA_50550	SEC63	65.0842	47.7207	162.922	130.333		56.4024	146.627	2.59966	1.37832
HGLibA_01234	AGPAT9	12.5464	29.9958	77.1162	33.2573		21.2711	55.1868	2.59445	1.37543
HGLibA_58512	TRA2B	3.92074	1.36345	6.51686	7.19077		2.64209	6.85382	2.59409	1.37523
HGLibA_28661	hsa-mir-6859-1	37.6391	35.4496	61.9102	127.636		36.5444	94.7732	2.59337	1.37483
HGLibA_51922	SLC25A1	18.0354	19.0883	31.4982	64.7169		18.5618	48.1075	2.59175	1.37392
HGLibA_08201	CCT4	20.3878	13.6345	36.9289	51.2342		17.0112	44.0816	2.59133	1.37369
HGLibA_25061	hsa-mir-4321	6.27318	4.09034	9.77529	17.0781		5.18176	13.4267	2.59114	1.37359
HGLibA_47612	RASD2	7.84148	21.8152	33.6704	43.1446		14.8283	38.4075	2.59015	1.37303
HGLibA_56475	TFPI2	14.8988	5.45379	29.3259	23.37		10.1763	26.3479	2.58915	1.37248
HGLibA_01183	AGFG1	13.3305	19.0883	43.4457	40.4481		16.2094	41.9469	2.58782	1.37174
HGLibA_49626	RSPH6A	10.9781	12.271	15.206	44.9423		11.6245	30.0742	2.58713	1.37135
HGLibA_44663	PNMA5	3.13659	2.72689	9.77529	5.39308		2.93174	7.58418	2.58692	1.37124
HGLibA_18615	GAPDH	1.5683	6.81724	16.2922	5.39308		4.19277	10.8426	2.58603	1.37074
HGLibA_48146	RERE	20.3878	10.9076	26.0674	54.8296		15.6477	40.4485	2.58495	1.37014
HGLibA_42208	PABPC1	30.5818	6.81724	39.1012	57.5262		18.6995	48.3137	2.58369	1.36943
HGLibA_53365	SNX29	41.5598	13.6345	55.3933	87.1881		27.5971	71.2907	2.58326	1.3692
HGLibA_35498	MAP4K1	28.2293	13.6345	58.6518	49.4365		20.9319	54.0442	2.5819	1.36844
HGLibA_13902	DPT	18.8195	16.3614	46.7042	44.0435		17.5905	45.3738	2.57946	1.36707
HGLibA_15922	FABP5	14.1147	21.8152	57.5656	35.055		17.9649	46.3103	2.57782	1.36615
HGLibA_45083	POU6F1	3.92074	5.45379	9.77529	14.3815		4.68726	12.0784	2.57686	1.36561
HGLibA_39130	NFS1	7.05733	1.36345	16.2922	5.39308		4.21039	10.8426	2.57521	1.36469
HGLibA_26642	hsa-mir-514a-1	18.8195	19.0883	49.9626	47.6389		18.9539	48.8007	2.57471	1.36441
HGLibA_11010	CPSF4L	2.35244	13.6345	24.9813	16.1792		7.99346	20.5803	2.57464	1.36437
HGLibA_26015	hsa-mir-4715	2.35244	4.09034	2.17229	14.3815		3.22139	8.27691	2.56936	1.36141
HGLibA_49181	RPL19	2.35244	4.09034	2.17229	14.3815		3.22139	8.27691	2.56936	1.36141
HGLibA_25373	hsa-mir-4477a	3.92074	4.09034	9.77529	10.7862		4.00554	10.2807	2.56663	1.35987
HGLibA_29083	hsa-mir-7975	22.7403	5.45379	59.7379	12.5838		14.097	36.1609	2.56514	1.35904
HGLibA_49116	RPF1	53.322	38.1765	104.27	130.333		45.7493	117.301	2.564	1.3584
HGLibA_28410	hsa-mir-6795	3.13659	1.36345	4.34457	7.19077		2.25002	5.76767	2.56339	1.35805
HGLibA_59231	TSPAN6	2.35244	5.45379	6.51686	13.4827		3.90312	9.99978	2.562	1.35727
HGLibA_36481	MIB1	53.322	74.9896	185.731	142.917		64.1558	164.324	2.56132	1.35689
HGLibA_50074	SAV1	17.2512	13.6345	26.0674	53.0319		15.4429	39.5497	2.56103	1.35673
HGLibA_13947	DRAM2	16.4671	21.8152	57.5656	40.4481		19.1411	49.0068	2.56029	1.35631
HGLibA_53303	SNUPN	10.1939	5.45379	18.4644	21.5723		7.82385	20.0184	2.55863	1.35537
HGLibA_45402	PPP1R3F	7.84148	6.81724	14.1199	23.37		7.32936	18.7449	2.55751	1.35474
HGLibA_21792	HNRNPA1	15.683	43.6303	60.824	90.7835		29.6566	75.8038	2.55605	1.35391
HGLibA_22111	HRSP12	3.13659	2.72689	8.68915	6.29192		2.93174	7.49054	2.55498	1.35331
HGLibA_56640	THEMIS2	15.683	16.3614	36.9289	44.9423		16.0222	40.9356	2.55494	1.35329
HGLibA_15393	EPX	9.40977	25.9055	43.4457	46.74		17.6576	45.0929	2.55373	1.35261
HGLibA_22951	hsa-mir-151a	2.35244	2.72689	2.17229	10.7862		2.53967	6.47922	2.55121	1.35118
HGLibA_44719	PNPT1	3.13659	4.09034	13.0337	5.39308		3.61347	9.2134	2.54974	1.35035
HGLibA_54141	SPRYD4	22.7403	19.0883	49.9626	56.6273		20.9143	53.295	2.54826	1.34951
HGLibA_44618	PMPCB	9.40977	6.81724	26.0674	15.2804		8.1135	20.6739	2.54809	1.34941
HGLibA_24269	hsa-mir-3666	14.8988	13.6345	35.8427	36.8527		14.2666	36.3477	2.54774	1.34922
HGLibA_34394	LPO	18.0354	9.54413	47.7903	22.4712		13.7898	35.1307	2.5476	1.34914
HGLibA_33285	LAMTOR4	7.05733	10.9076	15.206	30.5608		8.98245	22.8834	2.54757	1.34912
HGLibA_24550	hsa-mir-3908	14.8988	13.6345	30.412	42.2458		14.2666	36.3289	2.54642	1.34847
HGLibA_18126	FTL	7.84148	8.18068	22.809	17.9769		8.01108	20.393	2.5456	1.348
HGLibA_45899	PRM2	4.70489	10.9076	27.1536	12.5838		7.80623	19.8687	2.54524	1.3478
HGLibA_10522	COL17A1	16.4671	19.0883	44.5319	45.8412		17.7777	45.1865	2.54176	1.34583
HGLibA_48720	RNASEH2C	31.3659	40.9034	105.356	78.1996		36.1347	91.7778	2.53988	1.34476
HGLibA_38042	MYL12B	10.9781	6.81724	32.5843	12.5838		8.89765	22.5841	2.53821	1.34381
HGLibA_24742	hsa-mir-412	2.35244	5.45379	5.43072	14.3815		3.90312	9.90613	2.53801	1.3437
HGLibA_36125	MEF2C	18.0354	34.0862	68.427	63.8181		26.0608	66.1226	2.53724	1.34326
HGLibA_16276	FAM173A	12.5464	17.7248	28.2397	48.5377		15.1356	38.3887	2.53632	1.34274
HGLibA_53387	SNX5	8.62562	16.3614	39.1012	24.2689		12.4935	31.685	2.53612	1.34262
HGLibA_57679	TMEM40	11.7622	14.9979	33.6704	34.1562		13.3801	33.9133	2.53461	1.34177
HGLibA_32165	KIF18B	18.8195	24.542	42.3596	67.4135		21.6808	54.8865	2.53157	1.34003
HGLibA_52500	SLC4A1AP	3.92074	2.72689	14.1199	2.69654		3.32382	8.4082	2.52968	1.33896
HGLibA_07921	CCDC90B	7.84148	13.6345	43.4457	10.7862		10.738	27.1159	2.52524	1.33642
HGLibA_26078	hsa-mir-4732	21.172	35.4496	52.1349	90.7835		28.3108	71.4592	2.5241	1.33577
HGLibA_15857	F13B	7.05733	6.81724	20.6367	14.3815		6.93728	17.5091	2.52392	1.33567
HGLibA_28129	hsa-mir-6730	3.92074	1.36345	4.34457	8.98846		2.64209	6.66652	2.5232	1.33525
HGLibA_17057	FBXO27	14.1147	10.9076	53.221	9.88731		12.5111	31.5542	2.52209	1.33462
HGLibA_44855	POLR2B	12.5464	8.18068	16.2922	35.9539		10.3635	26.123	2.52067	1.33381
HGLibA_15655	ETV3L	11.7622	8.18068	15.206	35.055		9.97145	25.1305	2.52025	1.33356
HGLibA_03969	B3GALTL	1.5683	2.72689	5.43072	5.39308		2.14759	5.4119	2.51998	1.33341
HGLibA_29574	HSPA4L	18.0354	21.8152	60.824	39.5492		19.9253	50.1866	2.51874	1.3327
HGLibA_12348	DAXX	14.8988	8.18068	34.7566	23.37		11.5397	29.0633	2.51854	1.33259
HGLibA_28805	hsa-mir-6892	21.172	28.6324	44.5319	80.8962		24.9022	62.714	2.51841	1.33252
HGLibA_59939	UBE2QL1	2.35244	4.09034	5.43072	10.7862		3.22139	8.10844	2.51706	1.33174
HGLibA_09711	CILP2	1.5683	1.36345	1.08614	6.29192		1.46587	3.68903	2.51662	1.33148
HGLibA_05916	C1QB	7.84148	14.9979	35.8427	21.5723		11.4197	28.7075	2.51386	1.3299
HGLibA_18493	GAL	19.6037	28.6324	61.9102	59.3239		24.118	60.617	2.51335	1.32961
HGLibA_17486	FHL3	7.84148	12.271	27.1536	23.37		10.0563	25.2618	2.51205	1.32886
HGLibA_54071	SPPL3	69.7891	23.1786	110.787	122.243		46.4839	116.515	2.50657	1.32571
HGLibA_13067	DGKE	25.0927	20.4517	61.9102	52.1331		22.7722	57.0216	2.504	1.32423
HGLibA_60779	VAMP2	6.27318	6.81724	7.603	25.1677		6.54521	16.3854	2.50341	1.3239
HGLibA_10765	COQ7	32.15	40.9034	105.356	77.3008		36.5267	91.3284	2.50032	1.32211
HGLibA_00474	ACOT12	18.0354	9.54413	40.1873	28.7631		13.7898	34.4752	2.50006	1.32196
HGLibA_58948	TRMT10A	8.62562	16.3614	33.6704	28.7631		12.4935	31.2168	2.49864	1.32114
HGLibA_36244	METTL13	3.13659	2.72689	11.9476	2.69654		2.93174	7.32206	2.49751	1.32049
HGLibA_53461	SORBS1	16.4671	6.81724	34.7566	23.37		11.6422	29.0633	2.49638	1.31984
HGLibA_49384	RPS19	36.8549	31.3593	80.3746	89.8846		34.1071	85.1296	2.49595	1.31959
HGLibA_17186	FCGR1B	31.3659	31.3593	108.614	47.6389		31.3626	78.1266	2.49108	1.31677
HGLibA_18800	GCM1	3.92074	2.72689	2.17229	14.3815		3.32382	8.27691	2.49018	1.31625
HGLibA_51539	SIX4	65.0842	92.7144	181.386	211.229		78.8993	196.307	2.48807	1.31503
HGLibA_64334	ZSWIM4	2.35244	4.09034	4.34457	11.685		3.22139	8.01479	2.48799	1.31498
HGLibA_41686	OR6C65	40.7757	50.4475	137.94	88.9858		45.6116	113.463	2.48759	1.31475
HGLibA_35614	2021-03-02	10.1939	24.542	62.9963	23.37		17.368	43.1832	2.48637	1.31404
HGLibA_41520	OR5A2	16.4671	6.81724	22.809	35.055		11.6422	28.932	2.48511	1.31331
HGLibA_50039	SARS2	66.6525	46.3572	127.079	153.703		56.5049	140.391	2.48458	1.313
HGLibA_56093	TCHHL1	30.5818	19.0883	58.6518	64.7169		24.835	61.6843	2.48377	1.31253
HGLibA_46863	PTX4	28.2293	34.0862	47.7903	106.963		31.1577	77.3765	2.48338	1.3123
HGLibA_28132	hsa-mir-6731	9.40977	4.09034	11.9476	21.5723		6.75006	16.7599	2.48293	1.31205
HGLibA_51552	SKA2	6.27318	6.81724	10.8614	21.5723		6.54521	16.2169	2.47767	1.30898
HGLibA_37885	MVK	5.48903	8.18068	8.68915	25.1677		6.83486	16.9284	2.47678	1.30846
HGLibA_30723	INTS9	53.322	55.9013	124.907	145.613		54.6117	135.26	2.47676	1.30845
HGLibA_01459	AKIRIN2	43.1281	13.6345	121.648	18.8758		28.3813	70.2619	2.47564	1.3078
HGLibA_18772	GCFC2	122.327	139.072	328.015	319.09		130.699	323.553	2.47555	1.30775
HGLibA_26782	hsa-mir-519d	14.8988	6.81724	24.9813	28.7631		10.858	26.8722	2.47487	1.30735
HGLibA_47074	RAB11A	12.5464	19.0883	62.9963	15.2804		15.8173	39.1384	2.4744	1.30708
HGLibA_04348	BCL9	22.7403	29.9958	73.8578	56.6273		26.3681	65.2425	2.4743	1.30702
HGLibA_45612	PRAMEF6	2.35244	1.36345	1.08614	8.08962		1.85794	4.58788	2.46933	1.30412
HGLibA_61232	WARS	41.5598	38.1765	109.7	87.1881		39.8682	98.4443	2.46925	1.30407
HGLibA_49343	RPRML	7.84148	6.81724	6.51686	29.6619		7.32936	18.0894	2.46807	1.30339
HGLibA_00836	ADAMTS6	10.9781	21.8152	31.4982	49.4365		16.3966	40.4674	2.46803	1.30336
HGLibA_39126	NFRKB	16.4671	5.45379	21.7229	32.3585		10.9604	27.0407	2.46711	1.30282
HGLibA_09399	CHD5	38.4232	24.542	66.2548	88.9858		31.4826	77.6203	2.46549	1.30188
HGLibA_25149	hsa-mir-4427	15.683	34.0862	59.7379	62.9192		24.8846	61.3286	2.46452	1.30131
HGLibA_61694	WRB	6.27318	5.45379	16.2922	12.5838		5.86348	14.438	2.46236	1.30004
HGLibA_46429	PSMC5	5.48903	9.54413	21.7229	15.2804		7.51658	18.5016	2.46144	1.2995
HGLibA_20857	HARS	65.8684	70.8993	164.008	172.578		68.3838	168.293	2.46101	1.29925
HGLibA_42252	PACSIN2	32.15	20.4517	72.7716	56.6273		26.3009	64.6995	2.45997	1.29864
HGLibA_34496	LRP1B	3.92074	1.36345	7.603	5.39308		2.64209	6.49804	2.45943	1.29832
HGLibA_32641	KPNA1	40.7757	42.2669	104.27	99.7719		41.5213	102.021	2.45707	1.29694
HGLibA_54233	SRD5A3	12.5464	31.3593	78.2023	29.6619		21.9528	53.9321	2.45673	1.29674
HGLibA_50918	SET	58.8111	42.2669	125.993	122.243		50.539	124.118	2.45588	1.29624
HGLibA_50082	SBF1	1.5683	4.09034	7.603	6.29192		2.82932	6.94746	2.45553	1.29603
HGLibA_55239	SYMPK	3.13659	8.18068	15.206	12.5838		5.65864	13.8949	2.45553	1.29603
HGLibA_20689	GYG1	65.0842	68.1724	150.974	176.174		66.6283	163.574	2.45502	1.29574
HGLibA_61424	WDR6	14.1147	8.18068	35.8427	18.8758		11.1477	27.3593	2.45426	1.29529
HGLibA_09532	CHRAC1	10.1939	8.18068	21.7229	23.37		9.1873	22.5464	2.45409	1.29519
HGLibA_61260	WBP11	4.70489	12.271	17.3783	24.2689		8.48796	20.8236	2.45331	1.29473
HGLibA_54222	SRCIN1	65.8684	69.5358	174.869	157.298		67.7021	166.084	2.45315	1.29464
HGLibA_64178	ZNF879	6.27318	9.54413	21.7229	17.0781		7.90866	19.4005	2.45307	1.29459
HGLibA_13115	DHPS	25.8769	14.9979	39.1012	61.1216		20.4374	50.1114	2.45194	1.29393
HGLibA_18854	GDF10	13.3305	9.54413	22.809	33.2573		11.4373	28.0332	2.45103	1.29339
HGLibA_18175	FUS	32.15	24.542	76.03	62.9192		28.346	69.4746	2.45095	1.29334
HGLibA_54824	STOML2	40.7757	53.1744	125.993	104.266		46.9751	115.129	2.45086	1.29329
HGLibA_26136	hsa-mir-4746	12.5464	6.81724	24.9813	22.4712		9.6818	23.7262	2.4506	1.29314
HGLibA_39200	NHP2L1	4.70489	2.72689	6.51686	11.685		3.71589	9.10093	2.44919	1.29231
HGLibA_21742	HMHB1	2.35244	2.72689	4.34457	8.08962		2.53967	6.2171	2.44799	1.2916
HGLibA_10781	CORO2A	36.8549	47.7207	116.217	90.7835		42.2878	103.5	2.44752	1.29132
HGLibA_41873	OR9Q2	2.35244	5.45379	6.51686	12.5838		3.90312	9.55036	2.44685	1.29093
HGLibA_02405	APEH	18.0354	9.54413	26.0674	41.3469		13.7898	33.7072	2.44436	1.28946
HGLibA_23899	hsa-mir-3187	10.1939	8.18068	20.6367	24.2689		9.1873	22.4528	2.44389	1.28918
HGLibA_52039	SLC25A45	43.9123	31.3593	76.03	107.862		37.6358	91.9458	2.44304	1.28868
HGLibA_15371	EPS15L1	1.5683	5.45379	10.8614	6.29192		3.51104	8.57668	2.44277	1.28852
HGLibA_08719	CDK1	0.784148	1.36345	4.34457	0.898846		1.0738	2.62171	2.44153	1.28779
HGLibA_43706	PHLDA1	3.92074	13.6345	29.3259	13.4827		8.7776	21.4043	2.43851	1.286
HGLibA_36185	MEP1B	90.9611	21.8152	166.18	108.76		56.3881	137.47	2.43793	1.28566
HGLibA_45125	PPARA	29.0135	28.6324	69.5132	71.0089		28.8229	70.261	2.43768	1.28551
HGLibA_06099	C2CD4B	1.5683	5.45379	5.43072	11.685		3.51104	8.55786	2.43741	1.28535
HGLibA_55872	TBCC	3.13659	5.45379	11.9476	8.98846		4.29519	10.468	2.43715	1.2852
HGLibA_34830	LSM4	18.8195	28.6324	55.3933	60.2227		23.726	57.808	2.43649	1.2848
HGLibA_16627	FAM49B	10.1939	16.3614	20.6367	44.0435		13.2776	32.3401	2.43568	1.28433
HGLibA_18290	FZR1	66.6525	85.8972	216.143	154.602		76.2749	185.372	2.43032	1.28114
HGLibA_14572	EFHC2	32.15	23.1786	65.1686	69.2112		27.6643	67.1899	2.42876	1.28022
HGLibA_12712	DDX41	53.322	14.9979	122.734	43.1446		34.16	82.9394	2.42797	1.27975
HGLibA_38079	MYLK3	17.2512	10.9076	31.4982	36.8527		14.0794	34.1754	2.42733	1.27937
HGLibA_03802	ATPAF2	36.0708	43.6303	99.9252	93.48		39.8505	96.7026	2.42663	1.27896
HGLibA_57021	TMA16	7.05733	4.09034	10.8614	16.1792		5.57383	13.5203	2.42568	1.27839
HGLibA_56043	TCERG1	14.1147	29.9958	52.1349	54.8296		22.0552	53.4823	2.42492	1.27794
HGLibA_41741	OR6Y1	14.8988	10.9076	18.4644	44.0435		12.9032	31.254	2.42219	1.27631
HGLibA_49526	RRAS2	2.35244	6.81724	14.1199	8.08962		4.58484	11.1047	2.42206	1.27623
HGLibA_36246	METTL14	5.48903	1.36345	7.603	8.98846		3.42624	8.29573	2.42124	1.27574
HGLibA_01546	ALDH1A3	10.9781	35.4496	57.5656	54.8296		23.2138	56.1976	2.42087	1.27552
HGLibA_18806	GCN1L1	17.2512	23.1786	56.4795	41.3469		20.2149	48.9132	2.41966	1.2748
HGLibA_16160	FAM150B	11.7622	5.45379	17.3783	24.2689		8.608	20.8236	2.4191	1.27447
HGLibA_04311	BCL2L12	14.1147	20.4517	46.7042	36.8527		17.2832	41.7784	2.41729	1.27339
HGLibA_24872	hsa-mir-4279	17.2512	27.2689	40.1873	67.4135		22.2601	53.8004	2.4169	1.27316
HGLibA_57904	TMPRSS11B	29.0135	24.542	78.2023	51.2342		26.7778	64.7183	2.41687	1.27314
HGLibA_10748	COQ2	4.70489	6.81724	20.6367	7.19077		5.76106	13.9137	2.41514	1.2721
HGLibA_26800	hsa-mir-520d	2.35244	8.18068	11.9476	13.4827		5.26656	12.7151	2.41431	1.27161
HGLibA_04254	BCAS2	61.1635	55.9013	121.648	160.893		58.5324	141.271	2.41355	1.27116
HGLibA_06838	CABIN1	4.70489	6.81724	15.206	12.5838		5.76106	13.8949	2.41187	1.27015
HGLibA_58424	TPI1	34.5025	29.9958	83.6331	71.9077		32.2492	77.7704	2.41155	1.26996
HGLibA_24474	hsa-mir-377	45.4806	20.4517	87.9776	71.0089		32.9661	79.4932	2.41136	1.26985
HGLibA_40804	OR10H4	34.5025	27.2689	55.3933	93.48		30.8857	74.4367	2.41007	1.26907
HGLibA_32244	KIF5C	9.40977	10.9076	28.2397	20.6735		10.1587	24.4566	2.40746	1.26751
HGLibA_16301	FAM178A	39.9915	17.7248	54.3072	84.4916		28.8582	69.3994	2.40484	1.26594
HGLibA_05829	C1orf210	25.0927	12.271	41.2735	48.5377		18.6819	44.9056	2.4037	1.26526
HGLibA_28792	hsa-mir-6888	36.0708	39.54	89.0638	92.5812		37.8054	90.8225	2.40237	1.26446
HGLibA_08335	CD300C	23.5244	19.0883	35.8427	66.5146		21.3063	51.1787	2.40204	1.26426
HGLibA_34089	LOC100131094	28.2293	27.2689	64.0825	69.2112		27.7491	66.6468	2.40176	1.26409
HGLibA_29650	HTR1D	3.92074	9.54413	20.6367	11.685		6.73243	16.1609	2.40045	1.2633
HGLibA_14670	EHD2	3.92074	6.81724	8.68915	17.0781		5.36899	12.8836	2.39964	1.26282
HGLibA_50690	SENP8	3.92074	8.18068	11.9476	17.0781		6.05071	14.5128	2.39853	1.26215
HGLibA_32740	KRT23	30.5818	34.0862	54.3072	100.671		32.334	77.489	2.39652	1.26094
HGLibA_13774	DOK3	0.784148	5.45379	3.25843	11.685		3.11897	7.47172	2.39557	1.26037
HGLibA_12529	DCST1	36.0708	50.4475	91.2361	115.951		43.2592	103.594	2.39472	1.25986
HGLibA_07829	CCDC64B	3.13659	4.09034	6.51686	10.7862		3.61347	8.65151	2.39424	1.25957
HGLibA_60811	VARS	19.6037	32.7227	58.6518	66.5146		26.1632	62.5832	2.39203	1.25824
HGLibA_51574	SKIV2L	29.0135	40.9034	78.2023	88.9858		34.9584	83.5941	2.39124	1.25776
HGLibA_16452	FAM210A	79.983	80.4434	170.525	213.027		80.2132	191.776	2.39082	1.25751
HGLibA_28139	hsa-mir-6733	1.5683	4.09034	5.43072	8.08962		2.82932	6.76017	2.38933	1.2566
HGLibA_58603	TRAPPC2L	42.344	27.2689	109.7	56.6273		34.8065	83.1639	2.38932	1.2566
HGLibA_64024	ZNF781	54.1062	50.4475	119.476	130.333		52.2769	124.904	2.38928	1.25658
HGLibA_06518	C7	4.70489	6.81724	3.25843	24.2689		5.76106	13.7636	2.38908	1.25646
HGLibA_17993	FRG1	22.7403	24.542	60.824	52.1331		23.6412	56.4786	2.38899	1.2564
HGLibA_61862	XPO7	56.4586	34.0862	127.079	88.9858		45.2724	108.032	2.38627	1.25476
HGLibA_26039	hsa-mir-4722	7.84148	5.45379	11.9476	19.7746		6.64763	15.8611	2.38598	1.25458
HGLibA_15821	EYA2	18.0354	21.8152	45.618	49.4365		19.9253	47.5273	2.38528	1.25416
HGLibA_25528	hsa-mir-450a-1	26.661	13.6345	41.2735	54.8296		20.1477	48.0515	2.38496	1.25396
HGLibA_61575	WFS1	20.3878	27.2689	54.3072	59.3239		23.8284	56.8155	2.38436	1.2536
HGLibA_18910	GEMIN2	13.3305	10.9076	38.015	19.7746		12.119	28.8948	2.38425	1.25354
HGLibA_38227	MZT1	3.92074	6.81724	7.603	17.9769		5.36899	12.79	2.38219	1.25229
HGLibA_11113	CREBRF	11.7622	5.45379	29.3259	11.685		8.608	20.5054	2.38214	1.25226
HGLibA_30638	INPP5D	119.19	111.803	224.832	325.382		115.497	275.107	2.38195	1.25214
HGLibA_61730	WWC2	42.344	19.0883	103.184	43.1446		30.7161	73.1641	2.38195	1.25214
HGLibA_12449	DCAF5	19.6037	17.7248	41.2735	47.6389		18.6643	44.4562	2.38189	1.25211
HGLibA_38055	MYL5	54.1062	51.811	122.734	129.434		52.9586	126.084	2.3808	1.25145
HGLibA_03866	AUNIP	16.4671	8.18068	32.5843	26.0665		12.3239	29.3254	2.37956	1.25069
HGLibA_59710	TXNDC5	37.6391	20.4517	86.8915	51.2342		29.0454	69.0629	2.37776	1.2496
HGLibA_28529	hsa-mir-6824	15.683	13.6345	44.5319	25.1677		14.6587	34.8498	2.37741	1.24939
HGLibA_36307	METTL7A	14.8988	9.54413	29.3259	28.7631		12.2215	29.0445	2.37651	1.24885
HGLibA_40620	OIP5	10.9781	12.271	33.6704	21.5723		11.6245	27.6214	2.37613	1.24861
HGLibA_18980	GGA1	8.62562	16.3614	31.4982	27.8642		12.4935	29.6812	2.37573	1.24837
HGLibA_17784	FOLR1	3.13659	12.271	14.1199	22.4712		7.70381	18.2955	2.37487	1.24785
HGLibA_18541	GALNT14	25.0927	16.3614	39.1012	59.3239		20.727	49.2125	2.37431	1.24751
HGLibA_03805	ATPBD4	13.3305	12.271	29.3259	31.4596		12.8008	30.3927	2.37429	1.2475
HGLibA_26143	hsa-mir-4748	8.62562	4.09034	23.8952	6.29192		6.35798	15.0935	2.37395	1.24729
HGLibA_38926	NEK1	9.40977	9.54413	5.43072	39.5492		9.47695	22.49	2.37312	1.24679
HGLibA_02961	ARL2BP	7.84148	8.18068	11.9476	26.0665		8.01108	19.0071	2.3726	1.24647
HGLibA_25992	hsa-mir-4709	69.7891	70.8993	194.42	139.321		70.3442	166.87	2.3722	1.24623
HGLibA_39605	NOP58	14.8988	1.36345	15.206	23.37		8.13112	19.288	2.37212	1.24618
HGLibA_48579	RIN2	37.6391	36.8131	80.3746	96.1766		37.2261	88.2756	2.37134	1.2457
HGLibA_26214	hsa-mir-4766	8.62562	8.18068	17.3783	22.4712		8.40315	19.9247	2.3711	1.24556
HGLibA_43483	PGAM1	18.0354	5.45379	20.6367	35.055		11.7446	27.8459	2.37095	1.24547
HGLibA_10921	CPEB2	6.27318	8.18068	16.2922	17.9769		7.22693	17.1345	2.37093	1.24545
HGLibA_25752	hsa-mir-4649	77.6306	35.4496	131.423	136.625		56.5401	134.024	2.37042	1.24514
HGLibA_60594	USP22	50.1854	49.0841	118.39	116.85		49.6348	117.62	2.36971	1.24471
HGLibA_06916	CACNB1	36.0708	17.7248	71.6855	55.7285		26.8978	63.707	2.36848	1.24396
HGLibA_01219	AGPAT2	1.5683	6.81724	10.8614	8.98846		4.19277	9.92495	2.36716	1.24316
HGLibA_38217	MYT1L	14.8988	14.9979	40.1873	30.5608		14.9484	35.374	2.36642	1.2427
HGLibA_39119	NFKBIE	3.92074	2.72689	13.0337	2.69654		3.32382	7.86513	2.3663	1.24263
HGLibA_14804	EIF4A1	18.8195	9.54413	34.7566	32.3585		14.1818	33.5575	2.36623	1.24259
HGLibA_61929	YBEY	14.8988	10.9076	41.2735	19.7746		12.9032	30.524	2.36562	1.24222
HGLibA_22389	hsa-mir-1236	3.13659	2.72689	2.17229	11.685		2.93174	6.92864	2.36332	1.24081
HGLibA_52936	SMC2	22.7403	21.8152	36.9289	68.3123		22.2777	52.6206	2.36203	1.24003
HGLibA_33588	LENG8	13.3305	9.54413	36.9289	17.0781		11.4373	27.0035	2.361	1.2394
HGLibA_22274	hsa-mir-1182	40.7757	16.3614	57.5656	77.3008		28.5685	67.4332	2.3604	1.23903
HGLibA_62011	YTHDC1	25.8769	6.81724	24.9813	52.1331		16.3471	38.5572	2.35866	1.23797
HGLibA_08956	CEBPA	10.9781	13.6345	23.8952	34.1562		12.3063	29.0257	2.35861	1.23794
HGLibA_00354	ACAD10	7.05733	13.6345	11.9476	36.8527		10.3459	24.4001	2.35844	1.23783
HGLibA_07080	CAMK2N1	50.1854	74.9896	116.217	178.87		62.5875	147.544	2.3574	1.2372
HGLibA_43191	PDK4	9.40977	16.3614	23.8952	36.8527		12.8856	30.3739	2.35721	1.23708
HGLibA_10389	CNTD2	19.6037	39.54	62.9963	76.4019		29.5718	69.6991	2.35694	1.23692
HGLibA_61540	WFDC11	46.2647	42.2669	120.562	88.0869		44.2658	104.324	2.35677	1.23681
HGLibA_48805	RNF139	27.4452	40.9034	68.427	92.5812		34.1743	80.5041	2.35569	1.23615
HGLibA_05143	C11orf45	58.8111	61.3551	140.113	142.917		60.0831	141.515	2.35531	1.23592
HGLibA_52014	SLC25A38	0.784148	1.36345	3.25843	1.79769		1.0738	2.52806	2.35432	1.23531
HGLibA_29892	IFI30	0.784148	1.36345	3.25843	1.79769		1.0738	2.52806	2.35432	1.23531
HGLibA_46552	PTCD3	21.9561	44.9938	69.5132	88.0869		33.4749	78.8001	2.354	1.23512
HGLibA_39895	NR2E3	14.1147	25.9055	51.0487	43.1446		20.0101	47.0967	2.35365	1.2349
HGLibA_12755	DDX59	5.48903	10.9076	15.206	23.37		8.19831	19.288	2.35268	1.23431
HGLibA_43404	PEX5	55.6745	47.7207	128.165	115.052		51.6976	121.609	2.35231	1.23408
HGLibA_61513	WDR96	73.7099	94.0779	260.674	133.928		83.8939	197.301	2.3518	1.23376
HGLibA_09899	CLDN4	11.7622	8.18068	21.7229	25.1677		9.97145	23.4453	2.35124	1.23342
HGLibA_44709	PNPLA6	18.8195	13.6345	35.8427	40.4481		16.227	38.1454	2.35074	1.23311
HGLibA_36718	MLNR	47.0489	49.0841	121.648	104.266		48.0665	112.957	2.35002	1.23267
HGLibA_61058	VPS35	5.48903	4.09034	5.43072	17.0781		4.78969	11.2544	2.34971	1.23249
HGLibA_37331	MRPS16	5.48903	6.81724	21.7229	7.19077		6.15313	14.4568	2.34951	1.23236
HGLibA_38643	NCOR1	7.84148	5.45379	19.5506	11.685		6.64763	15.6178	2.34938	1.23228
HGLibA_08730	CDK12	35.2866	36.8131	106.442	62.9192		36.0499	84.6807	2.34899	1.23204
HGLibA_48759	RNF113A	2.35244	4.09034	4.34457	10.7862		3.22139	7.56537	2.34848	1.23173
HGLibA_02205	ANP32D	21.172	14.9979	54.3072	30.5608		18.085	42.434	2.34637	1.23043
HGLibA_02062	ANKRD30B	10.1939	14.9979	19.5506	39.5492		12.5959	29.5499	2.34599	1.2302
HGLibA_20587	GTF3C3	30.5818	21.8152	71.6855	51.2342		26.1985	61.4599	2.34593	1.23016
HGLibA_21371	HIST1H1T	1.5683	2.72689	1.08614	8.98846		2.14759	5.0373	2.34556	1.22993
HGLibA_07488	CCAR1	14.8988	24.542	35.8427	56.6273		19.7204	46.235	2.34452	1.2293
HGLibA_35267	MAGEE1	56.4586	70.8993	172.697	125.838		63.6789	149.268	2.34407	1.22901
HGLibA_57138	TMEM105	9.40977	1.36345	10.8614	14.3815		5.38661	12.6215	2.34312	1.22843
HGLibA_42618	PBK	20.3878	32.7227	43.4457	80.8962		26.5553	62.171	2.34119	1.22724
HGLibA_13168	DHX16	11.7622	14.9979	34.7566	27.8642		13.3801	31.3104	2.34008	1.22656
HGLibA_51587	SLA	15.683	19.0883	39.1012	42.2458		17.3856	40.6735	2.33949	1.22619
HGLibA_46924	PWP2	42.344	31.3593	77.1162	95.2777		36.8516	86.197	2.33903	1.22591
HGLibA_11440	CSRP3	18.0354	9.54413	45.618	18.8758		13.7898	32.2469	2.33847	1.22556
HGLibA_16880	FARS2	1.5683	1.36345	3.25843	3.59539		1.46587	3.42691	2.3378	1.22515
HGLibA_36329	MFAP2	1.5683	1.36345	3.25843	3.59539		1.46587	3.42691	2.3378	1.22515
HGLibA_14791	EIF3J	2.35244	6.81724	4.34457	17.0781		4.58484	10.7113	2.33625	1.22419
HGLibA_31553	KCNJ15	94.8818	69.5358	241.124	142.917		82.2088	192.02	2.33576	1.22389
HGLibA_59141	TSGA13	17.2512	4.09034	28.2397	21.5723		10.6708	24.906	2.33404	1.22283
HGLibA_43162	PDIA2	14.8988	8.18068	15.206	38.6504		11.5397	26.9282	2.33352	1.22251
HGLibA_31830	KDR	7.05733	4.09034	15.206	10.7862		5.57383	12.9961	2.33162	1.22133
HGLibA_10206	CMSS1	29.7976	5.45379	28.2397	53.9308		17.6257	41.0853	2.33099	1.22094
HGLibA_50316	SCO2	14.8988	16.3614	31.4982	41.3469		15.6301	36.4225	2.33028	1.22051
HGLibA_32476	KLHL33	33.7183	39.54	56.4795	114.153		36.6292	85.3165	2.3292	1.21983
HGLibA_57549	TMEM232	39.9915	19.0883	36.9289	100.671		29.5399	68.7998	2.32905	1.21974
HGLibA_15422	ERBB4	58.0269	58.6282	156.405	115.052		58.3276	135.729	2.327	1.21847
HGLibA_12713	DDX42	19.6037	9.54413	33.6704	34.1562		14.5739	33.9133	2.32699	1.21846
HGLibA_49045	ROMO1	9.40977	12.271	42.3596	8.08962		10.8404	25.2246	2.32691	1.21841
HGLibA_55116	SUPV3L1	27.4452	23.1786	52.1349	65.6158		25.3119	58.8753	2.326	1.21785
HGLibA_15140	ENO1	6.27318	10.9076	28.2397	11.685		8.59038	19.9624	2.32381	1.21649
HGLibA_42648	PCBD1	22.7403	14.9979	44.5319	43.1446		18.8691	43.8383	2.32328	1.21616
HGLibA_34732	LRRCC1	13.3305	13.6345	29.3259	33.2573		13.4825	31.2916	2.32091	1.21469
HGLibA_29761	IARS	30.5818	23.1786	45.618	79.0985		26.8802	62.3583	2.31986	1.21404
HGLibA_58289	TOP3A	8.62562	8.18068	22.809	16.1792		8.40315	19.4941	2.31986	1.21404
HGLibA_58210	TNS1	36.0708	16.3614	38.015	83.5927		26.2161	60.8039	2.31934	1.21371
HGLibA_30312	IL18BP	14.8988	14.9979	42.3596	26.9654		14.9484	34.6625	2.31882	1.21339
HGLibA_10693	COPA	13.3305	12.271	31.4982	27.8642		12.8008	29.6812	2.3187	1.21332
HGLibA_31909	KIAA0319	5.48903	4.09034	14.1199	8.08962		4.78969	11.1047	2.31847	1.21317
HGLibA_36684	MLL2	0.784148	16.3614	27.1536	12.5838		8.57276	19.8687	2.31766	1.21267
HGLibA_52900	SMARCA5	18.0354	27.2689	45.618	59.3239		22.6522	52.4709	2.31638	1.21187
HGLibA_60628	USP34	105.86	85.8972	244.382	199.544		95.8785	221.963	2.31504	1.21104
HGLibA_37291	MRPL48	7.84148	4.09034	14.1199	13.4827		5.96591	13.8013	2.31336	1.20999
HGLibA_47480	RANBP1	123.895	121.347	297.603	269.654		122.621	283.629	2.31305	1.2098
HGLibA_47007	QARS	105.076	65.4455	217.229	177.073		85.2606	197.151	2.31233	1.20935
HGLibA_18220	FXR2	9.40977	19.0883	11.9476	53.9308		14.249	32.9392	2.31168	1.20894
HGLibA_14991	ELP6	15.683	13.6345	43.4457	24.2689		14.6587	33.8573	2.3097	1.20771
HGLibA_01391	AK6	12.5464	13.6345	32.5843	27.8642		13.0904	30.2243	2.30889	1.2072
HGLibA_16882	FARSA	5.48903	8.18068	10.8614	20.6735		6.83486	15.7675	2.30692	1.20597
HGLibA_58155	TNNC2	13.3305	1.36345	14.1199	19.7746		7.34698	16.9472	2.3067	1.20583
HGLibA_48691	RNASE2	3.13659	5.45379	5.43072	14.3815		4.29519	9.90613	2.30633	1.2056
HGLibA_23276	hsa-mir-2110	7.05733	8.18068	5.43072	29.6619		7.61901	17.5463	2.30297	1.20349
HGLibA_23267	hsa-mir-210	11.7622	6.81724	23.8952	18.8758		9.28972	21.3855	2.30206	1.20292
HGLibA_29878	IFFO2	9.40977	6.81724	18.4644	18.8758		8.1135	18.6701	2.30112	1.20233
HGLibA_25792	hsa-mir-4658	100.371	113.166	263.933	227.408		106.769	245.671	2.30096	1.20224
HGLibA_58247	TOMM20L	7.05733	2.72689	5.43072	17.0781		4.89211	11.2544	2.30052	1.20196
HGLibA_39919	NR4A3	26.661	29.9958	46.7042	83.5927		28.3284	65.1484	2.29975	1.20148
HGLibA_25163	hsa-mir-4431	87.8245	102.259	230.262	206.735		95.0415	218.499	2.29898	1.20099
HGLibA_08475	CD8B	10.1939	14.9979	28.2397	29.6619		12.5959	28.9508	2.29843	1.20065
HGLibA_40926	OR14J1	7.05733	32.7227	40.1873	51.2342		19.89	45.7108	2.29818	1.20049
HGLibA_00108	ABCA2	14.1147	14.9979	28.2397	38.6504		14.5563	33.4451	2.29764	1.20015
HGLibA_32117	KIAA1958	14.1147	5.45379	26.0674	18.8758		9.78422	22.4716	2.29672	1.19957
HGLibA_17924	FOXO3	13.3305	13.6345	30.412	31.4596		13.4825	30.9358	2.29452	1.19819
HGLibA_54560	ST6GALNAC4	18.8195	10.9076	35.8427	32.3585		14.8636	34.1006	2.29424	1.19802
HGLibA_01492	AKR1D1	96.4501	66.8089	217.229	157.298		81.6295	187.263	2.29406	1.19791
HGLibA_11860	CXCL16	34.5025	31.3593	52.1349	98.8731		32.9309	75.504	2.2928	1.19711
HGLibA_34533	LRRC1	23.5244	4.09034	28.2397	35.055		13.8074	31.6474	2.29206	1.19665
HGLibA_32379	KLHDC1	14.8988	29.9958	59.7379	43.1446		22.4473	51.4413	2.29164	1.19638
HGLibA_54352	SRSF10	8.62562	14.9979	27.1536	26.9654		11.8118	27.0595	2.29089	1.19591
HGLibA_20531	GTF2E1	10.1939	19.0883	29.3259	37.7515		14.6411	33.5387	2.29073	1.1958
HGLibA_08224	CCZ1B	3.13659	4.09034	2.17229	14.3815		3.61347	8.27691	2.29057	1.19571
HGLibA_00671	ACTR6	24.3086	8.18068	45.618	28.7631		16.2446	37.1906	2.28941	1.19497
HGLibA_34556	LRRC17	22.7403	32.7227	58.6518	68.3123		27.7315	63.482	2.28917	1.19482
HGLibA_32664	KPNB1	14.1147	9.54413	32.5843	21.5723		11.8294	27.0783	2.28907	1.19476
HGLibA_58533	TRAF3	5.48903	6.81724	17.3783	10.7862		6.15313	14.0822	2.28863	1.19448
HGLibA_12751	DDX56	2.35244	5.45379	9.77529	8.08962		3.90312	8.93245	2.28854	1.19443
HGLibA_04466	BHLHA15	16.4671	31.3593	40.1873	69.2112		23.9132	54.6992	2.28741	1.19371
HGLibA_48249	RFX1	11.7622	13.6345	29.3259	28.7631		12.6983	29.0445	2.28727	1.19362
HGLibA_46010	PRPF38A	16.4671	17.7248	46.7042	31.4596		17.096	39.0819	2.28603	1.19285
HGLibA_56970	TM2D1	33.7183	27.2689	57.5656	81.795		30.4936	69.6803	2.28508	1.19224
HGLibA_53553	SOX4	8.62562	27.2689	32.5843	49.4365		17.9473	41.0104	2.28505	1.19223
HGLibA_56457	TFF1	20.3878	23.1786	60.824	38.6504		21.7832	49.7372	2.28328	1.19111
HGLibA_27264	hsa-mir-562	17.2512	4.09034	27.1536	21.5723		10.6708	24.363	2.28314	1.19102
HGLibA_65125	NonTargetingControlGuideForHuman_0742	50.9696	77.7165	134.682	159.096		64.343	146.889	2.2829	1.19087
HGLibA_46835	PTRF	29.0135	32.7227	77.1162	63.8181		30.8681	70.4671	2.28285	1.19083
HGLibA_47024	QRFP	16.4671	23.1786	55.3933	35.055		19.8229	45.2242	2.28142	1.18993
HGLibA_34913	LUC7L3	12.5464	12.271	20.6367	35.9539		12.4087	28.2953	2.28028	1.18921
HGLibA_39070	NFATC3	41.5598	32.7227	106.442	62.9192		37.1413	84.6807	2.27996	1.18901
HGLibA_17339	FGB	32.9342	34.0862	98.8391	53.9308		33.5102	76.3849	2.27945	1.18869
HGLibA_37161	MROH6	2.35244	1.36345	2.17229	6.29192		1.85794	4.23211	2.27784	1.18767
HGLibA_06543	C7orf41	19.6037	40.9034	64.0825	73.7054		30.2536	68.8939	2.27722	1.18727
HGLibA_50676	SENP2	13.3305	12.271	30.412	27.8642		12.8008	29.1381	2.27628	1.18668
HGLibA_17945	FOXR1	25.0927	28.6324	46.7042	75.5031		26.8626	61.1036	2.27468	1.18566
HGLibA_52885	SMAP1	18.8195	13.6345	42.3596	31.4596		16.227	36.9096	2.27458	1.1856
HGLibA_08966	CEBPE	104.292	91.351	255.244	189.657		97.8213	222.45	2.27405	1.18526
HGLibA_57554	TMEM234	1.5683	1.36345	2.17229	4.49423		1.46587	3.33326	2.27391	1.18518
HGLibA_49644	RSPRY1	7.05733	27.2689	30.412	47.6389		17.1631	39.0254	2.27379	1.1851
HGLibA_60694	USP6NL	52.5379	34.0862	94.4945	102.468		43.312	98.4815	2.27377	1.18508
HGLibA_36908	MOG	10.1939	28.6324	27.1536	61.1216		19.4132	44.1376	2.27359	1.18497
HGLibA_21533	HIST2H2BE	9.40977	6.81724	5.43072	31.4596		8.1135	18.4452	2.27339	1.18485
HGLibA_21925	HOXB1	12.5464	17.7248	44.5319	24.2689		15.1356	34.4004	2.27281	1.18448
HGLibA_37278	MRPL44	9.40977	4.09034	16.2922	14.3815		6.75006	15.3368	2.27211	1.18403
HGLibA_11299	CS	12.5464	12.271	14.1199	42.2458		12.4087	28.1828	2.27122	1.18346
HGLibA_32734	KRT20	19.6037	6.81724	40.1873	19.7746		13.2105	29.981	2.26949	1.18237
HGLibA_02461	APOA5	8.62562	4.09034	10.8614	17.9769		6.35798	14.4192	2.26789	1.18135
HGLibA_55322	SYP	0.784148	1.36345	2.17229	2.69654		1.0738	2.43441	2.26711	1.18085
HGLibA_06655	C8orf87	0.784148	1.36345	2.17229	2.69654		1.0738	2.43441	2.26711	1.18085
HGLibA_29610	HSPB9	6.27318	1.36345	6.51686	10.7862		3.81831	8.65151	2.26579	1.18002
HGLibA_15956	FAHD1	97.2343	47.7207	131.423	196.847		72.4775	164.135	2.26464	1.17928
HGLibA_49892	S1PR5	10.1939	14.9979	28.2397	28.7631		12.5959	28.5014	2.26275	1.17808
HGLibA_06010	C20orf201	18.0354	31.3593	43.4457	68.3123		24.6973	55.879	2.26255	1.17795
HGLibA_53537	SOX18	35.2866	27.2689	85.8053	55.7285		31.2778	70.7669	2.26253	1.17794
HGLibA_01509	AKT1S1	0.784148	2.72689	4.34457	3.59539		1.75552	3.96998	2.26143	1.17723
HGLibA_54893	STT3A	22.7403	31.3593	36.9289	85.3904		27.0498	61.1596	2.261	1.17696
HGLibA_09058	CENPI	18.8195	10.9076	40.1873	26.9654		14.8636	33.5764	2.25897	1.17567
HGLibA_06618	C8orf4	34.5025	46.3572	79.2885	103.367		40.4298	91.3279	2.25892	1.17563
HGLibA_24355	hsa-mir-3687	0.784148	4.09034	6.51686	4.49423		2.43724	5.50555	2.25892	1.17563
HGLibA_18346	GABPA	9.40977	21.8152	33.6704	36.8527		15.6125	35.2616	2.25855	1.1754
HGLibA_27989	hsa-mir-6515	27.4452	9.54413	41.2735	42.2458		18.4946	41.7596	2.25793	1.175
HGLibA_27530	hsa-mir-596	4.70489	2.72689	8.68915	8.08962		3.71589	8.38938	2.2577	1.17486
HGLibA_59321	TSTD2	28.2293	58.6282	104.27	91.6823		43.4288	97.9761	2.25602	1.17378
HGLibA_15977	FAM101B	22.7403	25.9055	62.9963	46.74		24.3229	54.8682	2.25582	1.17365
HGLibA_18917	GEMIN5	9.40977	25.9055	55.3933	24.2689		17.6576	39.8311	2.25574	1.1736
HGLibA_08579	CDC42EP5	47.833	25.9055	57.5656	108.76		36.8692	83.163	2.25562	1.17352
HGLibA_26000	hsa-mir-4711	57.2428	43.6303	120.562	106.963		50.4365	113.762	2.25555	1.17348
HGLibA_03677	ATP5J2-PTCD1	21.172	12.271	41.2735	34.1562		16.7215	37.7148	2.25547	1.17343
HGLibA_04963	BTN2A1	22.7403	24.542	55.3933	51.2342		23.6412	53.3138	2.25513	1.17321
HGLibA_51598	SLAIN2	3.13659	16.3614	15.206	28.7631		9.74898	21.9845	2.25506	1.17317
HGLibA_11037	CPXM1	20.3878	24.542	66.2548	35.055		22.4649	50.6549	2.25484	1.17303
HGLibA_25560	hsa-mir-4516	10.9781	1.36345	20.6367	7.19077		6.17076	13.9137	2.25479	1.17299
HGLibA_64706	NonTargetingControlGuideForHuman_0323	18.0354	27.2689	55.3933	46.74		22.6522	51.0667	2.25438	1.17273
HGLibA_29881	IFI16	15.683	21.8152	31.4982	53.0319		18.7491	42.265	2.25425	1.17265
HGLibA_14761	EIF3A	3.92074	2.72689	8.68915	6.29192		3.32382	7.49054	2.2536	1.17223
HGLibA_59050	TRPM4	7.84148	5.45379	17.3783	12.5838		6.64763	14.9811	2.2536	1.17223
HGLibA_56825	TIMP2	3.92074	4.09034	10.8614	7.19077		4.00554	9.0261	2.25341	1.17211
HGLibA_29428	hsa-mir-98	3.92074	4.09034	10.8614	7.19077		4.00554	9.0261	2.25341	1.17211
HGLibA_11211	CROCC	39.2074	42.2669	84.7192	98.8731		40.7371	91.7961	2.25338	1.17209
HGLibA_33881	LINGO4	7.84148	12.271	28.2397	17.0781		10.0563	22.6589	2.25322	1.17199
HGLibA_29193	hsa-mir-8074	102.723	89.9875	223.746	210.33		96.3554	217.038	2.25247	1.17151
HGLibA_27065	hsa-mir-548i-1	13.3305	16.3614	48.8765	17.9769		14.8459	33.4267	2.25157	1.17093
HGLibA_57518	TMEM219	36.0708	28.6324	57.5656	88.0869		32.3516	72.8263	2.25109	1.17062
HGLibA_19908	GPR141	21.172	35.4496	44.5319	82.6939		28.3108	63.6129	2.24695	1.16797
HGLibA_38066	MYL9	10.1939	10.9076	14.1199	33.2573		10.5507	23.6886	2.2452	1.16685
HGLibA_10874	COX8A	3.13659	4.09034	5.43072	10.7862		3.61347	8.10844	2.24395	1.16604
HGLibA_07186	CAPNS2	53.322	51.811	132.51	103.367		52.5665	117.938	2.2436	1.16582
HGLibA_25112	hsa-mir-4419a	3.13659	12.271	7.603	26.9654		7.70381	17.2842	2.24359	1.16581
HGLibA_14080	DTX1	41.5598	36.8131	128.165	47.6389		39.1864	87.9019	2.24317	1.16554
HGLibA_37547	MST1R	24.3086	25.9055	64.0825	48.5377		25.107	56.3101	2.2428	1.1653
HGLibA_36505	MICALL2	2.35244	2.72689	8.68915	2.69654		2.53967	5.69284	2.24157	1.16451
HGLibA_62981	ZNF263	2.35244	2.72689	8.68915	2.69654		2.53967	5.69284	2.24157	1.16451
HGLibA_44046	PITRM1	81.5513	42.2669	118.39	159.096		61.9091	138.743	2.24107	1.16419
HGLibA_51000	SF3B4	7.05733	14.9979	20.6367	28.7631		11.0276	24.6999	2.23982	1.16338
HGLibA_32348	KLF16	18.0354	12.271	13.0337	54.8296		15.1532	33.9317	2.23924	1.16301
HGLibA_31419	KCNA3	47.0489	34.0862	82.5469	98.8731		40.5675	90.71	2.23603	1.16094
HGLibA_40681	ONECUT1	8.62562	16.3614	36.9289	18.8758		12.4935	27.9023	2.23335	1.15921
HGLibA_54646	STARD3	7.05733	10.9076	29.3259	10.7862		8.98245	20.056	2.2328	1.15885
HGLibA_35431	MAP2K2	4.70489	2.72689	7.603	8.98846		3.71589	8.29573	2.2325	1.15866
HGLibA_55510	TAF1D	32.9342	39.54	78.2023	83.5927		36.2371	80.8975	2.23245	1.15863
HGLibA_38989	NET1	3.92074	4.09034	9.77529	8.08962		4.00554	8.93245	2.23003	1.15706
HGLibA_44886	POLR2J3	26.661	21.8152	58.6518	49.4365		24.2381	54.0442	2.22972	1.15686
HGLibA_42594	PAX5	31.3659	42.2669	44.5319	119.547		36.8164	82.0392	2.22833	1.15597
HGLibA_24593	hsa-mir-3916	3.13659	6.81724	8.68915	13.4827		4.97691	11.0859	2.22747	1.15541
HGLibA_01978	ANKMY1	6.27318	4.09034	8.68915	14.3815		5.18176	11.5353	2.22614	1.15455
HGLibA_43144	PDGFRB	13.3305	24.542	24.9813	59.3239		18.9363	42.1526	2.22602	1.15447
HGLibA_50241	SCLY	44.6964	28.6324	102.097	61.1216		36.6644	81.6095	2.22585	1.15436
HGLibA_46641	PTGR1	52.5379	61.3551	149.888	103.367		56.9465	126.628	2.22362	1.15291
HGLibA_09063	CENPJ	3.13659	4.09034	9.77529	6.29192		3.61347	8.03361	2.22324	1.15266
HGLibA_20874	HAUS1	3.13659	4.09034	9.77529	6.29192		3.61347	8.03361	2.22324	1.15266
HGLibA_22784	hsa-mir-1304	54.8903	53.1744	110.787	129.434		54.0324	120.11	2.22293	1.15246
HGLibA_19404	GMFB	18.8195	17.7248	48.8765	32.3585		18.2722	40.6175	2.22291	1.15245
HGLibA_24796	hsa-mir-4259	66.6525	65.4455	96.6668	196.847		66.049	146.757	2.22194	1.15182
HGLibA_33024	KRTAP29-1	13.3305	20.4517	39.1012	35.9539		16.8911	37.5275	2.22173	1.15168
HGLibA_42663	PCBP4	15.683	8.18068	20.6367	32.3585		11.9318	26.4976	2.22075	1.15105
HGLibA_33808	LILRB5	32.15	38.1765	45.618	110.558		35.1633	78.0881	2.22073	1.15103
HGLibA_14704	EIF1	0.784148	4.09034	5.43072	5.39308		2.43724	5.4119	2.2205	1.15088
HGLibA_55115	SUPT7L	72.9257	59.9917	168.352	126.737		66.4587	147.545	2.2201	1.15062
HGLibA_36587	MIR205HG	13.3305	1.36345	11.9476	20.6735		7.34698	16.3105	2.22003	1.15058
HGLibA_22797	hsa-mir-1307	34.5025	53.1744	70.5993	124.041		43.8385	97.3201	2.21997	1.15054
HGLibA_43135	PDGFC	14.1147	9.54413	28.2397	24.2689		11.8294	26.2543	2.21941	1.15018
HGLibA_03074	ARPC1A	71.3574	99.5316	197.678	181.567		85.4445	189.623	2.21925	1.15007
HGLibA_37163	MROH7	15.683	21.8152	44.5319	38.6504		18.7491	41.5911	2.21831	1.14946
HGLibA_63427	ZNF514	2.35244	10.9076	14.1199	15.2804		6.63001	14.7001	2.21721	1.14875
HGLibA_44920	POLR3H	9.40977	12.271	7.603	40.4481		10.8404	24.0255	2.2163	1.14815
HGLibA_05289	C12orf71	14.8988	19.0883	24.9813	50.3354		16.9935	37.6583	2.21604	1.14798
HGLibA_40358	NUP85	29.0135	23.1786	60.824	54.8296		26.096	57.8268	2.21592	1.14791
HGLibA_57541	TMEM229B	5.48903	2.72689	6.51686	11.685		4.10796	9.10093	2.21544	1.14759
HGLibA_24822	hsa-mir-4265	13.3305	14.9979	24.9813	37.7515		14.1642	31.3664	2.21448	1.14697
HGLibA_51577	SKIV2L2	2.35244	10.9076	8.68915	20.6735		6.63001	14.6813	2.21437	1.1469
HGLibA_14520	EFCAB1	8.62562	6.81724	31.4982	2.69654		7.72143	17.0974	2.21427	1.14683
HGLibA_08782	CDK5RAP1	50.9696	25.9055	69.5132	100.671		38.4375	85.092	2.21377	1.14651
HGLibA_49609	RSL24D1	18.8195	20.4517	40.1873	46.74		19.6356	43.4637	2.21351	1.14634
HGLibA_47005	QARS	7.84148	1.36345	8.68915	11.685		4.60246	10.1871	2.2134	1.14626
HGLibA_55771	TBC1D15	7.84148	6.81724	10.8614	21.5723		7.32936	16.2169	2.21259	1.14574
HGLibA_40708	OPLAH	7.05733	2.72689	10.8614	10.7862		4.89211	10.8238	2.2125	1.14568
HGLibA_31243	JMJD4	64.3001	46.3572	153.146	91.6823		55.3287	122.414	2.21249	1.14567
HGLibA_38210	MYSM1	29.0135	19.0883	74.9439	31.4596		24.0509	53.2018	2.21205	1.14539
HGLibA_34588	LRRC28	31.3659	32.7227	66.2548	75.5031		32.0443	70.8789	2.2119	1.14529
HGLibA_37744	MTPAP	21.172	23.1786	42.3596	55.7285		22.1753	49.044	2.21165	1.14512
HGLibA_39647	NOTUM	14.8988	4.09034	14.1199	27.8642		9.49457	20.9921	2.21095	1.14467
HGLibA_13211	DHX9	14.1147	2.72689	28.2397	8.98846		8.42077	18.6141	2.2105	1.14437
HGLibA_52001	SLC25A34	127.032	92.7144	272.622	213.027		109.873	242.824	2.21004	1.14407
HGLibA_09368	CHCHD3	21.172	9.54413	39.1012	28.7631		15.3581	33.9321	2.2094	1.14366
HGLibA_23821	hsa-mir-3173	16.4671	17.7248	31.4982	44.0435		17.096	37.7708	2.20934	1.14362
HGLibA_61106	VPS8	51.7537	50.4475	99.9252	125.838		51.1006	112.882	2.20901	1.1434
HGLibA_51823	SLC22A1	7.05733	6.81724	10.8614	19.7746		6.93728	15.318	2.20807	1.14279
HGLibA_25127	hsa-mir-4421	44.6964	25.9055	80.3746	75.5031		35.301	77.9389	2.20784	1.14264
HGLibA_50902	SERTAD4	106.644	94.0779	197.678	245.385		100.361	221.532	2.20735	1.14231
HGLibA_58744	TRIM3	4.70489	2.72689	6.51686	9.88731		3.71589	8.20209	2.2073	1.14228
HGLibA_12447	DCAF5	132.521	124.074	255.244	311.001		128.297	283.122	2.20677	1.14193
HGLibA_14858	EIF5A2	21.172	16.3614	42.3596	40.4481		18.7667	41.4038	2.20624	1.14159
HGLibA_50969	SEZ6L	11.7622	17.7248	22.809	42.2458		14.7435	32.5274	2.20622	1.14157
HGLibA_18746	GBP7	3.13659	5.45379	10.8614	8.08962		4.29519	9.47553	2.20608	1.14148
HGLibA_21572	HIVEP3	44.6964	72.2627	109.7	148.31		58.4796	129.005	2.20599	1.14142
HGLibA_46590	PTF1A	28.2293	34.0862	45.618	91.6823		31.1577	68.6502	2.20331	1.13967
HGLibA_29983	IFNAR1	73.7099	83.1703	174.869	170.781		78.4401	172.825	2.20327	1.13965
HGLibA_33850	LIN28B	7.05733	5.45379	8.68915	18.8758		6.25556	13.7825	2.20323	1.13962
HGLibA_43014	PDCD2	20.3878	25.9055	59.7379	42.2458		23.1467	50.9918	2.20299	1.13946
HGLibA_02066	ANKRD32	5.48903	2.72689	16.2922	1.79769		4.10796	9.04492	2.2018	1.13868
HGLibA_26952	hsa-mir-548al	3.13659	5.45379	5.43072	13.4827		4.29519	9.45671	2.2017	1.13862
HGLibA_46152	PRRC2B	3.13659	5.45379	5.43072	13.4827		4.29519	9.45671	2.2017	1.13862
HGLibA_39421	NLRP8	14.8988	13.6345	35.8427	26.9654		14.2666	31.4041	2.20122	1.13831
HGLibA_60133	UFD1L	13.3305	6.81724	17.3783	26.9654		10.0739	22.1718	2.20093	1.13811
HGLibA_39528	NOC4L	4.70489	9.54413	9.77529	21.5723		7.12451	15.6738	2.19998	1.13749
HGLibA_20395	GSAP	76.8465	57.2648	152.06	142.917		67.0556	147.488	2.19949	1.13717
HGLibA_38140	MYO5B	11.7622	29.9958	47.7903	44.0435		20.879	45.9169	2.19919	1.13697
HGLibA_48127	RENBP	6.27318	24.542	22.809	44.9423		15.4076	33.8757	2.19863	1.13661
HGLibA_32136	KIDINS220	86.2562	65.4455	150.974	182.466		75.8508	166.72	2.198	1.13619
HGLibA_61671	WNT7A	61.1635	76.353	162.922	139.321		68.7583	151.121	2.19786	1.1361
HGLibA_41885	ORAOV1	6.27318	14.9979	26.0674	20.6735		10.6355	23.3705	2.19739	1.13579
HGLibA_64019	ZNF780A	30.5818	35.4496	54.3072	90.7835		33.0157	72.5453	2.1973	1.13573
HGLibA_18906	GDPGP1	2.35244	2.72689	2.17229	8.98846		2.53967	5.58038	2.19728	1.13572
HGLibA_19560	GNMT	54.8903	34.0862	106.442	88.9858		44.4883	97.7139	2.1964	1.13514
HGLibA_18081	FSD1L	74.494	42.2669	194.42	62.0204		58.3804	128.22	2.19628	1.13506
HGLibA_43989	PIP	14.8988	5.45379	14.1199	30.5608		10.1763	22.3403	2.19533	1.13444
HGLibA_31170	IVNS1ABP	43.1281	20.4517	47.7903	91.6823		31.7899	69.7363	2.19366	1.13334
HGLibA_65053	NonTargetingControlGuideForHuman_0670	43.9123	42.2669	90.1499	98.8731		43.0896	94.5115	2.19337	1.13315
HGLibA_61113	VRK1	25.0927	21.8152	48.8765	53.9308		23.4539	51.4036	2.19168	1.13204
HGLibA_58782	TRIM41	23.5244	21.8152	44.5319	54.8296		22.6698	49.6808	2.1915	1.13192
HGLibA_33171	L1CAM	68.2208	64.082	131.423	158.197		66.1514	144.81	2.18907	1.13032
HGLibA_13278	DIS3L2	28.2293	8.18068	34.7566	44.9423		18.205	39.8495	2.18893	1.13023
HGLibA_53723	SPATA17	6.27318	6.81724	9.77529	18.8758		6.54521	14.3255	2.18871	1.13008
HGLibA_51371	SHQ1	36.0708	23.1786	79.2885	50.3354		29.6247	64.8119	2.18777	1.12946
HGLibA_43229	PDRG1	18.0354	5.45379	21.7229	29.6619		11.7446	25.6924	2.18759	1.12935
HGLibA_47648	RASL10A	5.48903	9.54413	23.8952	8.98846		7.51658	16.4418	2.18741	1.12922
HGLibA_20329	GRK4	2.35244	1.36345	5.43072	2.69654		1.85794	4.06363	2.18716	1.12906
HGLibA_16210	FAM160B1	64.3001	13.6345	81.4608	88.9858		38.9673	85.2233	2.18705	1.12898
HGLibA_05936	C1QTNF1	57.2428	39.54	111.873	99.7719		48.3914	105.822	2.1868	1.12882
HGLibA_10094	CLP1	34.5025	24.542	91.2361	37.7515		29.5223	64.4938	2.18458	1.12736
HGLibA_50545	SEC61G	65.8684	39.54	94.4945	135.726		52.7042	115.11	2.18408	1.12703
HGLibA_10147	CLTB	7.05733	4.09034	10.8614	13.4827		5.57383	12.1721	2.18379	1.12683
HGLibA_05497	C16orf90	32.15	25.9055	83.6331	43.1446		29.0278	63.3888	2.18373	1.12679
HGLibA_48207	RFFL	10.9781	8.18068	18.4644	23.37		9.57937	20.9172	2.18357	1.12669
HGLibA_05841	C1orf228	17.2512	32.7227	48.8765	60.2227		24.987	54.5496	2.18312	1.12639
HGLibA_59534	TUBA1B	10.1939	8.18068	29.3259	10.7862		9.1873	20.056	2.18302	1.12632
HGLibA_51688	SLC14A1	54.8903	62.7186	107.528	149.208		58.8044	128.368	2.18297	1.12629
HGLibA_37133	MRGPRX1	4.70489	5.45379	8.68915	13.4827		5.07934	11.0859	2.18255	1.12602
HGLibA_01904	ANGPT2	22.7403	39.54	79.2885	56.6273		31.1401	67.9579	2.18233	1.12587
HGLibA_46642	PTGR2	25.8769	28.6324	43.4457	75.5031		27.2546	59.4744	2.18218	1.12577
HGLibA_09361	CHCHD10	8.62562	1.36345	6.51686	15.2804		4.99453	10.8986	2.18211	1.12572
HGLibA_38964	NELFCD	6.27318	5.45379	7.603	17.9769		5.86348	12.79	2.18129	1.12518
HGLibA_00284	ABHD6	14.1147	10.9076	40.1873	14.3815		12.5111	27.2844	2.18081	1.12487
HGLibA_21040	HDGF	9.40977	6.81724	17.3783	17.9769		8.1135	17.6776	2.17879	1.12353
HGLibA_31758	KCTD9	70.5733	100.895	128.165	245.385		85.7342	186.775	2.17854	1.12336
HGLibA_30708	INTS4	18.0354	32.7227	52.1349	58.425		25.3791	55.28	2.17817	1.12312
HGLibA_60445	UROS	7.05733	23.1786	32.5843	33.2573		15.118	32.9208	2.1776	1.12274
HGLibA_50149	SCAPER	10.9781	4.09034	13.0337	19.7746		7.5342	16.4042	2.17729	1.12254
HGLibA_46195	PRSS2	14.8988	20.4517	44.5319	32.3585		17.6753	38.4452	2.17508	1.12107
HGLibA_03840	ATXN2L	47.0489	64.082	82.5469	159.096		55.5654	120.821	2.1744	1.12062
HGLibA_18408	GABRR2	10.9781	24.542	41.2735	35.9539		17.7601	38.6137	2.17419	1.12047
HGLibA_03628	ATP2C2	7.05733	12.271	19.5506	22.4712		9.66418	21.0109	2.1741	1.12042
HGLibA_38741	NDUFA2	87.8245	49.0841	161.835	135.726		68.4543	148.781	2.17343	1.11997
HGLibA_00520	ACPL2	6.27318	12.271	30.412	9.88731		9.2721	20.1497	2.17315	1.11979
HGLibA_35810	MBOAT4	29.0135	27.2689	31.4982	90.7835		28.1412	61.1408	2.17264	1.11945
HGLibA_03760	ATP6V1G2	18.0354	29.9958	62.9963	41.3469		24.0156	52.1716	2.1724	1.11929
HGLibA_47552	RAPGEFL1	15.683	6.81724	22.809	26.0665		11.2501	24.4378	2.17223	1.11918
HGLibA_29832	IDH3A	10.9781	19.0883	29.3259	35.9539		15.0332	32.6399	2.17119	1.11849
HGLibA_06791	CA11	10.1939	8.18068	22.809	17.0781		9.1873	19.9435	2.17077	1.11821
HGLibA_18142	FTSJD1	11.7622	13.6345	17.3783	37.7515		12.6983	27.5649	2.17075	1.11819
HGLibA_61371	WDR38	30.5818	29.9958	84.7192	46.74		30.2888	65.7296	2.1701	1.11776
HGLibA_22359	hsa-mir-1227	5.48903	13.6345	21.7229	19.7746		9.56175	20.7487	2.16997	1.11768
HGLibA_07771	CCDC39	32.15	38.1765	71.6855	80.8962		35.1633	76.2908	2.16962	1.11744
HGLibA_63394	ZNF500	38.4232	34.0862	87.9776	69.2112		36.2547	78.5944	2.16784	1.11626
HGLibA_10117	CLPTM1L	4.70489	5.45379	13.0337	8.98846		5.07934	11.0111	2.16782	1.11625
HGLibA_02453	APOA1BP	46.2647	12.271	99.9252	26.9654		29.2679	63.4453	2.16775	1.1162
HGLibA_49667	RTEL1	10.9781	16.3614	41.2735	17.9769		13.6697	29.6252	2.16721	1.11584
HGLibA_04293	BCL11B	43.1281	24.542	68.427	78.1996		33.8351	73.3133	2.16678	1.11556
HGLibA_43355	PES1	23.5244	13.6345	44.5319	35.9539		18.5794	40.2429	2.16599	1.11503
HGLibA_05444	C16orf3	9.40977	8.18068	22.809	15.2804		8.79523	19.0447	2.16535	1.1146
HGLibA_38689	NDNF	17.2512	2.72689	16.2922	26.9654		9.98907	21.6288	2.16524	1.11453
HGLibA_34985	LYG1	37.6391	32.7227	85.8053	66.5146		35.1809	76.16	2.16481	1.11424
HGLibA_44605	PMM2	13.3305	6.81724	13.0337	30.5608		10.0739	21.7972	2.16374	1.11353
HGLibA_56942	TLR5	18.8195	1.36345	23.8952	19.7746		10.0915	21.8349	2.16369	1.1135
HGLibA_56591	THAP5	21.9561	1.36345	42.3596	8.08962		11.6598	25.2246	2.16338	1.11329
HGLibA_19493	GNB2L1	23.5244	20.4517	56.4795	38.6504		21.9881	47.5649	2.16322	1.11318
HGLibA_04638	BMS1	15.683	25.9055	36.9289	53.0319		20.7942	44.9804	2.16312	1.11311
HGLibA_59796	UAP1	36.8549	21.8152	73.8578	53.0319		29.335	63.4448	2.16277	1.11288
HGLibA_36096	MED4	4.70489	2.72689	9.77529	6.29192		3.71589	8.03361	2.16196	1.11234
HGLibA_05695	C19orf67	19.6037	25.9055	33.6704	64.7169		22.7546	49.1937	2.16192	1.11232
HGLibA_04611	BMP5	23.5244	20.4517	45.618	49.4365		21.9881	47.5273	2.1615	1.11204
HGLibA_32888	KRTAP10-12	41.5598	49.0841	72.7716	123.142		45.322	97.9568	2.16135	1.11194
HGLibA_02677	ARFIP1	32.15	19.0883	42.3596	68.3123		25.6192	55.336	2.15994	1.11099
HGLibA_08205	CCT5	50.1854	50.4475	118.39	98.8731		50.3165	108.631	2.15896	1.11034
HGLibA_64606	NonTargetingControlGuideForHuman_0223	3.92074	23.1786	36.9289	21.5723		13.5497	29.2506	2.15877	1.11021
HGLibA_09054	CENPF	4.70489	9.54413	1.08614	29.6619		7.12451	15.374	2.15791	1.10963
HGLibA_10622	COL9A2	47.0489	54.5379	155.319	63.8181		50.7934	109.568	2.15714	1.10912
HGLibA_31459	KCNC4	25.0927	20.4517	38.015	60.2227		22.7722	49.1189	2.15696	1.109
HGLibA_29469	HSD17B13	31.3659	35.4496	69.5132	74.6042		33.4078	72.0587	2.15695	1.10899
HGLibA_59875	UBE2D3	25.8769	14.9979	36.9289	51.2342		20.4374	44.0816	2.15691	1.10896
HGLibA_04726	BPIFB3	11.7622	14.9979	27.1536	30.5608		13.3801	28.8572	2.15673	1.10885
HGLibA_49216	RPL29	18.0354	25.9055	54.3072	40.4481		21.9704	47.3776	2.15643	1.10864
HGLibA_45885	PRL	30.5818	20.4517	54.3072	55.7285		25.5167	55.0178	2.15615	1.10846
HGLibA_05481	C16orf74	4.70489	20.4517	43.4457	10.7862		12.5783	27.1159	2.15577	1.10821
HGLibA_09654	CHSY1	15.683	13.6345	38.015	25.1677		14.6587	31.5914	2.15513	1.10777
HGLibA_30515	ILVBL	7.05733	2.72689	7.603	13.4827		4.89211	10.5428	2.15507	1.10774
HGLibA_09712	CILP2	6.27318	9.54413	15.206	18.8758		7.90866	17.0409	2.15471	1.1075
HGLibA_27408	hsa-mir-5703	13.3305	9.54413	30.412	18.8758		11.4373	24.6439	2.15469	1.10748
HGLibA_04433	BET1L	51.7537	46.3572	94.4945	116.85		49.0555	105.672	2.15414	1.10711
HGLibA_40392	NUTM2A	30.5818	20.4517	64.0825	45.8412		25.5167	54.9618	2.15395	1.10699
HGLibA_42456	PAQR7	7.84148	6.81724	16.2922	15.2804		7.32936	15.7863	2.15384	1.10691
HGLibA_36784	MMP15	24.3086	27.2689	49.9626	61.1216		25.7888	55.5421	2.15373	1.10684
HGLibA_51639	SLC11A1	7.05733	8.18068	13.0337	19.7746		7.61901	16.4042	2.15306	1.10639
HGLibA_46751	PTPN23	8.62562	4.09034	7.603	19.7746		6.35798	13.6888	2.15301	1.10636
HGLibA_09290	CFP	6.27318	5.45379	10.8614	14.3815		5.86348	12.6215	2.15256	1.10605
HGLibA_02152	ANKS1B	16.4671	13.6345	36.9289	27.8642		15.0508	32.3966	2.15248	1.106
HGLibA_02925	ARL10	24.3086	32.7227	65.1686	57.5262		28.5157	61.3474	2.15136	1.10525
HGLibA_35999	ME2	31.3659	27.2689	69.5132	56.6273		29.3174	63.0703	2.15129	1.1052
HGLibA_07874	CCDC8	20.3878	21.8152	52.1349	38.6504		21.1015	45.3926	2.15116	1.10511
HGLibA_42549	PARVG	7.84148	2.72689	11.9476	10.7862		5.28418	11.3669	2.15111	1.10508
HGLibA_57716	TMEM51	11.7622	20.4517	36.9289	32.3585		16.107	34.6437	2.15085	1.10491
HGLibA_59108	TSC22D2	27.4452	27.2689	51.0487	66.5146		27.3571	58.7817	2.14868	1.10345
HGLibA_33746	LHX5	17.2512	21.8152	48.8765	35.055		19.5332	41.9657	2.14843	1.10328
HGLibA_18771	GCDH	12.5464	2.72689	13.0337	19.7746		7.63663	16.4042	2.14809	1.10306
HGLibA_59145	TSHB	10.1939	9.54413	21.7229	20.6735		9.86902	21.1982	2.14795	1.10296
HGLibA_59128	TSFM	17.2512	6.81724	39.1012	12.5838		12.0342	25.8425	2.14741	1.1026
HGLibA_48163	RETN	5.48903	2.72689	3.25843	14.3815		4.10796	8.81999	2.14705	1.10235
HGLibA_48057	RECQL4	13.3305	2.72689	17.3783	17.0781		8.0287	17.2282	2.14583	1.10153
HGLibA_29416	hsa-mir-944	163.887	167.704	470.3	240.891		165.795	355.595	2.14478	1.10083
HGLibA_21914	HOXA5	24.3086	46.3572	59.7379	91.6823		35.3329	75.7101	2.14277	1.09947
HGLibA_06344	C4orf51	106.644	34.0862	184.644	116.85		70.3651	150.747	2.14236	1.0992
HGLibA_36022	MED1	14.1147	20.4517	48.8765	25.1677		17.2832	37.0221	2.14209	1.09902
HGLibA_02956	ARL2	37.6391	27.2689	65.1686	73.7054		32.454	69.437	2.13955	1.09731
HGLibA_44850	POLR1E	29.0135	16.3614	52.1349	44.9423		22.6874	48.5386	2.13945	1.09724
HGLibA_61496	WDR88	6.27318	4.09034	8.68915	13.4827		5.18176	11.0859	2.13941	1.09721
HGLibA_54897	STT3B	11.7622	8.18068	33.6704	8.98846		9.97145	21.3295	2.13905	1.09697
HGLibA_30172	IGSF21	18.0354	28.6324	57.5656	42.2458		23.3339	49.9057	2.13876	1.09678
HGLibA_59379	TTC26	0.784148	5.45379	4.34457	8.98846		3.11897	6.66652	2.13741	1.09586
HGLibA_06840	CABIN1	11.7622	16.3614	35.8427	24.2689		14.0618	30.0558	2.13741	1.09586
HGLibA_34741	LRRFIP2	39.2074	19.0883	76.03	48.5377		29.1478	62.2839	2.13683	1.09547
HGLibA_54107	SPRR2F	20.3878	20.4517	36.9289	50.3354		20.4198	43.6321	2.13676	1.09542
HGLibA_22478	hsa-mir-1255b-1	3.92074	4.09034	5.43072	11.685		4.00554	8.55786	2.13651	1.09525
HGLibA_31318	KANK3	29.7976	74.9896	78.2023	145.613		52.3936	111.908	2.1359	1.09485
HGLibA_42784	PCDHB3	34.5025	38.1765	112.959	42.2458		36.3395	77.6024	2.13548	1.09456
HGLibA_39862	NR1D1	86.2562	96.8048	191.161	199.544		91.5305	195.353	2.13429	1.09376
HGLibA_30577	ING3	4.70489	4.09034	9.77529	8.98846		4.39761	9.38188	2.1334	1.09316
HGLibA_38315	NABP2	21.9561	14.9979	40.1873	38.6504		18.477	39.4189	2.1334	1.09315
HGLibA_38666	NCSTN	8.62562	9.54413	16.2922	22.4712		9.08488	19.3817	2.1334	1.09315
HGLibA_60453	USE1	28.2293	27.2689	66.2548	52.1331		27.7491	59.1939	2.13318	1.09301
HGLibA_23111	hsa-mir-1913	5.48903	5.45379	20.6367	2.69654		5.47141	11.6666	2.13229	1.0924
HGLibA_59413	TTC37	102.723	126.801	268.277	221.116		114.762	244.697	2.13221	1.09235
HGLibA_50452	SDR39U1	94.0977	68.1724	171.611	174.376		81.135	172.993	2.13217	1.09232
HGLibA_57892	TMOD4	19.6037	13.6345	30.412	40.4481		16.6191	35.4301	2.13189	1.09213
HGLibA_28879	hsa-mir-7114	4.70489	2.72689	3.25843	12.5838		3.71589	7.92114	2.13169	1.092
HGLibA_31020	ITGA4	130.953	92.7144	309.551	167.185		111.834	238.368	2.13146	1.09184
HGLibA_13187	DHX35	8.62562	2.72689	15.206	8.98846		5.67626	12.0972	2.1312	1.09167
HGLibA_25769	hsa-mir-4652	6.27318	21.8152	23.8952	35.9539		14.0442	29.9245	2.13074	1.09136
HGLibA_38467	NAT6	36.8549	57.2648	83.6331	116.85		47.0599	100.242	2.13009	1.09091
HGLibA_51761	SLC17A6	33.7183	40.9034	77.1162	81.795		37.3109	79.4556	2.12956	1.09055
HGLibA_43238	PDSS1	7.05733	20.4517	21.7229	36.8527		13.7545	29.2878	2.12932	1.09039
HGLibA_37628	MTERFD1	21.9561	23.1786	41.2735	54.8296		22.5674	48.0515	2.12925	1.09034
HGLibA_09938	CLEC16A	45.4806	49.0841	124.907	76.4019		47.2823	100.654	2.12879	1.09003
HGLibA_45573	PRAMEF11	12.5464	19.0883	15.206	52.1331		15.8173	33.6695	2.12865	1.08994
HGLibA_29460	HSD17B10	12.5464	35.4496	55.3933	46.74		23.998	51.0667	2.12796	1.08947
HGLibA_01797	AMIGO2	3.92074	9.54413	9.77529	18.8758		6.73243	14.3255	2.12784	1.08939
HGLibA_32945	KRTAP16-1	7.05733	14.9979	27.1536	19.7746		11.0276	23.4641	2.12776	1.08933
HGLibA_59054	TRPM6	48.6171	38.1765	101.011	83.5927		43.3968	92.302	2.12693	1.08877
HGLibA_63990	ZNF77	52.5379	58.6282	124.907	111.457		55.5831	118.182	2.12622	1.08829
HGLibA_59099	TSC1	65.8684	84.5337	191.161	128.535		75.2011	159.848	2.12561	1.08788
HGLibA_02929	ARL13A	29.7976	10.9076	58.6518	27.8642		20.3526	43.258	2.12543	1.08775
HGLibA_46759	PTPN5	2.35244	5.45379	7.603	8.98846		3.90312	8.29573	2.12541	1.08774
HGLibA_02950	ARL17A	5.48903	5.45379	9.77529	13.4827		5.47141	11.629	2.12541	1.08774
HGLibA_61286	WBSCR27	16.4671	14.9979	48.8765	17.9769		15.7325	33.4267	2.12469	1.08725
HGLibA_62657	ZMAT2	55.6745	57.2648	119.476	120.445		56.4696	119.961	2.12434	1.08701
HGLibA_09005	CELF1	29.7976	50.4475	70.5993	99.7719		40.1226	85.1856	2.12313	1.0862
HGLibA_49929	SAG	14.8988	13.6345	17.3783	43.1446		14.2666	30.2615	2.12113	1.08484
HGLibA_25857	hsa-mir-4672	32.15	14.9979	58.6518	41.3469		23.574	49.9993	2.12095	1.08471
HGLibA_12744	DDX54	33.7183	21.8152	46.7042	71.0089		27.7667	58.8565	2.11968	1.08384
HGLibA_53770	SPATA31A6	3.92074	1.36345	7.603	3.59539		2.64209	5.5992	2.11923	1.08354
HGLibA_06143	C2orf50	19.6037	13.6345	43.4457	26.9654		16.6191	35.2056	2.11838	1.08296
HGLibA_01154	AGAP6	7.84148	28.6324	46.7042	30.5608		18.2369	38.6325	2.11836	1.08295
HGLibA_02451	APOA1BP	72.1416	65.4455	125.993	165.388		68.7935	145.69	2.11779	1.08256
HGLibA_43672	PHF6	8.62562	8.18068	23.8952	11.685		8.40315	17.7901	2.11707	1.08207
HGLibA_32271	KIR2DL1	21.172	14.9979	21.7229	54.8296		18.085	38.2762	2.11647	1.08166
HGLibA_61114	VRK2	50.9696	51.811	78.2023	139.321		51.3903	108.762	2.11639	1.0816
HGLibA_61081	VPS45	140.362	96.8048	298.689	203.139		118.584	250.914	2.11593	1.08129
HGLibA_05018	C10orf10	0.784148	8.18068	10.8614	8.08962		4.48242	9.47553	2.11393	1.07993
HGLibA_43129	PDGFA	101.939	114.53	245.468	212.128		108.234	228.798	2.11391	1.07992
HGLibA_44600	PML	21.172	31.3593	65.1686	45.8412		26.2656	55.5049	2.11321	1.07944
HGLibA_65028	NonTargetingControlGuideForHuman_0645	19.6037	16.3614	44.5319	31.4596		17.9825	37.9958	2.11293	1.07924
HGLibA_37206	MRPL19	29.7976	42.2669	48.8765	103.367		36.0322	76.1219	2.11261	1.07902
HGLibA_33921	LIPT1	41.5598	49.0841	83.6331	107.862		45.322	95.7473	2.1126	1.07902
HGLibA_11316	CSDE1	7.05733	13.6345	29.3259	14.3815		10.3459	21.8537	2.11231	1.07882
HGLibA_43001	PDC	32.9342	43.6303	67.3409	94.3789		38.2823	80.8599	2.1122	1.07875
HGLibA_32297	KISS1	10.1939	12.271	19.5506	27.8642		11.2325	23.7074	2.11061	1.07766
HGLibA_30892	IRF9	5.48903	10.9076	13.0337	21.5723		8.19831	17.303	2.11056	1.07763
HGLibA_01576	ALDH5A1	50.1854	44.9938	106.442	94.3789		47.5896	100.41	2.10992	1.07719
HGLibA_09894	CLDN3	10.1939	4.09034	13.0337	17.0781		7.14213	15.0559	2.10804	1.0759
HGLibA_35462	MAP3K14	7.84148	12.271	21.7229	20.6735		10.0563	21.1982	2.10796	1.07585
HGLibA_11640	CTNNA2	0.784148	5.45379	3.25843	9.88731		3.11897	6.57287	2.10739	1.07545
HGLibA_49908	SAAL1	16.4671	21.8152	45.618	35.055		19.1411	40.3365	2.10732	1.07541
HGLibA_09706	CIITA	28.2293	20.4517	62.9963	39.5492		24.3405	51.2728	2.10648	1.07483
HGLibA_08328	CD2AP	83.1196	35.4496	123.82	125.838		59.2846	124.829	2.1056	1.07423
HGLibA_58997	TRNP1	1.5683	4.09034	6.51686	5.39308		2.82932	5.95497	2.10474	1.07364
HGLibA_14008	DSCR3	13.3305	6.81724	21.7229	20.6735		10.0739	21.1982	2.10427	1.07332
HGLibA_36240	METTL12	24.3086	25.9055	65.1686	40.4481		25.107	52.8083	2.10333	1.07267
HGLibA_62435	ZFAND2A	19.6037	24.542	64.0825	28.7631		22.0729	46.4228	2.10316	1.07256
HGLibA_27493	hsa-mir-585	38.4232	17.7248	48.8765	69.2112		28.074	59.0438	2.10315	1.07255
HGLibA_51219	SH3BP4	18.8195	19.0883	34.7566	44.9423		18.9539	39.8495	2.10244	1.07207
HGLibA_20739	H1FOO	39.9915	34.0862	84.7192	71.0089		37.0389	77.864	2.10223	1.07192
HGLibA_27708	hsa-mir-6127	14.8988	17.7248	38.015	30.5608		16.3118	34.2879	2.10203	1.07178
HGLibA_51365	SHPK	22.7403	12.271	35.8427	37.7515		17.5057	36.7971	2.10201	1.07177
HGLibA_36088	MED29	37.6391	32.7227	70.5993	77.3008		35.1809	73.9501	2.10199	1.07176
HGLibA_23767	hsa-mir-3159	11.7622	12.271	21.7229	28.7631		12.0166	25.243	2.10067	1.07085
HGLibA_25139	hsa-mir-4424	14.8988	13.6345	34.7566	25.1677		14.2666	29.9621	2.10015	1.0705
HGLibA_14817	EIF4E	45.4806	44.9938	95.5806	94.3789		45.2372	94.9797	2.0996	1.07011
HGLibA_17224	FCRL1	10.9781	6.81724	18.4644	18.8758		8.89765	18.6701	2.09832	1.06923
HGLibA_28714	hsa-mir-6869	134.089	177.248	352.997	300.215		155.669	326.606	2.09808	1.06907
HGLibA_37616	MTCH2	5.48903	5.45379	18.4644	4.49423		5.47141	11.4793	2.09806	1.06905
HGLibA_04119	BAI3	50.1854	9.54413	54.3072	71.0089		29.8648	62.658	2.09806	1.06905
HGLibA_28068	hsa-mir-671	32.15	19.0883	76.03	31.4596		25.6192	53.7448	2.09784	1.0689
HGLibA_47617	RASGEF1A	18.0354	6.81724	26.0674	26.0665		12.4263	26.067	2.09773	1.06883
HGLibA_57544	TMEM230	3.13659	5.45379	5.43072	12.5838		4.29519	9.00728	2.09706	1.06837
HGLibA_22468	hsa-mir-1254-1	29.7976	10.9076	46.7042	38.6504		20.3526	42.6773	2.0969	1.06826
HGLibA_47545	RAPGEF5	66.6525	64.082	150.974	123.142		65.3673	137.058	2.09674	1.06815
HGLibA_24127	hsa-mir-3610	10.1939	14.9979	19.5506	33.2573		12.5959	26.4039	2.09623	1.0678
HGLibA_11427	CSRNP2	34.5025	17.7248	77.1162	32.3585		26.1137	54.7373	2.09612	1.06772
HGLibA_21871	HOMER3	17.2512	25.9055	29.3259	61.1216		21.5784	45.2237	2.09579	1.06749
HGLibA_24251	hsa-mir-3661	41.5598	53.1744	108.614	89.8846		47.3671	99.2495	2.09532	1.06717
HGLibA_44923	POLR3K	18.0354	14.9979	26.0674	43.1446		16.5167	34.606	2.09522	1.0671
HGLibA_00397	ACBD3	49.4013	36.8131	87.9776	92.5812		43.1072	90.2794	2.0943	1.06647
HGLibA_55575	TAMM41	17.2512	42.2669	81.4608	43.1446		29.7591	62.3027	2.09357	1.06597
HGLibA_25216	hsa-mir-4440	20.3878	21.8152	38.015	50.3354		21.1015	44.1752	2.09346	1.06589
HGLibA_14057	DTHD1	23.5244	29.9958	55.3933	56.6273		26.7601	56.0103	2.09305	1.06561
HGLibA_14641	EGLN2	16.4671	5.45379	31.4982	14.3815		10.9604	22.9399	2.09297	1.06555
HGLibA_51896	SLC23A2	32.15	44.9938	107.528	53.9308		38.5719	80.7295	2.09296	1.06555
HGLibA_61354	WDR33	13.3305	4.09034	18.4644	17.9769		8.71042	18.2207	2.09182	1.06476
HGLibA_10923	CPEB3	46.2647	66.8089	135.768	100.671		56.5368	118.219	2.09102	1.0642
HGLibA_06043	C21orf59	4.70489	4.09034	7.603	10.7862		4.39761	9.19458	2.09081	1.06406
HGLibA_21367	HIST1H1D	2.35244	8.18068	13.0337	8.98846		5.26656	11.0111	2.09076	1.06402
HGLibA_49398	RPS23	2.35244	8.18068	13.0337	8.98846		5.26656	11.0111	2.09076	1.06402
HGLibA_23501	hsa-mir-302d	32.15	47.7207	71.6855	95.2777		39.9354	83.4816	2.09042	1.06379
HGLibA_26538	hsa-mir-506	31.3659	21.8152	60.824	50.3354		26.5905	55.5797	2.09021	1.06365
HGLibA_30123	IGFBPL1	14.8988	24.542	40.1873	42.2458		19.7204	41.2165	2.09004	1.06353
HGLibA_46862	PTX4	1.5683	8.18068	8.68915	11.685		4.87449	10.1871	2.08988	1.06342
HGLibA_00080	AASDHPPT	21.172	13.6345	41.2735	31.4596		17.4032	36.3665	2.08964	1.06326
HGLibA_18985	GGA3	44.6964	35.4496	64.0825	103.367		40.073	83.7249	2.08931	1.06303
HGLibA_64217	ZNHIT3	18.8195	28.6324	64.0825	35.055		23.726	49.5687	2.08922	1.06296
HGLibA_53458	SON	3.13659	2.72689	3.25843	8.98846		2.93174	6.12345	2.08867	1.06259
HGLibA_49919	SAE1	3.13659	2.72689	3.25843	8.98846		2.93174	6.12345	2.08867	1.06259
HGLibA_02654	ARF5	11.7622	6.81724	21.7229	17.0781		9.28972	19.4005	2.08838	1.06238
HGLibA_21697	HMGB3	8.62562	6.81724	9.77529	22.4712		7.72143	16.1232	2.08811	1.0622
HGLibA_37258	MRPL38	70.5733	44.9938	137.94	103.367		57.7835	120.654	2.08803	1.06214
HGLibA_08044	CCM2	24.3086	31.3593	64.0825	52.1331		27.8339	58.1078	2.08766	1.06189
HGLibA_40596	OGFOD1	42.344	32.7227	95.5806	61.1216		37.5333	78.3511	2.08751	1.06178
HGLibA_28970	hsa-mir-7641-1	12.5464	12.271	29.3259	22.4712		12.4087	25.8985	2.08713	1.06152
HGLibA_24331	hsa-mir-3681	2.35244	1.36345	3.25843	4.49423		1.85794	3.87633	2.08635	1.06098
HGLibA_47481	RANBP1	177.217	107.712	251.985	342.46		142.465	297.223	2.08629	1.06094
HGLibA_42658	PCBP2	79.1989	32.7227	123.82	109.659		55.9608	116.74	2.0861	1.06081
HGLibA_09575	CHRNA4	13.3305	8.18068	15.206	29.6619		10.7556	22.434	2.0858	1.0606
HGLibA_39917	NR4A2	10.1939	10.9076	20.6367	23.37		10.5507	22.0034	2.08548	1.06038
HGLibA_45231	PPIL2	1.5683	5.45379	11.9476	2.69654		3.51104	7.32206	2.08544	1.06035
HGLibA_44061	PIWIL2	14.8988	9.54413	14.1199	36.8527		12.2215	25.4863	2.08537	1.0603
HGLibA_21823	HNRNPH1	61.9477	36.8131	109.7	96.1766		49.3804	102.939	2.0846	1.05977
HGLibA_48852	RNF168	30.5818	14.9979	34.7566	60.2227		22.7898	47.4896	2.08381	1.05922
HGLibA_07869	CCDC77	3.92074	1.36345	6.51686	4.49423		2.64209	5.50555	2.08378	1.0592
HGLibA_52953	SMCO2	55.6745	73.6261	149.888	119.547		64.6503	134.717	2.08378	1.0592
HGLibA_45352	PPP1R1A	125.464	139.072	256.33	294.822		132.268	275.576	2.08347	1.05899
HGLibA_25953	hsa-mir-4698	111.349	129.527	298.689	203.139		120.438	250.914	2.08335	1.0589
HGLibA_35538	MAPK10	38.4232	36.8131	101.011	55.7285		37.6182	78.3699	2.0833	1.05887
HGLibA_10151	CLTCL1	28.2293	23.1786	42.3596	64.7169		25.704	53.5383	2.08288	1.05858
HGLibA_22490	hsa-mir-1257	18.0354	10.9076	31.4982	28.7631		14.4715	30.1306	2.08207	1.05802
HGLibA_04855	BRWD1	41.5598	27.2689	80.3746	62.9192		34.4144	71.6469	2.08189	1.05789
HGLibA_63884	ZNF706	18.0354	14.9979	39.1012	29.6619		16.5167	34.3815	2.08163	1.05771
HGLibA_04636	BMPR2	51.7537	58.6282	133.596	96.1766		55.191	114.886	2.08161	1.0577
HGLibA_35664	MARS	8.62562	8.18068	15.206	19.7746		8.40315	17.4903	2.0814	1.05755
HGLibA_29287	hsa-mir-889	28.2293	36.8131	44.5319	90.7835		32.5212	67.6577	2.08042	1.05687
HGLibA_36100	MED6	18.0354	17.7248	45.618	28.7631		17.8801	37.1906	2.08	1.05658
HGLibA_18656	GAS7	50.1854	31.3593	60.824	108.76		40.7724	84.7922	2.07965	1.05634
HGLibA_37268	MRPL41	3.13659	5.45379	9.77529	8.08962		4.29519	8.93245	2.07964	1.05633
HGLibA_43795	PIAS1	68.2208	29.9958	79.2885	124.94		49.1083	102.114	2.07936	1.05614
HGLibA_56869	TK1	18.0354	1.36345	9.77529	30.5608		9.69942	20.168	2.0793	1.0561
HGLibA_41337	OR4N4	21.9561	21.8152	32.5843	58.425		21.8856	45.5047	2.0792	1.05603
HGLibA_53583	SP140L	59.5952	66.8089	142.285	120.445		63.2021	131.365	2.07849	1.05554
HGLibA_59902	UBE2I	64.3001	77.7165	127.079	168.084		71.0083	147.582	2.07837	1.05545
HGLibA_55637	TARS2	63.5159	42.2669	85.8053	133.928		52.8914	109.867	2.07721	1.05465
HGLibA_19174	GJB7	87.0404	74.9896	184.644	151.905		81.015	168.275	2.07708	1.05456
HGLibA_40510	OBFC1	12.5464	19.0883	36.9289	28.7631		15.8173	32.846	2.07658	1.05421
HGLibA_44896	POLR3A	25.8769	39.54	68.427	67.4135		32.7084	67.9203	2.07654	1.05418
HGLibA_19611	GOLGA6B	60.3794	58.6282	119.476	127.636		59.5038	123.556	2.07644	1.05411
HGLibA_03815	ATRIP	29.7976	23.1786	43.4457	66.5146		26.4881	54.9802	2.07566	1.05357
HGLibA_48053	RECK	12.5464	16.3614	45.618	14.3815		14.4539	29.9998	2.07555	1.0535
HGLibA_44847	POLR1D	112.133	53.1744	165.094	177.972		82.6538	171.533	2.07532	1.05333
HGLibA_54998	SUDS3	10.1939	13.6345	26.0674	23.37		11.9142	24.7187	2.07473	1.05292
HGLibA_25279	hsa-mir-4455	7.84148	5.45379	8.68915	18.8758		6.64763	13.7825	2.07329	1.05192
HGLibA_62788	ZNF154	32.9342	29.9958	68.427	62.0204		31.465	65.2237	2.0729	1.05165
HGLibA_05688	C19orf59	107.428	113.166	243.296	213.925		110.297	228.611	2.07268	1.0515
HGLibA_04699	BORA	22.7403	49.0841	102.097	46.74		35.9122	74.4188	2.07224	1.05119
HGLibA_25360	hsa-mir-4474	2.35244	10.9076	18.4644	8.98846		6.63001	13.7265	2.07035	1.04988
HGLibA_03276	ASCL4	50.1854	43.6303	115.131	79.0985		46.9079	97.1148	2.07033	1.04986
HGLibA_34366	LPCAT3	22.7403	25.9055	31.4982	69.2112		24.3229	50.3547	2.07026	1.04981
HGLibA_22097	HRH2	58.8111	50.4475	96.6668	129.434		54.6293	113.05	2.06941	1.04922
HGLibA_30911	IRS2	31.3659	17.7248	52.1349	49.4365		24.5454	50.7857	2.06906	1.04897
HGLibA_09869	CLDN17	40.7757	32.7227	68.427	83.5927		36.7492	76.0099	2.06834	1.04847
HGLibA_14047	DSTN	65.0842	69.5358	144.457	133.928		67.31	139.193	2.06793	1.04819
HGLibA_29271	hsa-mir-877	1.5683	6.81724	11.9476	5.39308		4.19277	8.67033	2.06793	1.04818
HGLibA_03418	ATAD5	10.9781	6.81724	15.206	21.5723		8.89765	18.3892	2.06674	1.04736
HGLibA_44694	PNPLA1	21.172	12.271	35.8427	33.2573		16.7215	34.55	2.0662	1.04698
HGLibA_02012	ANKRD16	151.34	182.702	316.068	373.92		167.021	344.994	2.06557	1.04654
HGLibA_04164	BARX1	66.6525	44.9938	111.873	118.648		55.8231	115.26	2.06474	1.04596
HGLibA_10537	COL20A1	10.9781	6.81724	9.77529	26.9654		8.89765	18.3703	2.06463	1.04588
HGLibA_02050	ANKRD27	40.7757	29.9958	70.5993	75.5031		35.3858	73.0512	2.06442	1.04574
HGLibA_47808	RBM26	81.5513	89.9875	203.109	151.006		85.7694	177.058	2.06434	1.04568
HGLibA_49413	RPS27A	12.5464	13.6345	16.2922	37.7515		13.0904	27.0218	2.06425	1.04562
HGLibA_52979	SMEK1	40.7757	50.4475	111.873	76.4019		45.6116	94.1374	2.06389	1.04537
HGLibA_26016	hsa-mir-4715	52.5379	69.5358	105.356	146.512		61.0368	125.934	2.06324	1.04491
HGLibA_37739	MTO1	27.4452	25.9055	59.7379	50.3354		26.6753	55.0366	2.0632	1.04489
HGLibA_31727	KCTD18	47.0489	44.9938	105.356	84.4916		46.0213	94.9237	2.0626	1.04447
HGLibA_15844	F11	32.15	25.9055	53.221	66.5146		29.0278	59.8678	2.06243	1.04435
HGLibA_00760	ADAM23	36.8549	39.54	79.2885	78.1996		38.1975	78.7441	2.0615	1.04369
HGLibA_39877	NR1I2	25.8769	31.3593	32.5843	85.3904		28.6181	58.9874	2.06119	1.04348
HGLibA_10148	CLTC	5.48903	2.72689	4.34457	12.5838		4.10796	8.46421	2.06044	1.04295
HGLibA_53083	SMOC1	5.48903	5.45379	10.8614	11.685		5.47141	11.2732	2.06039	1.04291
HGLibA_30079	IGF1	76.0623	68.1724	154.232	142.917		72.1173	148.574	2.06018	1.04277
HGLibA_30039	IFT20	29.0135	19.0883	53.221	45.8412		24.0509	49.5311	2.05943	1.04225
HGLibA_19881	GPR126	25.8769	16.3614	45.618	41.3469		21.1191	43.4825	2.05892	1.04188
HGLibA_13152	DHRS7C	72.1416	83.1703	123.82	195.949		77.6559	159.884	2.05888	1.04186
HGLibA_04780	BRD4	0.784148	2.72689	5.43072	1.79769		1.75552	3.61421	2.05877	1.04178
HGLibA_24544	hsa-mir-384	35.2866	31.3593	81.4608	55.7285		33.323	68.5946	2.05848	1.04158
HGLibA_37241	MRPL33	37.6391	21.8152	68.427	53.9308		29.7271	61.1789	2.05802	1.04125
HGLibA_27423	hsa-mir-5708	23.5244	16.3614	38.015	44.0435		19.9429	41.0292	2.05734	1.04078
HGLibA_44930	POM121	2.35244	2.72689	3.25843	7.19077		2.53967	5.2246	2.0572	1.04068
HGLibA_60974	VMA21	2.35244	2.72689	3.25843	7.19077		2.53967	5.2246	2.0572	1.04068
HGLibA_45921	PRMT6	39.2074	66.8089	111.873	106.064		53.0081	108.968	2.05569	1.03962
HGLibA_05037	C10orf114	10.1939	12.271	22.809	23.37		11.2325	23.0895	2.0556	1.03956
HGLibA_34930	LUZP2	44.6964	34.0862	99.9252	62.0204		39.3913	80.9728	2.0556	1.03956
HGLibA_04693	BOLL	38.4232	47.7207	78.2023	98.8731		43.0719	88.5377	2.05558	1.03954
HGLibA_60935	VHL	3.92074	8.18068	8.68915	16.1792		6.05071	12.4342	2.055	1.03914
HGLibA_47813	RBM27	12.5464	35.4496	40.1873	58.425		23.998	49.3062	2.0546	1.03885
HGLibA_27024	hsa-mir-548e	9.40977	1.36345	3.25843	18.8758		5.38661	11.0671	2.05456	1.03883
HGLibA_65044	NonTargetingControlGuideForHuman_0661	43.9123	23.1786	95.5806	42.2458		33.5454	68.9132	2.05432	1.03866
HGLibA_07652	CCDC153	13.3305	13.6345	29.3259	26.0665		13.4825	27.6962	2.05424	1.0386
HGLibA_19707	GP5	8.62562	6.81724	11.9476	19.7746		7.72143	15.8611	2.05417	1.03855
HGLibA_53814	SPATA6L	63.5159	66.8089	118.39	149.208		65.1624	133.799	2.05332	1.03796
HGLibA_03834	ATXN1L	36.0708	19.0883	52.1349	61.1216		27.5795	56.6282	2.05327	1.03792
HGLibA_63850	ZNF697	65.0842	77.7165	198.764	94.3789		71.4004	146.572	2.05281	1.0376
HGLibA_53097	SMPD3	24.3086	53.1744	93.4083	65.6158		38.7415	79.5121	2.05237	1.03729
HGLibA_01449	AKAP8L	48.6171	16.3614	69.5132	63.8181		32.4893	66.6656	2.05193	1.03698
HGLibA_34609	LRRC34	35.2866	40.9034	56.4795	99.7719		38.095	78.1257	2.05081	1.03619
HGLibA_25506	hsa-mir-4506	73.7099	53.1744	106.442	153.703		63.4422	130.072	2.05025	1.0358
HGLibA_39806	NPRL2	174.865	163.614	306.292	387.403		169.239	346.848	2.04945	1.03524
HGLibA_23936	hsa-mir-3196	27.4452	8.18068	27.1536	45.8412		17.8129	36.4974	2.04893	1.03487
HGLibA_04936	BTF3	25.8769	46.3572	107.528	40.4481		36.117	73.9881	2.04857	1.03461
HGLibA_54894	STT3A	30.5818	31.3593	73.8578	53.0319		30.9705	63.4448	2.04856	1.03461
HGLibA_15138	ENKUR	39.2074	17.7248	45.618	71.0089		28.4661	58.3134	2.04852	1.03458
HGLibA_32636	KNSTRN	29.0135	16.3614	48.8765	44.0435		22.6874	46.46	2.04783	1.0341
HGLibA_48184	REXO2	17.2512	21.8152	52.1349	27.8642		19.5332	39.9996	2.04777	1.03406
HGLibA_13549	DNAJB6	29.7976	39.54	67.3409	74.6042		34.6688	70.9726	2.04716	1.03362
HGLibA_27087	hsa-mir-548k	5.48903	5.45379	15.206	7.19077		5.47141	11.1984	2.04671	1.03331
HGLibA_58159	TNNI1	2.35244	4.09034	8.68915	4.49423		3.22139	6.59169	2.04622	1.03296
HGLibA_46008	PRPF31	50.9696	27.2689	62.9963	97.0754		39.1193	80.0359	2.04594	1.03277
HGLibA_37222	MRPL23	14.8988	25.9055	35.8427	47.6389		20.4021	41.7408	2.0459	1.03274
HGLibA_39804	NPRL2	124.679	167.704	262.847	335.27		146.192	299.058	2.04566	1.03256
HGLibA_38468	NAT6	77.6306	95.4413	192.247	161.792		86.536	177.02	2.04562	1.03254
HGLibA_16526	FAM222B	45.4806	19.0883	67.3409	64.7169		32.2844	66.0289	2.04523	1.03226
HGLibA_59957	UBE2V2	45.4806	53.1744	111.873	89.8846		49.3275	100.879	2.04508	1.03216
HGLibA_02436	APLNR	8.62562	6.81724	16.2922	15.2804		7.72143	15.7863	2.04448	1.03173
HGLibA_29168	hsa-mir-8069	25.8769	14.9979	46.7042	36.8527		20.4374	41.7784	2.04422	1.03155
HGLibA_39296	NKD1	6.27318	5.45379	8.68915	15.2804		5.86348	11.9848	2.04397	1.03137
HGLibA_35133	MAD2L1	36.8549	35.4496	80.3746	67.4135		36.1523	73.894	2.04397	1.03137
HGLibA_16657	FAM60A	32.9342	44.9938	68.427	90.7835		38.964	79.6053	2.04305	1.03072
HGLibA_47715	RBBP4	33.7183	39.54	91.2361	58.425		36.6292	74.8305	2.04292	1.03063
HGLibA_24776	hsa-mir-4254	13.3305	14.9979	22.809	35.055		14.1642	28.932	2.04261	1.03042
HGLibA_50578	SELENBP1	78.4148	66.8089	145.543	151.006		72.6118	148.275	2.04202	1.03
HGLibA_27079	hsa-mir-548i-4	58.0269	21.8152	74.9439	88.0869		39.921	81.5154	2.04192	1.02992
HGLibA_34435	LRCH4	9.40977	8.18068	20.6367	15.2804		8.79523	17.9586	2.04185	1.02988
HGLibA_32351	KLF17	6.27318	12.271	16.2922	21.5723		9.2721	18.9322	2.04185	1.02988
HGLibA_59920	UBE2M	17.2512	10.9076	20.6367	36.8527		14.0794	28.7447	2.04161	1.02971
HGLibA_50983	SF3A2	23.5244	34.0862	30.412	87.1881		28.8053	58.8001	2.04129	1.02948
HGLibA_47695	RAX	37.6391	25.9055	90.1499	39.5492		31.7723	64.8496	2.04107	1.02933
HGLibA_51496	SIRPB2	44.6964	36.8131	83.6331	82.6939		40.7547	83.1635	2.04058	1.02898
HGLibA_14039	DSPP	13.3305	13.6345	27.1536	27.8642		13.4825	27.5089	2.04034	1.02881
HGLibA_42122	OXSM	71.3574	88.6241	141.199	185.162		79.9907	163.181	2.03999	1.02856
HGLibA_32220	KIF2C	132.521	128.164	342.135	189.657		130.342	265.896	2.03998	1.02855
HGLibA_44714	PNPLA8	8.62562	1.36345	8.68915	11.685		4.99453	10.1871	2.03964	1.02832
HGLibA_13196	DHX38	9.40977	14.9979	22.809	26.9654		12.2038	24.8872	2.03929	1.02807
HGLibA_31233	JHDM1D	54.8903	64.082	166.18	76.4019		59.4862	121.291	2.03898	1.02785
HGLibA_62840	ZNF189	45.4806	34.0862	85.8053	76.4019		39.7834	81.1036	2.03863	1.0276
HGLibA_37474	MSGN1	16.4671	23.1786	41.2735	39.5492		19.8229	40.4113	2.03862	1.0276
HGLibA_57218	TMEM132A	1.5683	4.09034	4.34457	7.19077		2.82932	5.76767	2.03854	1.02753
HGLibA_34941	LY6D	31.3659	32.7227	69.5132	61.1216		32.0443	65.3174	2.03834	1.0274
HGLibA_49041	ROM1	11.7622	12.271	13.0337	35.9539		12.0166	24.4938	2.03833	1.02738
HGLibA_16832	FANCB	16.4671	49.0841	81.4608	52.1331		32.7756	66.7969	2.03801	1.02716
HGLibA_33798	LILRB2	39.9915	43.6303	102.097	68.3123		41.8109	85.2049	2.03786	1.02706
HGLibA_06114	C2orf16	46.2647	42.2669	144.457	35.9539		44.2658	90.2055	2.03781	1.02702
HGLibA_22393	hsa-mir-1237	31.3659	19.0883	48.8765	53.9308		25.2271	51.4036	2.03764	1.0269
HGLibA_37614	MTCH1	15.683	54.5379	68.427	74.6042		35.1104	71.5156	2.03688	1.02636
HGLibA_32914	KRTAP11-1	90.177	96.8048	180.3	200.443		93.4909	190.371	2.03626	1.02592
HGLibA_13795	DOM3Z	2.35244	1.36345	2.17229	5.39308		1.85794	3.78268	2.03595	1.0257
HGLibA_61205	VWA8	29.0135	39.54	58.6518	80.8962		34.2767	69.774	2.03561	1.02546
HGLibA_30741	IPCEF1	61.9477	64.082	147.716	108.76		63.0148	128.238	2.03504	1.02506
HGLibA_45022	POTEG	54.1062	62.7186	95.5806	142.018		58.4124	118.799	2.0338	1.02418
HGLibA_25858	hsa-mir-4672	51.7537	46.3572	72.7716	126.737		49.0555	99.7545	2.0335	1.02397
HGLibA_00228	ABCG8	10.9781	6.81724	6.51686	29.6619		8.89765	18.0894	2.03305	1.02365
HGLibA_25952	hsa-mir-4697	21.9561	23.1786	57.5656	34.1562		22.5674	45.8609	2.03218	1.02303
HGLibA_08591	CDC5L	1.5683	5.45379	9.77529	4.49423		3.51104	7.13476	2.03209	1.02297
HGLibA_14723	EIF2AK1	133.305	148.616	267.191	305.608		140.96	286.4	2.03177	1.02274
HGLibA_57261	TMEM145	61.1635	69.5358	106.442	159.096		65.3497	132.769	2.03167	1.02267
HGLibA_65248	NonTargetingControlGuideForHuman_0865	26.661	31.3593	42.3596	75.5031		29.0102	58.9313	2.0314	1.02248
HGLibA_09622	CHST13	4.70489	4.09034	9.77529	8.08962		4.39761	8.93245	2.03121	1.02234
HGLibA_28697	hsa-mir-6865	3.13659	2.72689	6.51686	5.39308		2.93174	5.95497	2.03121	1.02234
HGLibA_61874	XRCC2	20.3878	10.9076	40.1873	23.37		15.6477	31.7787	2.03088	1.02211
HGLibA_46696	PTP4A3	5.48903	5.45379	14.1199	8.08962		5.47141	11.1047	2.02959	1.02119
HGLibA_02283	AP1G1	28.2293	20.4517	41.2735	57.5262		24.3405	49.3998	2.02953	1.02115
HGLibA_29250	hsa-mir-8088	8.62562	4.09034	14.1199	11.685		6.35798	12.9024	2.02933	1.021
HGLibA_47863	RBM5	87.8245	94.0779	148.802	220.217		90.9512	184.51	2.02867	1.02053
HGLibA_58776	TRIM4	35.2866	17.7248	55.3933	52.1331		26.5057	53.7632	2.02836	1.02032
HGLibA_54072	SPPL3	174.081	128.164	312.809	300.215		151.122	306.512	2.02824	1.02023
HGLibA_19625	GOLGA6L4	5.48903	17.7248	22.809	24.2689		11.6069	23.5389	2.02801	1.02006
HGLibA_37755	MTRF1	5.48903	1.36345	7.603	6.29192		3.42624	6.94746	2.02772	1.01986
HGLibA_39263	NIPSNAP3A	32.9342	27.2689	51.0487	71.0089		30.1016	61.0288	2.02743	1.01965
HGLibA_55760	TBC1D12	8.62562	13.6345	27.1536	17.9769		11.13	22.5653	2.02742	1.01964
HGLibA_17175	FCER2	6.27318	10.9076	19.5506	15.2804		8.59038	17.4155	2.02732	1.01958
HGLibA_64221	ZNHIT6	1.5683	5.45379	4.34457	9.88731		3.51104	7.11594	2.02673	1.01916
HGLibA_14753	EIF2S1	49.4013	35.4496	105.356	66.5146		42.4255	85.9353	2.02556	1.01832
HGLibA_62136	ZBTB24	13.3305	28.6324	44.5319	40.4481		20.9814	42.49	2.02512	1.01801
HGLibA_32374	KLF9	19.6037	8.18068	23.8952	32.3585		13.8922	28.1268	2.02465	1.01767
HGLibA_24870	hsa-mir-4278	20.3878	27.2689	43.4457	53.0319		23.8284	48.2388	2.02443	1.01751
HGLibA_23509	hsa-mir-302f	66.6525	51.811	129.251	110.558		59.2318	119.905	2.02433	1.01744
HGLibA_20581	GTF3C1	3.92074	4.09034	5.43072	10.7862		4.00554	8.10844	2.02431	1.01743
HGLibA_61687	WRAP53	29.7976	32.7227	77.1162	49.4365		31.2602	63.2764	2.02419	1.01734
HGLibA_22157	hsa-let-7a-2	56.4586	36.8131	72.7716	115.951		46.6358	94.3614	2.02337	1.01676
HGLibA_24071	hsa-mir-33b	12.5464	16.3614	31.4982	26.9654		14.4539	29.2318	2.02242	1.01608
HGLibA_02352	AP5B1	27.4452	39.54	66.2548	69.2112		33.4926	67.733	2.02233	1.01602
HGLibA_55624	TARDBP	75.2782	66.8089	143.371	143.815		71.0435	143.593	2.0212	1.01521
HGLibA_06607	C8orf33	33.7183	29.9958	58.6518	70.11		31.8571	64.3809	2.02093	1.01502
HGLibA_11461	CST6	15.683	24.542	54.3072	26.9654		20.1125	40.6363	2.02045	1.01468
HGLibA_14517	EEPD1	58.0269	47.7207	139.026	74.6042		52.8738	106.815	2.02019	1.01449
HGLibA_10428	CNTNAP3B	110.565	137.708	281.311	220.217		124.136	250.764	2.02007	1.0144
HGLibA_53232	SNRNP25	72.1416	42.2669	109.7	121.344		57.2042	115.522	2.01947	1.01398
HGLibA_37260	MRPL39	23.5244	28.6324	47.7903	57.5262		26.0784	52.6582	2.01923	1.0138
HGLibA_39980	NRIP1	44.6964	39.54	105.356	64.7169		42.1182	85.0364	2.019	1.01364
HGLibA_13111	DHODH	54.1062	72.2627	160.749	94.3789		63.1844	127.564	2.01892	1.01358
HGLibA_11632	CTIF	43.9123	43.6303	107.528	69.2112		43.7713	88.3697	2.0189	1.01357
HGLibA_31632	KCNMB2	101.939	104.985	254.158	163.59		103.462	208.874	2.01884	1.01353
HGLibA_30999	ITFG3	116.838	83.1703	157.491	246.284		100.004	201.887	2.01879	1.01349
HGLibA_18358	GABRA2	152.909	118.62	291.086	257.07		135.764	274.078	2.01878	1.01348
HGLibA_39110	NFKBIA	65.0842	39.54	150.974	60.2227		52.3121	105.598	2.01862	1.01337
HGLibA_31911	KIAA0319L	21.9561	5.45379	44.5319	10.7862		13.705	27.659	2.01818	1.01305
HGLibA_09057	CENPH	4.70489	1.36345	3.25843	8.98846		3.03417	6.12345	2.01816	1.01304
HGLibA_07993	CCL21	65.0842	68.1724	172.697	96.1766		66.6283	134.437	2.01771	1.01272
HGLibA_13041	DGAT2L6	35.2866	14.9979	61.9102	39.5492		25.1423	50.7297	2.01771	1.01272
HGLibA_23931	hsa-mir-3195	23.5244	23.1786	30.412	63.8181		23.3515	47.1151	2.01764	1.01267
HGLibA_32385	KLHDC2	29.7976	24.542	72.7716	36.8527		27.1698	54.8122	2.01739	1.01249
HGLibA_62109	ZBTB12	32.9342	34.0862	80.3746	54.8296		33.5102	67.6021	2.01736	1.01247
HGLibA_46865	PUF60	4.70489	8.18068	15.206	10.7862		6.44278	12.9961	2.01715	1.01232
HGLibA_46137	PRR5L	86.2562	69.5358	128.165	186.061		77.896	157.113	2.01696	1.01218
HGLibA_63462	ZNF529	61.9477	50.4475	99.9252	126.737		56.1976	113.331	2.01666	1.01197
HGLibA_28814	hsa-mir-6894	10.1939	16.3614	18.4644	35.055		13.2776	26.7597	2.0154	1.01106
HGLibA_05576	C17orf77	1.5683	2.72689	3.25843	5.39308		2.14759	4.32575	2.01423	1.01023
HGLibA_09192	CERCAM	9.40977	16.3614	19.5506	32.3585		12.8856	25.9545	2.01423	1.01023
HGLibA_33159	KTN1	58.8111	65.4455	132.51	117.749		62.1283	125.129	2.01405	1.0101
HGLibA_08454	CD80	23.5244	29.9958	41.2735	66.5146		26.7601	53.894	2.01397	1.01004
HGLibA_12982	DEPDC5	524.595	415.851	928.653	965.361		470.223	947.007	2.01395	1.01003
HGLibA_09546	CHRM1	50.1854	61.3551	108.614	115.951		55.7703	112.283	2.01331	1.00957
HGLibA_40923	OR14I1	43.9123	40.9034	98.8391	71.9077		42.4078	85.3734	2.01315	1.00946
HGLibA_36101	MED7	6.27318	6.81724	11.9476	14.3815		6.54521	13.1646	2.01133	1.00815
HGLibA_45183	PPIA	47.0489	38.1765	81.4608	89.8846		42.6127	85.6727	2.0105	1.00755
HGLibA_47918	RBP1	71.3574	46.3572	131.423	105.165		58.8573	118.294	2.00985	1.00709
HGLibA_53189	SNAPC5	26.661	25.9055	65.1686	40.4481		26.2833	52.8083	2.0092	1.00662
HGLibA_48023	RDH11	35.2866	23.1786	60.824	56.6273		29.2326	58.7257	2.00891	1.00641
HGLibA_42209	PABPC1	55.6745	68.1724	118.39	130.333		61.9234	124.361	2.00831	1.00598
HGLibA_59687	TXN	3.13659	23.1786	24.9813	27.8642		13.1576	26.4228	2.00818	1.00589
HGLibA_33826	LIME1	91.7453	35.4496	146.629	108.76		63.5974	127.695	2.00786	1.00566
HGLibA_51297	SHC4	14.1147	5.45379	14.1199	25.1677		9.78422	19.6438	2.0077	1.00554
HGLibA_40168	NTRK3	74.494	100.895	237.865	114.153		87.6946	176.009	2.00707	1.00509
HGLibA_43969	PIM3	7.05733	17.7248	17.3783	32.3585		12.3911	24.8684	2.00696	1.00501
HGLibA_64376	ZYX	71.3574	72.2627	112.959	175.275		71.8101	144.117	2.00692	1.00498
HGLibA_20963	HCFC2	7.05733	19.0883	22.809	29.6619		13.0728	26.2355	2.00688	1.00495
HGLibA_54444	SSR2	65.0842	68.1724	143.371	124.041		66.6283	133.706	2.00674	1.00486
HGLibA_45017	POTEE	67.4367	61.3551	143.371	115.052		64.3959	129.212	2.00652	1.0047
HGLibA_53265	SNRPD1	6.27318	1.36345	5.43072	9.88731		3.81831	7.65901	2.00586	1.00422
HGLibA_52308	SLC35G2	32.15	28.6324	55.3933	66.5146		30.3912	60.954	2.00564	1.00407
HGLibA_04706	BPI	4.70489	5.45379	8.68915	11.685		5.07934	10.1871	2.00559	1.00403
HGLibA_38718	NDST3	2.35244	6.81724	7.603	10.7862		4.58484	9.19458	2.00543	1.00391
HGLibA_25202	hsa-mir-4436b-2	4.70489	14.9979	20.6367	18.8758		9.8514	19.7563	2.00543	1.00391
HGLibA_38064	MYL7	139.578	125.437	287.828	243.587		132.508	265.708	2.00522	1.00376
HGLibA_36480	MIB1	41.5598	14.9979	68.427	44.9423		28.2789	56.6847	2.00449	1.00323
HGLibA_54101	SPRR2D	81.5513	61.3551	122.734	163.59		71.4532	143.162	2.00358	1.00258
HGLibA_26637	hsa-mir-513c	48.6171	36.8131	80.3746	90.7835		42.7151	85.5791	2.00348	1.00251
HGLibA_51232	SH3D21	9.40977	6.81724	21.7229	10.7862		8.1135	16.2545	2.00339	1.00244
HGLibA_52383	SLC39A11	5.48903	10.9076	18.4644	14.3815		8.19831	16.423	2.00322	1.00232
HGLibA_25917	hsa-mir-4688	7.05733	5.45379	9.77529	15.2804		6.25556	12.5278	2.00267	1.00193
HGLibA_53010	SMIM11	40.7757	39.54	61.9102	98.8731		40.1578	80.3916	2.00189	1.00136
HGLibA_23489	hsa-mir-302a	54.8903	39.54	110.787	78.1996		47.2151	94.4931	2.00133	1.00096
HGLibA_05080	C10orf55	19.6037	42.2669	45.618	78.1996		30.9353	61.9088	2.00124	1.00089
HGLibA_62026	YWHAB	40.7757	69.5358	143.371	77.3008		55.1557	110.336	2.00044	1.00032
HGLibA_00332	ABT1	8.62562	5.45379	17.3783	10.7862		7.03971	14.0822	2.0004	1.00029
HGLibA_39493	NMT1	6.27318	6.81724	16.2922	9.88731		6.54521	13.0897	1.9999	0.999925
HGLibA_32325	KLC4	22.7403	19.0883	31.4982	52.1331		20.9143	41.8156	1.99938	0.999555
HGLibA_58927	TRIP12	32.15	38.1765	80.3746	60.2227		35.1633	70.2987	1.99921	0.999427
HGLibA_18736	GBP4	3.13659	14.9979	17.3783	18.8758		9.06725	18.127	1.99918	0.999405
HGLibA_63052	ZNF3	7.84148	2.72689	13.0337	8.08962		5.28418	10.5617	1.99873	0.999085
HGLibA_57712	TMEM50A	18.8195	19.0883	38.015	37.7515		18.9539	37.8833	1.99871	0.999067
HGLibA_09076	CENPO	36.8549	27.2689	76.03	52.1331		32.0619	64.0816	1.99868	0.999048
HGLibA_12318	DAP3	42.344	8.18068	43.4457	57.5262		25.2623	50.486	1.99847	0.998895
HGLibA_18382	GABRD	18.0354	17.7248	39.1012	32.3585		17.8801	35.7298	1.9983	0.998773
HGLibA_32727	KRT18	18.0354	21.8152	49.9626	29.6619		19.9253	39.8123	1.99808	0.998613
HGLibA_45895	PRM1	0.784148	4.09034	4.34457	5.39308		2.43724	4.86883	1.99768	0.998323
HGLibA_08538	CDC27	14.1147	8.18068	18.4644	26.0665		11.1477	22.2655	1.99732	0.998067
HGLibA_15400	ERAL1	69.7891	49.0841	120.562	116.85		59.4366	118.706	1.99719	0.997969
HGLibA_17616	FLI1	14.1147	10.9076	23.8952	26.0665		12.5111	24.9809	1.99669	0.997612
HGLibA_37172	MRP63	33.7183	34.0862	70.5993	64.7169		33.9023	67.6581	1.99568	0.996882
HGLibA_42056	OTUD5	44.6964	44.9938	120.562	58.425		44.8451	89.4935	1.99561	0.996833
HGLibA_10658	COMMD3	124.679	163.614	291.086	284.035		144.147	287.561	1.99492	0.996331
HGLibA_22742	hsa-mir-1302-10	14.8988	8.18068	27.1536	18.8758		11.5397	23.0147	1.99438	0.995943
HGLibA_63279	ZNF436	17.2512	32.7227	35.8427	63.8181		24.987	49.8304	1.99425	0.995849
HGLibA_28417	hsa-mir-6796	62.7318	27.2689	60.824	118.648		45.0004	89.7359	1.99411	0.995748
HGLibA_59380	TTC27	10.9781	14.9979	29.3259	22.4712		12.988	25.8985	1.99404	0.995691
HGLibA_56430	TFB2M	8.62562	13.6345	22.809	21.5723		11.13	22.1907	1.99376	0.995493
HGLibA_28949	hsa-mir-759	4.70489	1.36345	7.603	4.49423		3.03417	6.04862	1.9935	0.995306
HGLibA_19950	GPR158	50.9696	51.811	119.476	85.3904		51.3903	102.433	1.99324	0.995114
HGLibA_33893	LIPE	44.6964	35.4496	66.2548	93.48		40.073	79.8674	1.99305	0.994975
HGLibA_63514	ZNF556	4.70489	6.81724	18.4644	4.49423		5.76106	11.4793	1.99257	0.994633
HGLibA_52035	SLC25A44	17.2512	31.3593	71.6855	25.1677		24.3053	48.4266	1.99243	0.99453
HGLibA_19058	GID8	21.9561	21.8152	52.1349	35.055		21.8856	43.5949	1.99194	0.994176
HGLibA_02278	AP1AR	5.48903	5.45379	6.51686	15.2804		5.47141	10.8986	1.99192	0.994161
HGLibA_13613	DNAJC28	14.8988	14.9979	32.5843	26.9654		14.9484	29.7748	1.99185	0.994107
HGLibA_30841	IRAK1	26.661	27.2689	59.7379	47.6389		26.965	53.6884	1.99104	0.993523
HGLibA_01976	ANKLE2	25.8769	9.54413	33.6704	36.8527		17.7105	35.2616	1.991	0.993492
HGLibA_10758	COQ5	17.2512	12.271	22.809	35.9539		14.7611	29.3814	1.99046	0.993101
HGLibA_47030	QRICH1	77.6306	51.811	133.596	124.041		64.7208	128.818	1.99037	0.993035
HGLibA_03518	ATL2	43.9123	16.3614	59.7379	60.2227		30.1368	59.9803	1.99027	0.992962
HGLibA_44674	PNMAL2	38.4232	84.5337	84.7192	159.995		61.4785	122.357	1.99024	0.992942
HGLibA_54151	SPSB2	39.9915	47.7207	79.2885	95.2777		43.8561	87.2831	1.99022	0.992925
HGLibA_19645	GOLGA8O	14.1147	6.81724	17.3783	24.2689		10.4659	20.8236	1.98965	0.992515
HGLibA_36175	MEN1	138.794	100.895	236.779	239.992		119.845	238.386	1.98912	0.992132
HGLibA_39626	NOSTRIN	23.5244	21.8152	43.4457	46.74		22.6698	45.0929	1.98912	0.992128
HGLibA_05574	C17orf75	10.9781	20.4517	18.4644	44.0435		15.7149	31.254	1.98881	0.991907
HGLibA_13088	DGUOK	16.4671	19.0883	29.3259	41.3469		17.7777	35.3364	1.98768	0.991088
HGLibA_54300	SRP72	2.35244	8.18068	11.9476	8.98846		5.26656	10.468	1.98764	0.991055
HGLibA_09265	CFHR2	48.6171	72.2627	131.423	108.76		60.4399	120.092	1.98696	0.990565
HGLibA_25492	hsa-mir-4503	10.9781	6.81724	17.3783	17.9769		8.89765	17.6776	1.98677	0.990427
HGLibA_20256	GRHPR	6.27318	13.6345	26.0674	13.4827		9.95383	19.7751	1.98668	0.99036
HGLibA_30326	IL1A	59.5952	61.3551	142.285	97.9743		60.4752	120.13	1.98643	0.990176
HGLibA_03298	ASIC1	58.0269	73.6261	119.476	142.018		65.8265	130.747	1.98623	0.990034
HGLibA_25058	hsa-mir-4320	41.5598	42.2669	79.2885	87.1881		41.9133	83.2383	1.98596	0.989838
HGLibA_30024	IFRD1	10.1939	12.271	29.3259	15.2804		11.2325	22.3031	1.98559	0.989571
HGLibA_13133	DHRS3	55.6745	32.7227	84.7192	90.7835		44.1986	87.7513	1.98539	0.98942
HGLibA_38496	NBEAL1	13.3305	21.8152	29.3259	40.4481		17.5728	34.887	1.98528	0.989342
HGLibA_47236	RAB43	12.5464	8.18068	19.5506	21.5723		10.3635	20.5614	1.98402	0.988428
HGLibA_22522	hsa-mir-1261	58.0269	57.2648	137.94	90.7835		57.6458	114.362	1.98387	0.988317
HGLibA_46103	PRR21	14.8988	17.7248	26.0674	38.6504		16.3118	32.3589	1.98377	0.988247
HGLibA_02593	AQP3	40.7757	44.9938	84.7192	85.3904		42.8847	85.0548	1.98334	0.987929
HGLibA_06857	CABP5	110.565	59.9917	142.285	195.949		85.2782	169.117	1.98312	0.987769
HGLibA_21216	HEY1	43.1281	66.8089	96.6668	121.344		54.9685	109.006	1.98305	0.987724
HGLibA_29721	HVCN1	3.92074	6.81724	8.68915	12.5838		5.36899	10.6365	1.9811	0.986302
HGLibA_45266	PPM1G	52.5379	17.7248	56.4795	82.6939		35.1313	69.5867	1.98076	0.986052
HGLibA_29942	IFLTD1	7.05733	10.9076	23.8952	11.685		8.98245	17.7901	1.98054	0.985892
HGLibA_48461	RHOBTB1	43.1281	49.0841	68.427	114.153		46.1061	91.2903	1.98	0.985503
HGLibA_30997	ITFG2	48.6171	31.3593	68.427	89.8846		39.9882	79.1558	1.97948	0.985121
HGLibA_00024	AAAS	8.62562	10.9076	26.0674	12.5838		9.7666	19.3256	1.97875	0.984588
HGLibA_37998	MYH11	22.7403	31.3593	62.9963	44.0435		27.0498	53.5199	1.97857	0.984458
HGLibA_57463	TMEM200B	12.5464	21.8152	29.3259	38.6504		17.1808	33.9881	1.97827	0.984237
HGLibA_65317	NonTargetingControlGuideForHuman_0934	43.9123	44.9938	86.8915	88.9858		44.453	87.9386	1.97824	0.984216
HGLibA_41836	OR8K3	25.8769	47.7207	46.7042	98.8731		36.7988	72.7886	1.97802	0.984056
HGLibA_56616	THBS3	37.6391	34.0862	82.5469	59.3239		35.8626	70.9354	1.97797	0.984024
HGLibA_00082	AASS	18.8195	27.2689	54.3072	36.8527		23.0442	45.5799	1.97793	0.983993
HGLibA_12052	CYP11A1	36.0708	35.4496	69.5132	71.9077		35.7602	70.7104	1.97735	0.983568
HGLibA_11315	CSDE1	54.1062	38.1765	104.27	78.1996		46.1414	91.2347	1.97729	0.983523
HGLibA_50146	SCAP	55.6745	51.811	121.648	90.7835		53.7427	106.216	1.97637	0.982856
HGLibA_25896	hsa-mir-4683	15.683	10.9076	7.603	44.9423		13.2953	26.2727	1.97609	0.98265
HGLibA_00264	ABHD17A	50.1854	19.0883	64.0825	72.8066		34.6369	68.4445	1.97606	0.982627
HGLibA_57629	TMEM258	13.3305	4.09034	11.9476	22.4712		8.71042	17.2094	1.97572	0.982379
HGLibA_21835	HNRNPL	13.3305	14.9979	32.5843	23.37		14.1642	27.9772	1.9752	0.981999
HGLibA_54337	SRRM2	25.8769	21.8152	51.0487	43.1446		23.846	47.0967	1.97503	0.981878
HGLibA_06378	C5orf34	43.1281	17.7248	40.1873	79.9973		30.4265	60.0923	1.975	0.981854
HGLibA_24537	hsa-mir-383	30.5818	35.4496	62.9963	67.4135		33.0157	65.2049	1.97497	0.981829
HGLibA_37979	MYEOV	48.6171	54.5379	102.097	101.57		51.5775	101.834	1.97438	0.981399
HGLibA_40877	OR12D3	21.9561	14.9979	47.7903	25.1677		18.477	36.479	1.97429	0.981334
HGLibA_52588	SLC6A14	67.4367	39.54	119.476	91.6823		53.4883	105.579	1.97387	0.981028
HGLibA_20055	GPR56	7.05733	8.18068	7.603	22.4712		7.61901	15.0371	1.97363	0.98085
HGLibA_38178	MYOM1	20.3878	17.7248	34.7566	40.4481		19.0563	37.6023	1.97322	0.980553
HGLibA_17309	FEV	51.7537	69.5358	131.423	107.862		60.6448	119.642	1.97284	0.980274
HGLibA_35444	MAP2K7	42.344	47.7207	86.8915	90.7835		45.0323	88.8375	1.97275	0.980208
HGLibA_57029	TMBIM4	7.05733	5.45379	7.603	17.0781		6.25556	12.3405	1.97273	0.980195
HGLibA_07630	CCDC147	33.7183	36.8131	77.1162	62.0204		35.2657	69.5683	1.97269	0.980164
HGLibA_00747	ADAM19	20.3878	27.2689	44.5319	49.4365		23.8284	46.9842	1.97177	0.979495
HGLibA_62247	ZC3H12C	18.8195	23.1786	42.3596	40.4481		20.9991	41.4038	1.9717	0.979439
HGLibA_15401	ERAL1	21.172	44.9938	68.427	62.0204		33.0829	65.2237	1.97153	0.979312
HGLibA_10150	CLTC	92.5294	70.8993	158.577	163.59		81.7143	161.083	1.9713	0.979148
HGLibA_41415	OR51Q1	21.9561	10.9076	31.4982	33.2573		16.4319	32.3777	1.97043	0.978507
HGLibA_29965	IFNA21	69.7891	57.2648	137.94	112.356		63.527	125.148	1.97	0.978195
HGLibA_55728	TATDN1	11.7622	25.9055	44.5319	29.6619		18.8339	37.0969	1.96969	0.977971
HGLibA_13112	DHODH	0.784148	5.45379	8.68915	3.59539		3.11897	6.14227	1.96933	0.977702
HGLibA_07281	CASC5	4.70489	5.45379	6.51686	13.4827		5.07934	9.99978	1.96872	0.977256
HGLibA_26976	hsa-mir-548as	26.661	21.8152	21.7229	73.7054		24.2381	47.7141	1.96856	0.977141
HGLibA_46366	PSMA4	10.9781	31.3593	40.1873	43.1446		21.1687	41.666	1.96828	0.976938
HGLibA_07044	CALN1	4.70489	12.271	21.7229	11.685		8.48796	16.7039	1.96796	0.976699
HGLibA_43884	PIGW	29.7976	31.3593	35.8427	84.4916		30.5784	60.1671	1.96763	0.976461
HGLibA_46864	PUF60	3.13659	2.72689	4.34457	7.19077		2.93174	5.76767	1.96732	0.976231
HGLibA_50472	SEC11C	28.2293	44.9938	84.7192	59.3239		36.6115	72.0215	1.96718	0.97613
HGLibA_28682	hsa-mir-6862-1	25.0927	20.4517	60.824	28.7631		22.7722	44.7936	1.96703	0.976017
HGLibA_60727	UTP15	10.1939	10.9076	21.7229	19.7746		10.5507	20.7487	1.96657	0.975679
HGLibA_19283	GLO1	28.2293	35.4496	64.0825	61.1216		31.8395	62.602	1.96618	0.975393
HGLibA_48143	RER1	67.4367	47.7207	134.682	91.6823		57.5787	113.182	1.96569	0.975039
HGLibA_40349	NUP54	19.6037	21.8152	39.1012	42.2458		20.7094	40.6735	1.96401	0.973801
HGLibA_19248	GLI1	14.1147	5.45379	19.5506	18.8758		9.78422	19.2132	1.96369	0.973567
HGLibA_38251	N6AMT1	11.7622	9.54413	18.4644	23.37		10.6532	20.9172	1.96347	0.973408
HGLibA_48529	RICTOR	12.5464	14.9979	21.7229	32.3585		13.7721	27.0407	1.96343	0.973378
HGLibA_17441	FGFR1OP2	8.62562	8.18068	14.1199	18.8758		8.40315	16.4978	1.96329	0.973273
HGLibA_32758	KRT3	68.2208	38.1765	127.079	81.795		53.1987	104.437	1.96315	0.973169
HGLibA_18327	GAB3	38.4232	35.4496	17.3783	127.636		36.9364	72.5072	1.96303	0.973081
HGLibA_48235	RFT1	19.6037	28.6324	43.4457	51.2342		24.118	47.34	1.96285	0.972947
HGLibA_12966	DENND6A	4.70489	1.36345	6.51686	5.39308		3.03417	5.95497	1.96264	0.972794
HGLibA_57336	TMEM169	12.5464	25.9055	20.6367	54.8296		19.2259	37.7332	1.96262	0.97278
HGLibA_16034	FAM114A2	21.172	14.9979	20.6367	50.3354		18.085	35.4861	1.96219	0.972463
HGLibA_49229	RPL32	11.7622	12.271	33.6704	13.4827		12.0166	23.5766	1.962	0.972323
HGLibA_09090	CENPV	15.683	25.9055	45.618	35.9539		20.7942	40.7859	1.96141	0.971889
HGLibA_21009	HDAC3	5.48903	5.45379	9.77529	11.685		5.47141	10.7301	1.96113	0.971685
HGLibA_32069	KIAA1549L	30.5818	40.9034	67.3409	72.8066		35.7426	70.0737	1.96051	0.97123
HGLibA_08785	CDK5RAP2	10.1939	6.81724	10.8614	22.4712		8.50558	16.6663	1.95946	0.970453
HGLibA_55674	TAS2R30	41.5598	36.8131	56.4795	97.0754		39.1864	76.7774	1.95929	0.970328
HGLibA_21247	HGS	48.6171	61.3551	118.39	97.0754		54.9861	107.733	1.95927	0.970314
HGLibA_28218	hsa-mir-6752	43.9123	31.3593	83.6331	63.8181		37.6358	73.7256	1.95892	0.97006
HGLibA_50542	SEC61B	18.8195	13.6345	40.1873	23.37		16.227	31.7787	1.95838	0.969661
HGLibA_48760	RNF113A	14.1147	14.9979	28.2397	28.7631		14.5563	28.5014	1.95801	0.969391
HGLibA_61225	WAC	38.4232	10.9076	33.6704	62.9192		24.6654	48.2948	1.958	0.96938
HGLibA_09822	CLCN2	8.62562	5.45379	8.68915	18.8758		7.03971	13.7825	1.95782	0.969246
HGLibA_12651	DDX10	13.3305	10.9076	24.9813	22.4712		12.119	23.7262	1.95776	0.969207
HGLibA_61636	WNT10B	45.4806	28.6324	80.3746	64.7169		37.0565	72.5458	1.95771	0.969166
HGLibA_49651	RSRC2	5.48903	10.9076	14.1199	17.9769		8.19831	16.0484	1.95753	0.969032
HGLibA_35568	MAPK7	8.62562	19.0883	17.3783	36.8527		13.8569	27.1155	1.95682	0.968509
HGLibA_47426	RAI1	41.5598	74.9896	144.457	83.5927		58.2747	114.025	1.95668	0.968407
HGLibA_50000	SAP130	33.7183	50.4475	105.356	59.3239		42.0829	82.3399	1.95661	0.968356
HGLibA_38205	MYRF	7.05733	8.18068	21.7229	8.08962		7.61901	14.9062	1.95646	0.968242
HGLibA_02568	APPL2	39.2074	16.3614	41.2735	67.4135		27.7844	54.3435	1.9559	0.967833
HGLibA_42938	PCNXL3	59.5952	34.0862	77.1162	106.064		46.8407	91.59	1.95535	0.967428
HGLibA_37857	MUM1L1	65.0842	47.7207	153.146	67.4135		56.4024	110.28	1.95523	0.96734
HGLibA_09062	CENPJ	68.2208	70.8993	180.3	91.6823		69.56	135.991	1.95502	0.967181
HGLibA_31603	KCNK18	7.84148	5.45379	15.206	10.7862		6.64763	12.9961	1.95499	0.967164
HGLibA_45924	PRMT7	58.8111	31.3593	89.0638	87.1881		45.0852	88.1259	1.95465	0.966914
HGLibA_42578	PATZ1	80.7672	73.6261	118.39	183.365		77.1967	150.877	1.95445	0.966764
HGLibA_42009	OTC	3.92074	4.09034	2.17229	13.4827		4.00554	7.82749	1.95417	0.966553
HGLibA_01833	AMPH	36.8549	53.1744	92.3222	83.5927		45.0147	87.9575	1.95397	0.96641
HGLibA_08957	CEBPA	16.4671	20.4517	32.5843	39.5492		18.4594	36.0668	1.95384	0.966314
HGLibA_33371	LBR	4.70489	9.54413	20.6367	7.19077		7.12451	13.9137	1.95294	0.965649
HGLibA_22499	hsa-mir-125a	36.8549	20.4517	39.1012	72.8066		28.6533	55.9539	1.95279	0.965535
HGLibA_19518	GNG13	7.05733	1.36345	11.9476	4.49423		4.21039	8.22091	1.95253	0.965344
HGLibA_32363	KLF5	19.6037	12.271	27.1536	35.055		15.9374	31.1043	1.95166	0.964702
HGLibA_17867	FOXF2	12.5464	8.18068	26.0674	14.3815		10.3635	20.2245	1.95151	0.964589
HGLibA_61313	WDR11	29.7976	23.1786	52.1349	51.2342		26.4881	51.6846	1.95124	0.964389
HGLibA_45368	PPP1R26	10.9781	5.45379	8.68915	23.37		8.21593	16.0296	1.95104	0.964241
HGLibA_08339	CD300LD	32.15	23.1786	57.5656	50.3354		27.6643	53.9505	1.95018	0.96361
HGLibA_02841	ARHGEF26	31.3659	39.54	56.4795	81.795		35.4529	69.1372	1.95011	0.963558
HGLibA_47565	RARG	8.62562	2.72689	3.25843	18.8758		5.67626	11.0671	1.94972	0.963265
HGLibA_32735	KRT20	36.0708	21.8152	44.5319	68.3123		28.943	56.4221	1.94942	0.963047
HGLibA_38736	NDUFA13	28.2293	32.7227	73.8578	44.9423		30.476	59.4	1.94907	0.962789
HGLibA_51892	SLC22A9	41.5598	16.3614	76.03	36.8527		28.9606	56.4414	1.9489	0.962662
HGLibA_44908	POLR3E	23.5244	29.9958	57.5656	46.74		26.7601	52.1528	1.9489	0.96266
HGLibA_03746	ATP6V1D	23.5244	16.3614	33.6704	44.0435		19.9429	38.857	1.94841	0.962298
HGLibA_21893	HOXA1	7.05733	1.36345	6.51686	9.88731		4.21039	8.20209	1.94806	0.962038
HGLibA_28150	hsa-mir-6736	7.05733	1.36345	6.51686	9.88731		4.21039	8.20209	1.94806	0.962038
HGLibA_36207	MESP2	22.7403	25.9055	28.2397	66.5146		24.3229	47.3772	1.94784	0.961878
HGLibA_58334	TOX4	29.7976	42.2669	62.9963	77.3008		36.0322	70.1486	1.94683	0.961125
HGLibA_08064	CCNB2	20.3878	28.6324	47.7903	47.6389		24.5101	47.7146	1.94673	0.961053
HGLibA_47981	RCE1	15.683	12.271	18.4644	35.9539		13.977	27.2091	1.94671	0.961038
HGLibA_28907	hsa-mir-7156	14.8988	4.09034	16.2922	20.6735		9.49457	18.4828	1.94667	0.961009
HGLibA_18970	GFRA3	25.0927	23.1786	18.4644	75.5031		24.1357	46.9838	1.94665	0.960996
HGLibA_26448	hsa-mir-498	91.7453	92.7144	216.143	142.917		92.2298	179.53	1.94655	0.960916
HGLibA_12159	CYP3A5	31.3659	29.9958	61.9102	57.5262		30.6809	59.7182	1.94643	0.960831
HGLibA_30023	IFNW1	40.7757	44.9938	66.2548	100.671		42.8847	83.4628	1.94621	0.960669
HGLibA_55920	TBR1	44.6964	35.4496	91.2361	64.7169		40.073	77.9765	1.94586	0.960408
HGLibA_11965	CXXC1	58.0269	73.6261	130.337	125.838		65.8265	128.088	1.94584	0.960393
HGLibA_38885	NECAP2	31.3659	44.9938	64.0825	84.4916		38.1798	74.287	1.94571	0.960299
HGLibA_33540	LDLRAP1	25.8769	35.4496	45.618	73.7054		30.6632	59.6617	1.94571	0.960295
HGLibA_51663	SLC12A7	116.838	139.072	244.382	253.475		127.955	248.928	1.94544	0.960097
HGLibA_31683	KCNT2	13.3305	8.18068	18.4644	23.37		10.7556	20.9172	1.94478	0.959604
HGLibA_28752	hsa-mir-6878	12.5464	23.1786	38.015	31.4596		17.8625	34.7373	1.94471	0.959554
HGLibA_24241	hsa-mir-365a	58.0269	39.54	89.0638	100.671		48.7834	94.8673	1.94466	0.959519
HGLibA_31571	KCNJ5	72.9257	44.9938	109.7	119.547		58.9597	114.624	1.9441	0.959101
HGLibA_33554	LECT1	91.7453	74.9896	180.3	143.815		83.3674	162.058	1.9439	0.958951
HGLibA_63197	ZNF394	89.3928	73.6261	174.869	142.018		81.5095	158.443	1.94386	0.958928
HGLibA_44366	PLEKHA6	6.27318	2.72689	7.603	9.88731		4.50004	8.74516	1.94335	0.958547
HGLibA_63506	ZNF552	6.27318	2.72689	7.603	9.88731		4.50004	8.74516	1.94335	0.958547
HGLibA_26950	hsa-mir-548al	17.2512	16.3614	34.7566	30.5608		16.8063	32.6587	1.94324	0.958464
HGLibA_01026	ADPRH	27.4452	31.3593	42.3596	71.9077		29.4022	57.1337	1.94317	0.958415
HGLibA_60955	VIPR1	65.8684	69.5358	170.525	92.5812		67.7021	131.553	1.94311	0.95837
HGLibA_48907	RNF212	47.0489	50.4475	45.618	143.815		48.7482	94.7167	1.94298	0.95827
HGLibA_36711	MLLT6	201.526	209.971	408.39	390.998		205.748	399.694	1.94264	0.958015
HGLibA_20593	GTF3C5	85.4721	100.895	202.023	159.995		93.1836	181.009	1.9425	0.957911
HGLibA_46582	PTEN	527.731	572.648	1121.99	1014.8		550.19	1068.39	1.94186	0.95744
HGLibA_44053	PITX2	51.7537	25.9055	92.3222	58.425		38.8296	75.3736	1.94114	0.956902
HGLibA_49358	RPS13	14.8988	4.09034	26.0674	10.7862		9.49457	18.4268	1.94077	0.956631
HGLibA_57453	TMEM199	32.9342	64.082	132.51	55.7285		48.5081	94.119	1.94027	0.95626
HGLibA_54218	SRCAP	30.5818	53.1744	103.184	59.3239		41.8781	81.2537	1.94024	0.956238
HGLibA_11466	CST7	32.15	35.4496	61.9102	69.2112		33.7998	65.5607	1.93967	0.955814
HGLibA_24289	hsa-mir-3670-1	6.27318	13.6345	20.6367	17.9769		9.95383	19.3068	1.93964	0.955788
HGLibA_33569	LEKR1	7.84148	10.9076	7.603	28.7631		9.37453	18.183	1.93962	0.955776
HGLibA_41544	OR5B12	36.0708	87.2606	146.629	92.5812		61.6657	119.605	1.93958	0.955741
HGLibA_29201	hsa-mir-8076	67.4367	53.1744	110.787	123.142		60.3056	116.964	1.93953	0.955705
HGLibA_14130	DUSP10	105.076	104.985	215.056	192.353		105.031	203.705	1.93948	0.95567
HGLibA_17606	FLCN	5.48903	4.09034	8.68915	9.88731		4.78969	9.28823	1.93921	0.955472
HGLibA_48628	RIT2	7.05733	10.9076	19.5506	15.2804		8.98245	17.4155	1.93883	0.955189
HGLibA_30786	IQCE	36.8549	24.542	54.3072	64.7169		30.6985	59.5121	1.9386	0.955014
HGLibA_53024	SMIM17	77.6306	83.1703	155.319	156.399		80.4004	155.859	1.93853	0.954965
HGLibA_48632	RLBP1	23.5244	10.9076	32.5843	34.1562		17.216	33.3702	1.93833	0.954812
HGLibA_27053	hsa-mir-548h-2	4.70489	10.9076	8.68915	21.5723		7.80623	15.1307	1.93829	0.954783
HGLibA_27965	hsa-mir-6511a-4	17.2512	5.45379	20.6367	23.37		11.3525	22.0034	1.93819	0.954712
HGLibA_26327	hsa-mir-4792	3.13659	16.3614	5.43072	32.3585		9.74898	18.8946	1.93811	0.954651
HGLibA_64052	ZNF790	27.4452	29.9958	56.4795	54.8296		28.7205	55.6545	1.9378	0.954419
HGLibA_50164	SCARF1	39.2074	39.54	92.3222	60.2227		39.3737	76.2725	1.93714	0.953931
HGLibA_55511	TAF1D	109.781	91.351	184.644	204.937		100.566	194.791	1.93695	0.953785
HGLibA_32972	KRTAP19-8	17.2512	8.18068	24.9813	24.2689		12.716	24.6251	1.93655	0.953487
HGLibA_01942	ANKAR	50.1854	20.4517	73.8578	62.9192		35.3186	68.3885	1.93633	0.953327
HGLibA_54242	SREK1	27.4452	14.9979	28.2397	53.9308		21.2215	41.0853	1.93602	0.953091
HGLibA_32189	KIF21B	0.784148	1.36345	3.25843	0.898846		1.0738	2.07864	1.93578	0.952917
HGLibA_16548	FAM24B	9.40977	16.3614	39.1012	10.7862		12.8856	24.9437	1.93578	0.952917
HGLibA_38961	NELFB	3.13659	5.45379	13.0337	3.59539		4.29519	8.31455	1.93578	0.952917
HGLibA_45863	PRKDC	17.2512	28.6324	40.1873	48.5377		22.9418	44.3625	1.9337	0.951361
HGLibA_62698	ZMYND10	31.3659	5.45379	27.1536	44.0435		18.4098	35.5985	1.93367	0.95134
HGLibA_52357	SLC38A4	12.5464	8.18068	23.8952	16.1792		10.3635	20.0372	1.93344	0.951166
HGLibA_53922	SPG20	14.8988	17.7248	21.7229	41.3469		16.3118	31.5349	1.93326	0.951033
HGLibA_19884	GPR128	13.3305	17.7248	24.9813	35.055		15.5277	30.0182	1.93321	0.950995
HGLibA_10866	COX7B	9.40977	40.9034	27.1536	70.11		25.1566	48.6318	1.93316	0.950963
HGLibA_16299	FAM178A	75.2782	28.6324	137.94	62.9192		51.9553	100.43	1.933	0.950844
HGLibA_39149	NFYC	8.62562	14.9979	24.9813	20.6735		11.8118	22.8274	1.9326	0.95054
HGLibA_50179	SCEL	32.15	65.4455	108.614	79.9973		48.7978	94.3058	1.93259	0.950532
HGLibA_20555	GTF2H3	34.5025	25.9055	61.9102	54.8296		30.204	58.3699	1.93252	0.950485
HGLibA_13566	DNAJC11	49.4013	39.54	105.356	66.5146		44.4706	85.9353	1.93241	0.950398
HGLibA_43794	PIAS1	88.6087	100.895	205.281	160.893		94.7519	183.087	1.93228	0.950305
HGLibA_29439	HSBP1	7.05733	8.18068	19.5506	9.88731		7.61901	14.7189	1.93187	0.95
HGLibA_30697	INTS10	11.7622	13.6345	23.8952	25.1677		12.6983	24.5314	1.93186	0.949991
HGLibA_13423	DMRT3	10.1939	6.81724	18.4644	14.3815		8.50558	16.423	1.93085	0.949236
HGLibA_61347	WDR27	51.7537	53.1744	121.648	80.8962		52.4641	101.272	1.93031	0.948835
HGLibA_18454	GAGE12H	2.35244	4.09034	4.34457	8.08962		3.22139	6.2171	1.92994	0.948556
HGLibA_20785	H3F3C	39.9915	46.3572	74.9439	91.6823		43.1744	83.3131	1.92969	0.948369
HGLibA_13012	DET1	32.15	10.9076	54.3072	28.7631		21.5288	41.5351	1.92928	0.948063
HGLibA_11713	CTSK	43.9123	59.9917	72.7716	127.636		51.952	100.204	1.92878	0.947688
HGLibA_40323	NUP205	24.3086	28.6324	49.9626	52.1331		26.4705	51.0478	1.92848	0.947466
HGLibA_16181	FAM155A	165.455	148.616	336.704	268.755		157.035	302.73	1.92778	0.94694
HGLibA_09522	CHPF	23.5244	39.54	53.221	68.3123		31.5322	60.7667	1.92713	0.946455
HGLibA_47739	RBFA	17.2512	4.09034	19.5506	21.5723		10.6708	20.5614	1.92689	0.946274
HGLibA_30255	IL12RB2	58.0269	44.9938	108.614	89.8846		51.5103	99.2495	1.92679	0.946198
HGLibA_29960	IFNA17	6.27318	12.271	19.5506	16.1792		9.2721	17.8649	1.92674	0.94616
HGLibA_23379	hsa-mir-2392	37.6391	35.4496	60.824	79.9973		36.5444	70.4107	1.92672	0.946146
HGLibA_58987	TRMT61A	32.15	39.54	86.8915	51.2342		35.845	69.0629	1.92671	0.946138
HGLibA_53693	SPANXN2	1.5683	5.45379	5.43072	8.08962		3.51104	6.76017	1.9254	0.94516
HGLibA_33250	LAMB3	37.6391	34.0862	55.3933	82.6939		35.8626	69.0436	1.92522	0.945026
HGLibA_50653	SEMA6A	29.7976	53.1744	92.3222	67.4135		41.486	79.8678	1.92517	0.944989
HGLibA_09414	CHDC2	41.5598	34.0862	52.1349	93.48		37.823	72.8075	1.92495	0.944822
HGLibA_29583	HSPA8	37.6391	59.9917	83.6331	104.266		48.8154	93.9496	1.92459	0.944552
HGLibA_63042	ZNF286B	10.1939	4.09034	23.8952	3.59539		7.14213	13.7453	1.92453	0.944509
HGLibA_19362	GLUD1	32.9342	17.7248	33.6704	63.8181		25.3295	48.7443	1.92441	0.944414
HGLibA_33733	LHPP	26.661	39.54	66.2548	61.1216		33.1005	63.6882	1.92408	0.944172
HGLibA_04918	BTBD6	20.3878	31.3593	71.6855	27.8642		25.8736	49.7749	1.92377	0.943939
HGLibA_31508	KCNH4	10.9781	8.18068	26.0674	10.7862		9.57937	18.4268	1.92359	0.943802
HGLibA_40743	OPTC	47.833	27.2689	92.3222	52.1331		37.551	72.2276	1.92346	0.943701
HGLibA_17882	FOXI3	8.62562	14.9979	18.4644	26.9654		11.8118	22.7149	1.92307	0.943415
HGLibA_38291	NAA60	48.6171	50.4475	93.4083	97.0754		49.5323	95.2419	1.92282	0.943225
HGLibA_38770	NDUFAF1	24.3086	24.542	39.1012	54.8296		24.4253	46.9654	1.92282	0.943221
HGLibA_25126	hsa-mir-4421	43.1281	49.0841	84.7192	92.5812		46.1061	88.6502	1.92274	0.943166
HGLibA_11404	CSNK2A2	22.7403	13.6345	51.0487	18.8758		18.1874	34.9623	1.92234	0.942861
HGLibA_13461	DNAAF2	10.1939	14.9979	9.77529	38.6504		12.5959	24.2128	1.92228	0.942816
HGLibA_13872	DPP4	3.92074	8.18068	9.77529	13.4827		6.05071	11.629	1.92192	0.94255
HGLibA_16744	FAM83B	74.494	69.5358	177.041	99.7719		72.0149	138.407	1.92192	0.942546
HGLibA_10976	CPNE9	59.5952	43.6303	86.8915	111.457		51.6128	99.1742	1.92151	0.942237
HGLibA_36031	MED12	28.2293	6.81724	41.2735	26.0665		17.5233	33.67	1.92144	0.942191
HGLibA_22349	hsa-mir-1224	24.3086	19.0883	45.618	37.7515		21.6984	41.6848	1.9211	0.941931
HGLibA_54783	STK35	47.0489	43.6303	51.0487	123.142		45.3396	87.0953	1.92096	0.941825
HGLibA_15231	EP300	61.9477	51.811	89.0638	129.434		56.8793	109.249	1.92071	0.941641
HGLibA_20755	H2AFJ	21.172	31.3593	32.5843	68.3123		26.2656	50.4483	1.9207	0.94163
HGLibA_21731	HMGXB3	42.344	34.0862	90.1499	56.6273		38.2151	73.3886	1.92041	0.941415
HGLibA_40290	NUFIP2	26.661	28.6324	42.3596	63.8181		27.6467	53.0888	1.92026	0.941301
HGLibA_18971	GFRA3	54.8903	25.9055	102.097	53.0319		40.3979	77.5647	1.92002	0.94112
HGLibA_53628	SPACA7	69.7891	58.6282	142.285	104.266		64.2087	123.275	1.91992	0.941046
HGLibA_59775	TYW3	18.0354	27.2689	45.618	41.3469		22.6522	43.4825	1.91957	0.940785
HGLibA_45737	PRF1	10.1939	4.09034	13.0337	14.3815		7.14213	13.7076	1.91926	0.940553
HGLibA_14010	DSCR4	35.2866	43.6303	91.2361	60.2227		39.4585	75.7294	1.91922	0.940518
HGLibA_44645	PNLIPRP1	177.217	133.618	377.978	218.42		155.418	298.199	1.91869	0.940125
HGLibA_50138	SCAND1	28.2293	25.9055	44.5319	59.3239		27.0674	51.9279	1.91847	0.939953
HGLibA_03996	B3GNT6	57.2428	61.3551	146.629	80.8962		59.2989	113.763	1.91846	0.93995
HGLibA_10702	COPE	31.3659	27.2689	42.3596	70.11		29.3174	56.2348	1.91814	0.939705
HGLibA_21556	HIST3H2A	7.84148	17.7248	18.4644	30.5608		12.7831	24.5126	1.91757	0.939281
HGLibA_03337	ASNSD1	66.6525	46.3572	104.27	112.356		56.5049	108.313	1.91688	0.938756
HGLibA_03630	ATP2C2	54.8903	62.7186	129.251	96.1766		58.8044	112.714	1.91676	0.938667
HGLibA_15183	ENPP6	27.4452	36.8131	72.7716	50.3354		32.1291	61.5535	1.91582	0.93796
HGLibA_11719	CTSL1	177.217	151.343	293.259	336.169		164.28	314.714	1.91572	0.937883
HGLibA_22620	hsa-mir-1278	83.9038	49.0841	127.079	127.636		66.4939	127.357	1.91532	0.937589
HGLibA_61898	XRRA1	93.3136	55.9013	145.543	140.22		74.6074	142.882	1.91511	0.937429
HGLibA_31235	JHDM1D	33.7183	34.0862	80.3746	49.4365		33.9023	64.9056	1.91449	0.936961
HGLibA_33100	KRTAP5-9	29.0135	27.2689	61.9102	45.8412		28.1412	53.8757	1.91448	0.93695
HGLibA_36920	MOGS	94.8818	59.9917	160.749	135.726		77.4368	148.238	1.9143	0.93682
HGLibA_58914	TRIO	39.2074	32.7227	73.8578	63.8181		35.9651	68.8379	1.91402	0.936608
HGLibA_56277	TEN1	55.6745	32.7227	79.2885	89.8846		44.1986	84.5866	1.91378	0.936428
HGLibA_60635	USP36	23.5244	17.7248	51.0487	27.8642		20.6246	39.4565	1.91308	0.935895
HGLibA_03411	ATAD3A	27.4452	43.6303	58.6518	77.3008		35.5377	67.9763	1.91279	0.935679
HGLibA_12983	DEPDC5	115.27	80.4434	216.143	158.197		97.8565	187.17	1.9127	0.935607
HGLibA_41567	OR5D16	55.6745	35.4496	87.9776	86.2892		45.5621	87.1334	1.91241	0.935394
HGLibA_33807	LILRB5	14.8988	20.4517	27.1536	40.4481		17.6753	33.8008	1.91233	0.935328
HGLibA_50757	SERF1A	22.7403	13.6345	22.809	46.74		18.1874	34.7745	1.91201	0.935093
HGLibA_56849	TIPRL	39.9915	21.8152	85.8053	32.3585		30.9033	59.0819	1.91183	0.934954
HGLibA_03819	ATRN	65.8684	69.5358	150.974	107.862		67.7021	129.418	1.91158	0.934763
HGLibA_61017	VPS11	46.2647	28.6324	84.7192	58.425		37.4485	71.5721	1.91121	0.934488
HGLibA_55200	SYCE1	39.2074	35.4496	40.1873	102.468		37.3285	71.3279	1.91082	0.934189
HGLibA_08723	CDK10	29.0135	59.9917	73.8578	96.1766		44.5026	85.0172	1.91039	0.933865
HGLibA_18695	GATM	50.9696	38.1765	85.8053	84.4916		44.5731	85.1484	1.91031	0.933808
HGLibA_46937	PXDN	11.7622	8.18068	22.809	15.2804		9.97145	19.0447	1.90992	0.933515
HGLibA_05322	C14orf119	78.4148	77.7165	149.888	148.31		78.0656	149.099	1.90992	0.933509
HGLibA_30784	IQCD	3.13659	2.72689	7.603	3.59539		2.93174	5.5992	1.90985	0.933461
HGLibA_13229	DIDO1	60.3794	64.082	106.442	131.232		62.2307	118.837	1.90962	0.933284
HGLibA_30304	IL17RE	78.4148	98.1682	120.562	216.622		88.2915	168.592	1.90949	0.93319
HGLibA_16215	FAM161A	14.8988	6.81724	16.2922	25.1677		10.858	20.7299	1.90918	0.932954
HGLibA_21915	HOXA5	94.0977	117.256	171.611	231.902		105.677	201.757	1.90918	0.932953
HGLibA_25776	hsa-mir-4654	42.344	35.4496	94.4945	53.9308		38.8968	74.2126	1.90794	0.932013
HGLibA_13006	DESI1	10.9781	12.271	17.3783	26.9654		11.6245	22.1718	1.90733	0.931554
HGLibA_47852	RBM46	31.3659	43.6303	68.427	74.6042		37.4981	71.5156	1.90718	0.931441
HGLibA_23496	hsa-mir-302b	15.683	10.9076	28.2397	22.4712		13.2953	25.3554	1.9071	0.931383
HGLibA_05631	C19orf12	17.2512	5.45379	21.7229	21.5723		11.3525	21.6476	1.90685	0.931194
HGLibA_43633	PHF14	51.7537	29.9958	80.3746	75.5031		40.8748	77.9389	1.90677	0.931132
HGLibA_45862	PRKDC	24.3086	14.9979	48.8765	26.0665		19.6532	37.4715	1.90663	0.931026
HGLibA_47462	RALY	24.3086	21.8152	56.4795	31.4596		23.0619	43.9695	1.90659	0.930995
HGLibA_16352	FAM189A1	14.8988	20.4517	35.8427	31.4596		17.6753	33.6512	1.90386	0.928926
HGLibA_28362	hsa-mir-6783	8.62562	6.81724	14.1199	15.2804		7.72143	14.7001	1.90381	0.928889
HGLibA_51477	SIPA1	26.661	25.9055	69.5132	30.5608		26.2833	50.037	1.90376	0.928851
HGLibA_02096	ANKRD40	32.15	31.3593	39.1012	81.795		31.7547	60.4481	1.9036	0.928728
HGLibA_24238	hsa-mir-365a	1.5683	1.36345	1.08614	4.49423		1.46587	2.79019	1.90343	0.928604
HGLibA_14546	EFCAB5	1.5683	1.36345	1.08614	4.49423		1.46587	2.79019	1.90343	0.928604
HGLibA_38048	MYL3	1.5683	1.36345	1.08614	4.49423		1.46587	2.79019	1.90343	0.928604
HGLibA_37076	MPV17L2	52.5379	65.4455	155.319	69.2112		58.9917	112.265	1.90306	0.928323
HGLibA_28488	hsa-mir-6814	20.3878	14.9979	41.2735	26.0665		17.6929	33.67	1.90303	0.928295
HGLibA_58524	TRADD	42.344	61.3551	85.8053	111.457		51.8495	98.6311	1.90226	0.927712
HGLibA_19418	GMNN	28.2293	24.542	34.7566	65.6158		26.3857	50.1862	1.90202	0.927535
HGLibA_37375	MRPS30	83.1196	50.4475	133.596	120.445		66.7836	127.021	1.90197	0.927496
HGLibA_60630	USP34	36.8549	54.5379	101.011	72.8066		45.6964	86.909	1.90188	0.927424
HGLibA_49044	ROMO1	47.833	35.4496	79.2885	79.0985		41.6413	79.1935	1.9018	0.927366
HGLibA_36043	MED14	10.9781	9.54413	28.2397	10.7862		10.2611	19.5129	1.90164	0.927246
HGLibA_23976	hsa-mir-320a	31.3659	13.6345	47.7903	37.7515		22.5002	42.7709	1.90091	0.926694
HGLibA_12788	DEF8	98.8026	88.6241	204.195	151.905		93.7133	178.05	1.89994	0.925956
HGLibA_19597	GOLGA3	18.0354	9.54413	38.015	14.3815		13.7898	26.1983	1.89984	0.925875
HGLibA_15260	EPB42	6.27318	6.81724	8.68915	16.1792		6.54521	12.4342	1.89974	0.925802
HGLibA_36611	MKI67	27.4452	34.0862	57.5656	59.3239		30.7657	58.4447	1.89967	0.925752
HGLibA_58766	TRIM37	6.27318	9.54413	28.2397	1.79769		7.90866	15.0187	1.89902	0.925257
HGLibA_57398	TMEM184A	0.784148	2.72689	2.17229	4.49423		1.75552	3.33326	1.89873	0.925034
HGLibA_50280	SCN4A	1.5683	5.45379	4.34457	8.98846		3.51104	6.66652	1.89873	0.925034
HGLibA_39447	NME3	33.7183	40.9034	81.4608	60.2227		37.3109	70.8417	1.89869	0.925003
HGLibA_46385	PSMB10	42.344	50.4475	98.8391	77.3008		46.3958	88.0699	1.89823	0.924657
HGLibA_32360	KLF4	34.5025	32.7227	67.3409	60.2227		33.6126	63.7818	1.89756	0.924142
HGLibA_22411	hsa-mir-1243	14.8988	2.72689	27.1536	6.29192		8.81285	16.7228	1.89754	0.924132
HGLibA_44018	PIR	36.0708	25.9055	56.4795	61.1216		30.9881	58.8005	1.89752	0.924112
HGLibA_37359	MRPS24	3.13659	4.09034	6.51686	7.19077		3.61347	6.85382	1.89674	0.923524
HGLibA_46313	PSEN1	19.6037	32.7227	54.3072	44.9423		26.1632	49.6247	1.89674	0.92352
HGLibA_12282	DACT2	57.2428	57.2648	107.528	109.659		57.2538	108.594	1.89671	0.923498
HGLibA_47780	RBM15	5.48903	1.36345	7.603	5.39308		3.42624	6.49804	1.89655	0.923379
HGLibA_30744	IPMK	18.0354	23.1786	46.7042	31.4596		20.607	39.0819	1.89654	0.923366
HGLibA_32141	KIF12	5.48903	4.09034	1.08614	17.0781		4.78969	9.08211	1.89618	0.923096
HGLibA_28662	hsa-mir-6859-1	8.62562	14.9979	30.412	14.3815		11.8118	22.3968	1.89614	0.923066
HGLibA_49206	RPL27	21.172	12.271	44.5319	18.8758		16.7215	31.7038	1.89599	0.922952
HGLibA_13280	DISC1	49.4013	51.811	111.873	79.9973		50.6061	95.9351	1.89572	0.922746
HGLibA_22282	hsa-mir-1184-1	2.35244	5.45379	7.603	7.19077		3.90312	7.39689	1.89512	0.922292
HGLibA_22883	hsa-mir-141	83.9038	59.9917	147.716	124.94		71.9477	136.328	1.89481	0.922056
HGLibA_41050	OR2AT4	20.3878	17.7248	43.4457	28.7631		19.0563	36.1044	1.89462	0.921905
HGLibA_39604	NOP58	6.27318	8.18068	7.603	19.7746		7.22693	13.6888	1.89414	0.921542
HGLibA_21118	HELQ	20.3878	25.9055	44.5319	43.1446		23.1467	43.8383	1.89393	0.921386
HGLibA_07579	CCDC126	25.8769	39.54	56.4795	67.4135		32.7084	61.9465	1.8939	0.92136
HGLibA_20936	HBQ1	54.8903	40.9034	108.614	72.8066		47.8969	90.7105	1.89387	0.921337
HGLibA_34581	LRRC26	64.3001	57.2648	94.4945	135.726		60.7824	115.11	1.89381	0.921288
HGLibA_05524	C17orf105	20.3878	35.4496	55.3933	50.3354		27.9187	52.8644	1.89351	0.921062
HGLibA_39527	NOC3L	14.1147	10.9076	14.1199	33.2573		12.5111	23.6886	1.8934	0.920982
HGLibA_42641	PBX4	39.2074	34.0862	74.9439	63.8181		36.6468	69.381	1.89324	0.920854
HGLibA_59603	TUBGCP4	13.3305	14.9979	34.7566	18.8758		14.1642	26.8162	1.89323	0.920853
HGLibA_29169	hsa-mir-8069	6.27318	1.36345	10.8614	3.59539		3.81831	7.22841	1.89309	0.920743
HGLibA_08296	CD22	54.1062	47.7207	59.7379	133.029		50.9134	96.3836	1.89309	0.920741
HGLibA_36843	MMS22L	18.0354	32.7227	35.8427	60.2227		25.3791	48.0327	1.89261	0.920379
HGLibA_49106	RPAP2	13.3305	6.81724	28.2397	9.88731		10.0739	19.0635	1.89237	0.920196
HGLibA_33880	LINGO3	35.2866	17.7248	49.9626	50.3354		26.5057	50.149	1.89201	0.919917
HGLibA_34457	LRGUK	22.7403	17.7248	21.7229	54.8296		20.2325	38.2762	1.89182	0.919772
HGLibA_06387	C5orf45	69.7891	76.353	122.734	153.703		73.0711	138.218	1.89156	0.919578
HGLibA_25754	hsa-mir-4649	7.05733	4.09034	7.603	13.4827		5.57383	10.5428	1.89149	0.919523
HGLibA_62233	ZC3H10	34.5025	27.2689	72.7716	44.0435		30.8857	58.4075	1.89109	0.919215
HGLibA_10667	COMMD5	18.8195	8.18068	24.9813	26.0665		13.5001	25.5239	1.89065	0.918879
HGLibA_27309	hsa-mir-5684	21.172	32.7227	43.4457	58.425		26.9474	50.9354	1.89018	0.918524
HGLibA_42321	PAIP2B	25.0927	31.3593	40.1873	66.5146		28.226	53.351	1.89014	0.91849
HGLibA_52136	SLC29A4	229.755	147.252	410.562	302.012		188.504	356.287	1.89008	0.918448
HGLibA_23592	hsa-mir-3121	39.2074	17.7248	40.1873	67.4135		28.4661	53.8004	1.88998	0.918372
HGLibA_17523	FIGNL1	84.6879	62.7186	171.611	106.963		73.7033	139.287	1.88983	0.918257
HGLibA_04741	BPTF	3.92074	5.45379	14.1199	3.59539		4.68726	8.85763	1.88972	0.918174
HGLibA_42148	P2RX6	22.7403	32.7227	49.9626	54.8296		27.7315	52.3961	1.88941	0.917934
HGLibA_05969	C1R	3.13659	1.36345	7.603	0.898846		2.25002	4.25093	1.88928	0.91784
HGLibA_05733	C1orf101	20.3878	44.9938	54.3072	69.2112		32.6908	61.7592	1.88919	0.917769
HGLibA_17716	FMOD	18.0354	24.542	33.6704	46.74		21.2887	40.2052	1.88857	0.917294
HGLibA_06410	C5orf55	34.5025	36.8131	56.4795	78.1996		35.6578	67.3395	1.8885	0.917237
HGLibA_35163	MAFB	14.8988	34.0862	41.2735	51.2342		24.4925	46.2538	1.88849	0.917234
HGLibA_22293	hsa-mir-1184-3	40.7757	13.6345	64.0825	38.6504		27.2051	51.3664	1.88812	0.91695
HGLibA_40457	NXPH3	36.0708	43.6303	48.8765	101.57		39.8505	75.223	1.88763	0.916575
HGLibA_25745	hsa-mir-4647	4.70489	9.54413	15.206	11.685		7.12451	13.4455	1.88722	0.916262
HGLibA_05128	C11orf30	65.8684	36.8131	102.097	91.6823		51.3407	96.8899	1.88719	0.916243
HGLibA_31701	KCTD10	22.7403	29.9958	40.1873	59.3239		26.3681	49.7556	1.88696	0.916067
HGLibA_14363	EBLN1	13.3305	20.4517	41.2735	22.4712		16.8911	31.8723	1.88693	0.916039
HGLibA_49448	RPS6KA2	7.05733	6.81724	16.2922	9.88731		6.93728	13.0897	1.88687	0.915993
HGLibA_04853	BRWD1	39.2074	31.3593	42.3596	90.7835		35.2833	66.5715	1.88677	0.915919
HGLibA_02104	ANKRD45	26.661	21.8152	45.618	45.8412		24.2381	45.7296	1.88668	0.915852
HGLibA_63406	ZNF506	21.9561	8.18068	32.5843	24.2689		15.0684	28.4266	1.8865	0.915714
HGLibA_34663	LRRC48	18.8195	16.3614	30.412	35.9539		17.5905	33.1829	1.88642	0.915649
HGLibA_35908	MCM6	4.70489	4.09034	7.603	8.98846		4.39761	8.29573	1.88642	0.915649
HGLibA_29497	HSD3B2	34.5025	14.9979	61.9102	31.4596		24.7502	46.6849	1.88624	0.915516
HGLibA_39429	NMB	23.5244	10.9076	32.5843	32.3585		17.216	32.4714	1.88612	0.915419
HGLibA_53827	SPATC1L	14.1147	10.9076	13.0337	34.1562		12.5111	23.5949	1.88592	0.915267
HGLibA_27597	hsa-mir-6073	7.84148	6.81724	19.5506	8.08962		7.32936	13.8201	1.88558	0.91501
HGLibA_16451	FAM20C	29.0135	20.4517	45.618	47.6389		24.7326	46.6284	1.8853	0.914797
HGLibA_55528	TAF5	10.1939	4.09034	20.6367	6.29192		7.14213	13.4643	1.8852	0.914716
HGLibA_30883	IRF6	117.622	103.622	177.041	239.992		110.622	208.517	1.88495	0.914524
HGLibA_60096	UCHL5	31.3659	8.18068	15.206	59.3239		19.7733	37.2649	1.88461	0.914266
HGLibA_53250	SNRPA	28.2293	19.0883	53.221	35.9539		23.6588	44.5874	1.8846	0.914261
HGLibA_53229	SNRNP200	9.40977	32.7227	43.4457	35.9539		21.0663	39.6998	1.88452	0.914198
HGLibA_56511	TGFBR1	18.0354	1.36345	8.68915	27.8642		9.69942	18.2767	1.88431	0.914035
HGLibA_23271	hsa-mir-211	13.3305	27.2689	36.9289	39.5492		20.2997	38.2391	1.88372	0.913587
HGLibA_08288	CD200R1L	28.2293	14.9979	76.03	5.39308		21.6136	40.7116	1.88361	0.913498
HGLibA_35775	MBD4	24.3086	40.9034	55.3933	67.4135		32.606	61.4034	1.88319	0.913181
HGLibA_36025	MED10	46.2647	24.542	69.5132	63.8181		35.4034	66.6656	1.88303	0.913056
HGLibA_37063	MPPED2	10.9781	2.72689	14.1199	11.685		6.85248	12.9024	1.88289	0.912945
HGLibA_38739	NDUFA2	7.05733	8.18068	15.206	13.4827		7.61901	14.3444	1.88271	0.912808
HGLibA_30645	INPP5J	152.125	114.53	268.277	233.7		133.327	250.989	1.8825	0.912653
HGLibA_62054	ZACN	25.8769	24.542	49.9626	44.9423		25.2095	47.4525	1.88233	0.912518
HGLibA_18655	GAS7	47.0489	55.9013	143.371	50.3354		51.4751	96.8532	1.88155	0.911925
HGLibA_14300	DZIP1L	57.2428	104.985	174.869	130.333		81.1141	152.601	1.88131	0.911739
HGLibA_26652	hsa-mir-514b	50.9696	77.7165	142.285	99.7719		64.343	121.028	1.88099	0.911489
HGLibA_57288	TMEM151A	45.4806	32.7227	76.03	71.0089		39.1016	73.5195	1.88021	0.910897
HGLibA_45128	PPARD	22.7403	50.4475	62.9963	74.6042		36.5939	68.8003	1.8801	0.910811
HGLibA_30651	INPPL1	96.4501	69.5358	178.128	133.928		82.993	156.028	1.88001	0.910742
HGLibA_60274	UNC119	53.322	39.54	79.2885	95.2777		46.431	87.2831	1.87985	0.910614
HGLibA_34339	LPA	25.8769	35.4496	58.6518	56.6273		30.6632	57.6395	1.87976	0.910548
HGLibA_25927	hsa-mir-4691	43.9123	21.8152	54.3072	69.2112		32.8637	61.7592	1.87925	0.910158
HGLibA_65112	NonTargetingControlGuideForHuman_0729	47.833	25.9055	68.427	70.11		36.8692	69.2685	1.87876	0.909782
HGLibA_55482	TAF1	43.9123	55.9013	107.528	79.9973		49.9068	93.7628	1.87876	0.909779
HGLibA_05267	C12orf56	13.3305	14.9979	27.1536	26.0665		14.1642	26.6101	1.87868	0.909722
HGLibA_62244	ZC3H12B	86.2562	104.985	191.161	168.084		95.6208	179.623	1.87849	0.909573
HGLibA_19763	GPC1	3.13659	9.54413	13.0337	10.7862		6.34036	11.9099	1.87843	0.909529
HGLibA_01100	AFAP1L1	52.5379	81.8068	123.82	128.535		67.1724	126.178	1.87842	0.909517
HGLibA_29470	HSD17B13	78.4148	72.2627	140.113	142.917		75.3387	141.515	1.87838	0.909487
HGLibA_10429	CNTNAP3B	11.7622	12.271	27.1536	17.9769		12.0166	22.5653	1.87784	0.909072
HGLibA_46117	PRR24	58.8111	57.2648	132.51	85.3904		58.0379	108.95	1.87722	0.908598
[truncated: 60,126 more rows]

## Sheet: Fig.1E
sgRNA	Gene	DMSO1	DMSO2	LDK3001	LDK3002		AVG DMSO	AVG ceritinib 300	Fold difference	log2
HGLibA_43074	PDE4A	28.9715	4.20418	1.08439	0.852566		16.5878	0.968477	0.0583848	-4.09826
HGLibA_08890	CDT1	5.63334	15.4153	1.08439	0.852566		10.5243	0.968477	0.0920226	-3.44187
HGLibA_44883	POLR2J2	15.2905	30.8307	1.08439	3.41026		23.0606	2.24733	0.0974531	-3.35915
HGLibA_29458	HSD17B1	8.04763	8.40837	1.08439	0.852566		8.228	0.968477	0.117705	-3.08675
HGLibA_21034	HDDC2	16.0953	14.0139	1.08439	2.5577		15.0546	1.82104	0.120963	-3.04737
HGLibA_27005	hsa-mir-548b	24.9477	18.2181	1.08439	4.26283		21.5829	2.67361	0.123876	-3.01303
HGLibA_08194	CCT2	28.9715	14.0139	2.16877	3.41026		21.4927	2.78952	0.129789	-2.94576
HGLibA_25614	hsa-mir-4525	10.4619	26.6265	3.25316	1.70513		18.5442	2.47915	0.133689	-2.90305
HGLibA_26228	hsa-mir-4769	4.02381	9.80976	1.08439	0.852566		6.91679	0.968477	0.140018	-2.83631
HGLibA_49081	RP2	12.0714	1.40139	1.08439	0.852566		6.73642	0.968477	0.143767	-2.79819
HGLibA_36057	MED19	9.65716	29.4293	3.25316	2.5577		19.5432	2.90543	0.148667	-2.74984
HGLibA_24144	hsa-mir-3615	1.60953	11.2112	1.08439	0.852566		6.41034	0.968477	0.15108	-2.72661
HGLibA_14866	EIF6	45.0667	49.0488	8.6751	5.96796		47.0578	7.32153	0.155586	-2.68422
HGLibA_63624	ZNF589	8.04763	9.80976	1.08439	1.70513		8.9287	1.39476	0.156211	-2.67843
HGLibA_12647	DDX1	21.7286	29.4293	6.50632	1.70513		25.5789	4.10573	0.160512	-2.63925
HGLibA_45468	PPP2R5D	11.2667	16.8167	2.16877	2.5577		14.0417	2.36324	0.168301	-2.57088
HGLibA_34542	LRRC14	20.1191	1.40139	1.08439	2.5577		10.7602	1.82104	0.169238	-2.56287
HGLibA_04797	BRF1	8.85239	14.0139	2.16877	1.70513		11.4332	1.93695	0.169415	-2.56136
HGLibA_61019	VPS13A	9.65716	18.2181	2.16877	2.5577		13.9376	2.36324	0.169558	-2.56015
HGLibA_41589	OR5H6	16.0953	11.2112	2.16877	2.5577		13.6532	2.36324	0.17309	-2.5304
HGLibA_01007	ADO	3.21905	12.6125	1.08439	1.70513		7.9158	1.39476	0.176199	-2.50472
HGLibA_21397	HIST1H2AI	11.2667	16.8167	3.25316	1.70513		14.0417	2.47915	0.176556	-2.5018
HGLibA_29413	hsa-mir-943	11.2667	15.4153	2.16877	2.5577		13.341	2.36324	0.177141	-2.49703
HGLibA_48607	RIPK2	4.82858	25.2251	1.08439	4.26283		15.0268	2.67361	0.177922	-2.49068
HGLibA_05701	C19orf71	8.04763	2.80279	1.08439	0.852566		5.42521	0.968477	0.178514	-2.48589
HGLibA_36106	MED8	4.82858	16.8167	2.16877	1.70513		10.8227	1.93695	0.178972	-2.48219
HGLibA_25514	hsa-mir-4508	11.2667	5.60558	2.16877	0.852566		8.43613	1.51067	0.179072	-2.48139
HGLibA_10172	CLYBL	7.24287	14.0139	2.16877	1.70513		10.6284	1.93695	0.182243	-2.45606
HGLibA_30159	IGLON5	0.804763	9.80976	1.08439	0.852566		5.30726	0.968477	0.182481	-2.45418
HGLibA_32377	KLHDC1	16.0953	15.4153	3.25316	2.5577		15.7553	2.90543	0.18441	-2.43901
HGLibA_40974	OR1L1	8.85239	15.4153	1.08439	3.41026		12.1339	2.24733	0.185211	-2.43276
HGLibA_14453	EDEM1	4.02381	16.8167	2.16877	1.70513		10.4203	1.93695	0.185883	-2.42753
HGLibA_20625	GTSE1	9.65716	9.80976	1.08439	2.5577		9.73346	1.82104	0.187091	-2.41819
HGLibA_56395	TEX37	13.681	16.8167	3.25316	2.5577		15.2489	2.90543	0.190534	-2.39188
HGLibA_26006	hsa-mir-4713	28.9715	16.8167	5.42194	3.41026		22.8941	4.4161	0.192893	-2.37413
HGLibA_14281	DYRK3	4.82858	14.0139	1.08439	2.5577		9.42126	1.82104	0.193291	-2.37116
HGLibA_62148	ZBTB32	11.2667	4.20418	2.16877	0.852566		7.73543	1.51067	0.195292	-2.35629
HGLibA_07905	CCDC87	11.2667	4.20418	2.16877	0.852566		7.73543	1.51067	0.195292	-2.35629
HGLibA_26037	hsa-mir-4721	12.8762	21.0209	3.25316	3.41026		16.9486	3.33171	0.196578	-2.34683
HGLibA_37483	MSH4	25.7524	36.4363	6.50632	5.96796		31.0943	6.23714	0.200588	-2.31769
HGLibA_28935	hsa-mir-718	4.02381	9.80976	1.08439	1.70513		6.91679	1.39476	0.201648	-2.31009
HGLibA_03775	ATP8A1	16.0953	12.6125	3.25316	2.5577		14.3539	2.90543	0.202414	-2.30462
HGLibA_59135	TSGA10	8.04763	18.2181	1.08439	4.26283		13.1329	2.67361	0.203581	-2.29632
HGLibA_19423	GMPPB	19.3143	19.6195	5.42194	2.5577		19.4669	3.98982	0.204954	-2.28663
HGLibA_37321	MRPS11	38.6286	47.6474	7.59071	10.2308		43.138	8.91075	0.206564	-2.27534
HGLibA_05583	C17orf80	6.4381	2.80279	1.08439	0.852566		4.62045	0.968477	0.209607	-2.25424
HGLibA_13128	DHRS13	0.804763	8.40837	1.08439	0.852566		4.60656	0.968477	0.210238	-2.2499
HGLibA_36964	MORN4	8.85239	19.6195	4.33755	1.70513		14.236	3.02134	0.212233	-2.23628
HGLibA_64682	NonTargetingControlGuideForHuman_0299	4.82858	19.6195	4.33755	0.852566		12.224	2.59506	0.212291	-2.23588
HGLibA_63515	ZNF556	8.85239	4.20418	1.08439	1.70513		6.52829	1.39476	0.213649	-2.22669
HGLibA_57304	TMEM158	8.85239	4.20418	1.08439	1.70513		6.52829	1.39476	0.213649	-2.22669
HGLibA_30577	ING3	4.82858	4.20418	1.08439	0.852566		4.51638	0.968477	0.214436	-2.22138
HGLibA_34265	LOC646862	14.4857	12.6125	3.25316	2.5577		13.5491	2.90543	0.214436	-2.22138
HGLibA_62818	ZNF177	37.8239	49.0488	7.59071	11.0834		43.4363	9.33704	0.214959	-2.21787
HGLibA_53093	SMPD2	1.60953	11.2112	1.08439	1.70513		6.41034	1.39476	0.21758	-2.20038
HGLibA_11393	CSNK1G1	8.04763	8.40837	1.08439	2.5577		8.228	1.82104	0.221323	-2.17578
HGLibA_02536	APOL4	12.0714	16.8167	2.16877	4.26283		14.4441	3.2158	0.222638	-2.16723
HGLibA_10275	CNGB1	14.4857	30.8307	7.59071	2.5577		22.6582	5.0742	0.223946	-2.15878
HGLibA_00854	ADAMTSL3	4.02381	8.40837	1.08439	1.70513		6.21609	1.39476	0.224379	-2.15599
HGLibA_27568	hsa-mir-605	1.60953	7.00697	1.08439	0.852566		4.30825	0.968477	0.224796	-2.15331
HGLibA_54417	SSFA2	0.804763	12.6125	2.16877	0.852566		6.70866	1.51067	0.225182	-2.15083
HGLibA_58079	TNFRSF8	4.82858	18.2181	4.33755	0.852566		11.5234	2.59506	0.2252	-2.15072
HGLibA_59608	TUBGCP6	4.02381	23.8237	5.42194	0.852566		13.9238	3.13725	0.225316	-2.14998
HGLibA_45735	PREX2	19.3143	11.2112	4.33755	2.5577		15.2627	3.44762	0.225885	-2.14634
HGLibA_31336	KARS	17.7048	15.4153	3.25316	4.26283		16.5601	3.758	0.226931	-2.13967
HGLibA_48918	RNF216	10.4619	16.8167	1.08439	5.1154		13.6393	3.09989	0.227276	-2.13748
HGLibA_42782	PCDHB2	12.8762	12.6125	3.25316	2.5577		12.7444	2.90543	0.227977	-2.13304
HGLibA_39322	NKX2-2	9.65716	16.8167	4.33755	1.70513		13.2369	3.02134	0.228251	-2.13131
HGLibA_48391	RGS7	26.5572	4.20418	1.08439	5.96796		15.3807	3.52618	0.22926	-2.12494
HGLibA_35671	MARVELD2	7.24287	23.8237	5.42194	1.70513		15.5333	3.56353	0.229413	-2.12398
HGLibA_17391	FGF2	21.7286	22.4223	7.59071	2.5577		22.0755	5.0742	0.229857	-2.12119
HGLibA_11089	CREB3	8.85239	12.6125	3.25316	1.70513		10.7325	2.47915	0.230995	-2.11407
HGLibA_26302	hsa-mir-4785	10.4619	21.0209	2.16877	5.1154		15.7414	3.64209	0.23137	-2.11173
HGLibA_63497	ZNF549	0.804763	11.2112	1.08439	1.70513		6.00796	1.39476	0.232152	-2.10686
HGLibA_06793	CA12	31.3858	51.8516	10.8439	8.52566		41.6187	9.68477	0.232702	-2.10344
HGLibA_49529	RRBP1	46.6763	28.0279	9.75949	7.6731		37.3521	8.71629	0.233355	-2.0994
HGLibA_20924	HBG1	14.4857	8.40837	1.08439	4.26283		11.447	2.67361	0.233563	-2.09812
HGLibA_25521	hsa-mir-4509-2	17.7048	33.6335	8.6751	3.41026		25.6691	6.04268	0.235407	-2.08677
HGLibA_09499	CHMP6	4.02381	16.8167	3.25316	1.70513		10.4203	2.47915	0.237916	-2.07148
HGLibA_62111	ZBTB14	3.21905	8.40837	1.08439	1.70513		5.81371	1.39476	0.239909	-2.05944
HGLibA_35307	MAK16	22.5334	18.2181	2.16877	7.6731		20.3757	4.92094	0.241509	-2.04985
HGLibA_16726	FAM76B	19.3143	25.2251	6.50632	4.26283		22.2697	5.38458	0.241789	-2.04818
HGLibA_33003	KRTAP22-1	32.9953	35.0349	5.42194	11.0834		34.0151	8.25265	0.242617	-2.04325
HGLibA_31209	JAKMIP1	20.1191	35.0349	7.59071	5.96796		27.577	6.77934	0.245833	-2.02425
HGLibA_16461	FAM211B	10.4619	21.0209	4.33755	3.41026		15.7414	3.87391	0.246096	-2.0227
HGLibA_33304	LAPTM4A	16.0953	26.6265	5.42194	5.1154		21.3609	5.26867	0.24665	-2.01946
HGLibA_07505	CCDC101	0.804763	7.00697	1.08439	0.852566		3.90587	0.968477	0.247954	-2.01185
HGLibA_58651	TREML2	23.3381	8.40837	1.08439	6.82053		15.8732	3.95246	0.249001	-2.00578
HGLibA_17681	FLYWCH1	16.9	28.0279	8.6751	2.5577		22.464	5.6164	0.250018	-1.99989
HGLibA_11006	CPSF4	5.63334	9.80976	2.16877	1.70513		7.72155	1.93695	0.25085	-1.9951
HGLibA_15713	EWSR1	17.7048	7.00697	1.08439	5.1154		12.3559	3.09989	0.250884	-1.99491
HGLibA_21242	HGFAC	22.5334	12.6125	5.42194	3.41026		17.573	4.4161	0.251301	-1.99251
HGLibA_31491	KCNG3	12.8762	12.6125	2.16877	4.26283		12.7444	3.2158	0.252331	-1.98661
HGLibA_52075	SLC26A11	39.4334	19.6195	14.097	0.852566		29.5265	7.4748	0.253156	-1.9819
HGLibA_49481	RPS9	29.7762	25.2251	5.42194	8.52566		27.5007	6.9738	0.253587	-1.97945
HGLibA_03704	ATP6V0A1	25.7524	26.6265	6.50632	6.82053		26.1895	6.66343	0.254432	-1.97465
HGLibA_27056	hsa-mir-548h-3	12.0714	9.80976	2.16877	3.41026		10.9406	2.78952	0.254969	-1.9716
HGLibA_57609	TMEM252	17.7048	8.40837	3.25316	3.41026		13.0566	3.33171	0.255175	-1.97044
HGLibA_52986	SMG1	14.4857	21.0209	6.50632	2.5577		17.7533	4.53201	0.255277	-1.96987
HGLibA_18228	FXYD2	22.5334	78.4781	13.0126	12.7885		50.5057	12.9006	0.255428	-1.96901
HGLibA_13550	DNAJB6	17.7048	16.8167	5.42194	3.41026		17.2608	4.4161	0.255846	-1.96665
HGLibA_31255	JMJD8	12.8762	22.4223	6.50632	2.5577		17.6493	4.53201	0.256782	-1.96138
HGLibA_02546	APOLD1	8.04763	7.00697	2.16877	1.70513		7.5273	1.93695	0.257324	-1.95834
HGLibA_30204	IKBKAP	11.2667	37.8376	7.59071	5.1154		24.5522	6.35305	0.258757	-1.95033
HGLibA_10682	COMP	33.8	32.2321	4.33755	12.7885		33.0161	8.56302	0.259359	-1.94698
HGLibA_51502	SIRPG	11.2667	35.0349	4.33755	7.6731		23.1508	6.00532	0.259401	-1.94675
HGLibA_42178	P2RY6	27.3619	44.8446	11.9283	6.82053		36.1033	9.3744	0.259655	-1.94533
HGLibA_07958	CCKBR	16.0953	21.0209	5.42194	4.26283		18.5581	4.84238	0.260931	-1.93826
HGLibA_21429	HIST1H2BG	18.5095	7.00697	3.25316	3.41026		12.7583	3.33171	0.261142	-1.9371
HGLibA_06988	CALB2	4.02381	14.0139	2.16877	2.5577		9.01888	2.36324	0.262032	-1.93218
HGLibA_22812	hsa-mir-1321	7.24287	8.40837	3.25316	0.852566		7.82562	2.05286	0.262326	-1.93057
HGLibA_51980	SLC25A28	7.24287	14.0139	2.16877	3.41026		10.6284	2.78952	0.262459	-1.92984
HGLibA_27746	hsa-mir-614	16.0953	32.2321	7.59071	5.1154		24.1637	6.35305	0.262918	-1.92732
HGLibA_47461	RALY	13.681	9.80976	1.08439	5.1154		11.7454	3.09989	0.263925	-1.9218
HGLibA_40652	OLFML3	15.2905	8.40837	5.42194	0.852566		11.8494	3.13725	0.26476	-1.91724
HGLibA_07889	CCDC84	34.6048	22.4223	10.8439	4.26283		28.5136	7.55335	0.264904	-1.91646
HGLibA_57156	TMEM109	47.481	25.2251	10.8439	8.52566		36.3531	9.68477	0.266409	-1.90829
HGLibA_05111	C10orf99	24.9477	18.2181	2.16877	9.37823		21.5829	5.7735	0.267504	-1.90237
HGLibA_64588	NonTargetingControlGuideForHuman_0205	12.0714	15.4153	6.50632	0.852566		13.7434	3.67945	0.267725	-1.90118
HGLibA_64648	NonTargetingControlGuideForHuman_0265	8.04763	16.8167	3.25316	3.41026		12.4322	3.33171	0.267991	-1.89974
HGLibA_63143	ZNF35	31.3858	16.8167	8.6751	4.26283		24.1012	6.46896	0.268408	-1.8975
HGLibA_18291	FZR1	32.9953	12.6125	5.42194	6.82053		22.8039	6.12123	0.268429	-1.89739
HGLibA_28858	hsa-mir-7110	15.2905	14.0139	1.08439	6.82053		14.6522	3.95246	0.269751	-1.8903
HGLibA_10454	COA6	10.4619	19.6195	2.16877	5.96796		15.0407	4.06837	0.27049	-1.88635
HGLibA_20892	HAUS7	14.4857	8.40837	1.08439	5.1154		11.447	3.09989	0.270803	-1.88469
HGLibA_29584	HSPA8	12.8762	14.0139	2.16877	5.1154		13.4451	3.64209	0.270886	-1.88424
HGLibA_64985	NonTargetingControlGuideForHuman_0602	41.0429	39.239	14.097	7.6731		40.141	10.8851	0.271171	-1.88273
HGLibA_60786	VAMP4	13.681	14.0139	3.25316	4.26283		13.8475	3.758	0.271385	-1.88159
HGLibA_62344	ZCWPW1	25.7524	12.6125	1.08439	9.37823		19.1825	5.23131	0.272713	-1.87455
HGLibA_42520	PARP2	8.04763	7.00697	3.25316	0.852566		7.5273	2.05286	0.272722	-1.87449
HGLibA_62094	ZBED6CL	28.1667	4.20418	5.42194	3.41026		16.1854	4.4161	0.272844	-1.87385
HGLibA_58565	TRAK1	2.41429	12.6125	3.25316	0.852566		7.51342	2.05286	0.273226	-1.87183
HGLibA_07655	CCDC154	2.41429	12.6125	3.25316	0.852566		7.51342	2.05286	0.273226	-1.87183
HGLibA_21198	HESX1	8.85239	8.40837	2.16877	2.5577		8.63038	2.36324	0.273828	-1.86866
HGLibA_41617	OR5M1	11.2667	23.8237	1.08439	8.52566		17.5452	4.80502	0.273866	-1.86846
HGLibA_34619	LRRC37A3	8.04763	14.0139	4.33755	1.70513		11.0308	3.02134	0.273901	-1.86827
HGLibA_56088	TCFL5	4.82858	8.40837	1.08439	2.5577		6.61847	1.82104	0.275146	-1.86173
HGLibA_45819	PRKAR2B	15.2905	35.0349	5.42194	8.52566		25.1627	6.9738	0.277149	-1.85127
HGLibA_65008	NonTargetingControlGuideForHuman_0625	14.4857	18.2181	6.50632	2.5577		16.3519	4.53201	0.277155	-1.85124
HGLibA_06148	C2orf54	14.4857	11.2112	5.42194	1.70513		12.8484	3.56353	0.277351	-1.85021
HGLibA_27839	hsa-mir-636	23.3381	14.0139	8.6751	1.70513		18.676	5.19012	0.277902	-1.84735
HGLibA_43951	PIK3R6	8.85239	11.2112	2.16877	3.41026		10.0318	2.78952	0.278068	-1.84649
HGLibA_18941	GFI1	22.5334	46.246	9.75949	9.37823		34.3897	9.56886	0.278248	-1.84556
HGLibA_54634	STAP2	12.0714	21.0209	3.25316	5.96796		16.5462	4.61056	0.278648	-1.84348
HGLibA_26103	hsa-mir-4738	13.681	44.8446	8.6751	7.6731		29.2628	8.1741	0.279334	-1.83994
HGLibA_28132	hsa-mir-6731	9.65716	4.20418	2.16877	1.70513		6.93067	1.93695	0.279476	-1.83921
HGLibA_08582	CDC42SE1	10.4619	4.20418	3.25316	0.852566		7.33305	2.05286	0.279947	-1.83678
HGLibA_33701	LGR6	20.9238	44.8446	6.50632	11.9359		32.8842	9.22113	0.280412	-1.83438
HGLibA_54098	SPRR2B	12.8762	5.60558	4.33755	0.852566		9.24089	2.59506	0.280823	-1.83227
HGLibA_26814	hsa-mir-520g	22.5334	21.0209	5.42194	6.82053		21.7771	6.12123	0.281085	-1.83092
HGLibA_56291	TENM4	10.4619	15.4153	2.16877	5.1154		12.9386	3.64209	0.281489	-1.82885
HGLibA_45256	PPM1D	45.0667	43.4432	13.0126	11.9359		44.255	12.4743	0.281873	-1.82688
HGLibA_14516	EEPD1	20.1191	11.2112	5.42194	3.41026		15.6651	4.4161	0.281907	-1.82671
HGLibA_35820	MBTD1	41.0429	50.4502	13.0126	12.7885		45.7466	12.9006	0.282001	-1.82623
HGLibA_10793	CORO7-PAM16	13.681	16.8167	4.33755	4.26283		15.2489	4.30019	0.282001	-1.82623
HGLibA_49299	RPLP1	6.4381	21.0209	4.33755	3.41026		13.7295	3.87391	0.282159	-1.82542
HGLibA_14703	EID3	15.2905	22.4223	2.16877	8.52566		18.8564	5.34722	0.283576	-1.81819
HGLibA_03197	ASAP2	12.8762	30.8307	2.16877	10.2308		21.8534	6.19978	0.283698	-1.81757
HGLibA_42016	OTOG	4.02381	2.80279	1.08439	0.852566		3.4133	0.968477	0.283736	-1.81738
HGLibA_09072	CENPM	6.4381	4.20418	2.16877	0.852566		5.32114	1.51067	0.2839	-1.81655
HGLibA_47091	RAB11FIP4	3.21905	12.6125	1.08439	3.41026		7.9158	2.24733	0.283904	-1.81653
HGLibA_23874	hsa-mir-3181	12.8762	28.0279	6.50632	5.1154		20.452	5.81086	0.284121	-1.81542
HGLibA_10514	COL15A1	14.4857	28.0279	8.6751	3.41026		21.2568	6.04268	0.28427	-1.81466
HGLibA_01752	AMBP	28.9715	53.253	9.75949	13.6411		41.1122	11.7003	0.284593	-1.81303
HGLibA_02381	APBB1IP	27.3619	21.0209	8.6751	5.1154		24.1914	6.89525	0.285029	-1.81082
HGLibA_44093	PKD2L2	12.0714	11.2112	3.25316	3.41026		11.6413	3.33171	0.286198	-1.80492
HGLibA_23384	hsa-mir-23a	11.2667	18.2181	7.59071	0.852566		14.7424	4.22164	0.28636	-1.8041
HGLibA_13076	DGKI	13.681	2.80279	2.16877	2.5577		8.24188	2.36324	0.286735	-1.80221
HGLibA_55583	TANC2	3.21905	15.4153	1.08439	4.26283		9.31719	2.67361	0.286954	-1.80111
HGLibA_39166	NGFRAP1	25.7524	32.2321	14.097	2.5577		28.9922	8.32737	0.287227	-1.79973
HGLibA_00398	ACBD3	28.1667	11.2112	1.08439	10.2308		19.6889	5.65759	0.287349	-1.79912
HGLibA_20474	GSTM2	12.0714	1.40139	2.16877	1.70513		6.73642	1.93695	0.287535	-1.79819
HGLibA_33555	LECT2	32.9953	57.4572	14.097	11.9359		45.2262	13.0165	0.287808	-1.79682
HGLibA_13764	DOHH	6.4381	7.00697	2.16877	1.70513		6.72254	1.93695	0.288128	-1.79522
HGLibA_16215	FAM161A	15.2905	7.00697	2.16877	4.26283		11.1487	3.2158	0.288446	-1.79363
HGLibA_04029	B4GALT3	7.24287	18.2181	6.50632	0.852566		12.7305	3.67945	0.289026	-1.79073
HGLibA_10139	CLSTN3	38.6286	11.2112	7.59071	6.82053		24.9199	7.20562	0.289151	-1.7901
HGLibA_42442	PAPSS2	12.8762	5.60558	1.08439	4.26283		9.24089	2.67361	0.289324	-1.78924
HGLibA_00805	ADAMTS15	2.41429	29.4293	3.25316	5.96796		15.9218	4.61056	0.289576	-1.78799
HGLibA_08125	CCNT1	4.02381	5.60558	1.08439	1.70513		4.8147	1.39476	0.289688	-1.78743
HGLibA_52627	SLC6A8	4.02381	5.60558	1.08439	1.70513		4.8147	1.39476	0.289688	-1.78743
HGLibA_50357	SCUBE1	8.04763	11.2112	2.16877	3.41026		9.62939	2.78952	0.289688	-1.78743
HGLibA_53921	SPG20	57.1382	68.6683	19.519	17.0513		62.9032	18.2851	0.290687	-1.78246
HGLibA_13043	DGCR14	7.24287	9.80976	3.25316	1.70513		8.52631	2.47915	0.290764	-1.78208
HGLibA_54359	SRSF2	7.24287	9.80976	3.25316	1.70513		8.52631	2.47915	0.290764	-1.78208
HGLibA_44123	PKMYT1	15.2905	29.4293	1.08439	11.9359		22.3599	6.51016	0.291153	-1.78015
HGLibA_09857	CLDN12	12.0714	22.4223	3.25316	6.82053		17.2469	5.03685	0.292044	-1.77574
HGLibA_40892	OR13C5	20.1191	5.60558	3.25316	4.26283		12.8623	3.758	0.292171	-1.77512
HGLibA_48759	RNF113A	2.41429	4.20418	1.08439	0.852566		3.30924	0.968477	0.292659	-1.77271
HGLibA_25977	hsa-mir-4706	2.41429	18.2181	4.33755	1.70513		10.3162	3.02134	0.292873	-1.77165
HGLibA_11467	CST8	38.6286	22.4223	11.9283	5.96796		30.5255	8.94811	0.293136	-1.77036
HGLibA_35424	MAP2	1.60953	22.4223	1.08439	5.96796		12.0159	3.52618	0.293459	-1.76877
HGLibA_07404	CBLL1	4.82858	11.2112	2.16877	2.5577		8.01987	2.36324	0.294673	-1.76281
HGLibA_14674	EHD4	7.24287	18.2181	3.25316	4.26283		12.7305	3.758	0.295196	-1.76025
HGLibA_16913	FAT1	28.1667	19.6195	6.50632	7.6731		23.8931	7.08971	0.296726	-1.7528
HGLibA_44838	POLR1A	28.9715	21.0209	9.75949	5.1154		24.9962	7.43744	0.297543	-1.74883
HGLibA_10415	CNTN6	51.5048	25.2251	15.1814	7.6731		38.365	11.4273	0.297857	-1.74731
HGLibA_38915	NEGR1	17.7048	12.6125	6.50632	2.5577		15.1587	4.53201	0.298972	-1.74192
HGLibA_46652	PTH	18.5095	22.4223	5.42194	6.82053		20.4659	6.12123	0.299094	-1.74133
HGLibA_05955	C1QTNF7	40.2381	58.8586	15.1814	14.4936		49.5484	14.8375	0.299455	-1.73959
HGLibA_13704	DNMT3B	8.85239	12.6125	2.16877	4.26283		10.7325	3.2158	0.299633	-1.73873
HGLibA_47765	RBM11	14.4857	44.8446	7.59071	10.2308		29.6652	8.91075	0.300378	-1.73515
HGLibA_37197	MRPL16	7.24287	2.80279	2.16877	0.852566		5.02283	1.51067	0.300761	-1.73331
HGLibA_49566	RRP36	65.9906	60.26	18.4346	19.609		63.1253	19.0218	0.301334	-1.73056
HGLibA_63009	ZNF28	0.804763	5.60558	1.08439	0.852566		3.20517	0.968477	0.302161	-1.72661
HGLibA_02629	ARAP2	5.63334	39.239	7.59071	5.96796		22.4362	6.77934	0.302161	-1.72661
HGLibA_57024	TMA7	6.4381	5.60558	1.08439	2.5577		6.02184	1.82104	0.302406	-1.72544
HGLibA_58612	TRAPPC4	6.4381	8.40837	1.08439	3.41026		7.42324	2.24733	0.302742	-1.72384
HGLibA_26130	hsa-mir-4745	0.804763	11.2112	1.08439	2.5577		6.00796	1.82104	0.303105	-1.72211
HGLibA_48978	RNF5	20.9238	43.4432	11.9283	7.6731		32.1835	9.80068	0.304525	-1.71537
HGLibA_40884	OR13C2	17.7048	36.4363	5.42194	11.0834		27.0705	8.25265	0.304857	-1.71379
HGLibA_46001	PRPF19	41.8477	44.8446	4.33755	22.1667		43.3461	13.2521	0.305728	-1.70968
HGLibA_43534	PGLS	41.0429	78.4781	19.519	17.0513		59.7605	18.2851	0.305974	-1.70852
HGLibA_57557	TMEM235	10.4619	22.4223	3.25316	6.82053		16.4421	5.03685	0.306338	-1.7068
HGLibA_08185	CCSAP	6.4381	16.8167	5.42194	1.70513		11.6274	3.56353	0.306477	-1.70615
HGLibA_27977	hsa-mir-6512	67.6001	50.4502	21.6877	14.4936		59.0251	18.0907	0.306491	-1.70608
HGLibA_00110	ABCA3	21.7286	49.0488	9.75949	11.9359		35.3887	10.8477	0.30653	-1.7059
HGLibA_53406	SOAT2	16.0953	39.239	7.59071	9.37823		27.6672	8.48447	0.306662	-1.70528
HGLibA_05460	C16orf55	16.9	15.4153	6.50632	3.41026		16.1577	4.95829	0.306869	-1.7043
HGLibA_06628	C8orf46	4.82858	9.80976	1.08439	3.41026		7.31917	2.24733	0.307047	-1.70347
HGLibA_61217	VWCE	5.63334	4.20418	2.16877	0.852566		4.91876	1.51067	0.307124	-1.70311
HGLibA_40077	NSUN5	10.4619	11.2112	3.25316	3.41026		10.8365	3.33171	0.307452	-1.70157
HGLibA_06456	C6orf163	30.581	50.4502	13.0126	11.9359		40.5156	12.4743	0.307889	-1.69952
HGLibA_22973	hsa-mir-1538	24.1429	26.6265	5.42194	10.2308		25.3847	7.82637	0.30831	-1.69754
HGLibA_37482	MSH3	16.0953	30.8307	11.9283	2.5577		23.463	7.24298	0.308698	-1.69573
HGLibA_60965	VKORC1	9.65716	8.40837	2.16877	3.41026		9.03276	2.78952	0.308822	-1.69515
HGLibA_39622	NOSIP	31.3858	28.0279	14.097	4.26283		29.7068	9.17993	0.309018	-1.69424
HGLibA_35139	MAD2L2	10.4619	19.6195	7.59071	1.70513		15.0407	4.64792	0.309023	-1.69422
HGLibA_32809	KRT7	9.65716	5.60558	2.16877	2.5577		7.63137	2.36324	0.309674	-1.69118
HGLibA_27242	hsa-mir-5587	10.4619	37.8376	6.50632	8.52566		24.1498	7.51599	0.311224	-1.68397
HGLibA_18549	GALNT16	19.3143	4.20418	6.50632	0.852566		11.7592	3.67945	0.312898	-1.67624
HGLibA_01768	AMELY	28.1667	19.6195	2.16877	12.7885		23.8931	7.47863	0.313004	-1.67575
HGLibA_58827	TRIM52	12.8762	8.40837	3.25316	3.41026		10.6423	3.33171	0.313064	-1.67547
HGLibA_62170	ZBTB41	12.8762	12.6125	5.42194	2.5577		12.7444	3.98982	0.313065	-1.67547
HGLibA_06826	CA9	4.02381	5.60558	2.16877	0.852566		4.8147	1.51067	0.313762	-1.67226
HGLibA_17354	FGD5	46.6763	28.0279	14.097	9.37823		37.3521	11.7376	0.314243	-1.67005
HGLibA_29936	IFITM3	8.85239	4.20418	3.25316	0.852566		6.52829	2.05286	0.314457	-1.66907
HGLibA_51819	SLC20A2	48.2858	82.6823	29.2785	11.9359		65.484	20.6072	0.31469	-1.668
HGLibA_10973	CPNE8	11.2667	32.2321	4.33755	9.37823		21.7494	6.85789	0.315314	-1.66514
HGLibA_13207	DHX8	24.1429	39.239	9.75949	10.2308		31.691	9.99514	0.315394	-1.66477
HGLibA_59302	TSSK3	45.8715	79.8795	26.0253	13.6411		62.8755	19.8332	0.315436	-1.66458
HGLibA_52528	SLC51B	33.8	12.6125	8.6751	5.96796		23.2063	7.32153	0.315498	-1.6643
HGLibA_32101	KIAA1737	74.843	63.0627	28.1941	15.3462		68.9529	21.7701	0.315725	-1.66326
HGLibA_20979	HCN3	49.8953	70.0697	14.097	23.8719		59.9825	18.9844	0.3165	-1.65972
HGLibA_60610	USP29	50.7001	72.8725	19.519	19.609		61.7863	19.564	0.31664	-1.65909
HGLibA_60015	UBOX5	2.41429	9.80976	2.16877	1.70513		6.11202	1.93695	0.316909	-1.65786
HGLibA_30367	IL20RB	59.5525	81.2809	17.3502	27.2821		70.4167	22.3162	0.316916	-1.65783
HGLibA_47870	RBM7	34.6048	40.6404	16.2658	7.6731		37.6226	11.9695	0.318145	-1.65224
HGLibA_22780	hsa-mir-1303	0.804763	14.0139	2.16877	2.5577		7.40935	2.36324	0.318953	-1.64858
HGLibA_22004	HOXD8	8.85239	28.0279	3.25316	8.52566		18.4401	5.88941	0.31938	-1.64665
HGLibA_49486	RPSA	7.24287	5.60558	3.25316	0.852566		6.42422	2.05286	0.319551	-1.64588
HGLibA_37223	MRPL24	33.8	35.0349	15.1814	6.82053		34.4175	11.001	0.319634	-1.64551
HGLibA_45126	PPARA	8.04763	1.40139	2.16877	0.852566		4.72451	1.51067	0.319752	-1.64498
HGLibA_40067	NSRP1	8.04763	1.40139	2.16877	0.852566		4.72451	1.51067	0.319752	-1.64498
HGLibA_37031	MPO	28.1667	44.8446	9.75949	13.6411		36.5057	11.7003	0.320506	-1.64158
HGLibA_32763	KRT31	24.9477	29.4293	9.75949	7.6731		27.1885	8.71629	0.320588	-1.64121
HGLibA_58333	TOX4	32.1905	49.0488	18.4346	7.6731		40.6197	13.0538	0.321368	-1.6377
HGLibA_32981	KRTAP2-3	26.5572	23.8237	11.9283	4.26283		25.1904	8.09555	0.321374	-1.63768
HGLibA_65115	NonTargetingControlGuideForHuman_0732	12.8762	37.8376	8.6751	7.6731		25.3569	8.1741	0.322361	-1.63325
HGLibA_44960	POMT2	0.804763	11.2112	2.16877	1.70513		6.00796	1.93695	0.322398	-1.63309
HGLibA_29752	HYPK	17.7048	8.40837	7.59071	0.852566		13.0566	4.22164	0.323334	-1.6289
HGLibA_60864	VCP	12.8762	8.40837	4.33755	2.5577		10.6423	3.44762	0.323955	-1.62613
HGLibA_45900	PRM2	24.1429	30.8307	7.59071	10.2308		27.4868	8.91075	0.324183	-1.62512
HGLibA_02014	ANKRD17	7.24287	26.6265	7.59071	3.41026		16.9347	5.50049	0.324806	-1.62235
HGLibA_49322	RPP30	9.65716	5.60558	3.25316	1.70513		7.63137	2.47915	0.324863	-1.6221
HGLibA_21541	HIST2H3A	8.04763	9.80976	3.25316	2.5577		8.9287	2.90543	0.325404	-1.6197
HGLibA_13427	DMRTA1	8.85239	15.4153	1.08439	6.82053		12.1339	3.95246	0.325738	-1.61822
HGLibA_00247	ABHD14A	30.581	21.0209	10.8439	5.96796		25.801	8.40592	0.325799	-1.61795
HGLibA_18304	G6PC	18.5095	11.2112	5.42194	4.26283		14.8604	4.84238	0.325859	-1.61768
HGLibA_55211	SYCE3	16.9	2.80279	2.16877	4.26283		9.85141	3.2158	0.326431	-1.61515
HGLibA_30082	IGF1R	30.581	46.246	9.75949	15.3462		38.4135	12.5528	0.326782	-1.6136
HGLibA_32848	KRT82	12.8762	5.60558	4.33755	1.70513		9.24089	3.02134	0.326953	-1.61284
HGLibA_22337	hsa-mir-1207	7.24287	9.80976	2.16877	3.41026		8.52631	2.78952	0.327166	-1.61191
HGLibA_22641	hsa-mir-1283-1	54.7239	44.8446	24.9409	7.6731		49.7843	16.307	0.327553	-1.6102
HGLibA_02330	AP3M1	49.0905	65.8655	20.6034	17.0513		57.478	18.8273	0.327557	-1.61018
HGLibA_06691	C9orf153	20.1191	2.80279	3.25316	4.26283		11.4609	3.758	0.327896	-1.60869
HGLibA_27857	hsa-mir-641	14.4857	29.4293	7.59071	6.82053		21.9575	7.20562	0.328162	-1.60752
HGLibA_39220	NIM1	20.1191	29.4293	4.33755	11.9359		24.7742	8.13674	0.328436	-1.60631
HGLibA_05877	C1orf56	27.3619	23.8237	10.8439	5.96796		25.5928	8.40592	0.328448	-1.60626
HGLibA_11853	CXCL13	12.0714	4.20418	1.08439	4.26283		8.13781	2.67361	0.328541	-1.60585
HGLibA_20768	H2AFZ	16.9	40.6404	8.6751	10.2308		28.7702	9.45295	0.328567	-1.60574
HGLibA_46956	PXT1	38.6286	32.2321	5.42194	17.9039		35.4303	11.6629	0.329179	-1.60306
HGLibA_41896	ORC3	19.3143	32.2321	7.59071	9.37823		25.7732	8.48447	0.329197	-1.60297
HGLibA_22072	HRAS	37.0191	9.80976	4.33755	11.0834		23.4144	7.71045	0.329304	-1.60251
HGLibA_10207	CMSS1	57.1382	35.0349	6.50632	23.8719		46.0865	15.1891	0.329578	-1.60131
HGLibA_62282	ZC3HAV1L	12.0714	14.0139	4.33755	4.26283		13.0427	4.30019	0.329701	-1.60077
HGLibA_51711	SLC16A11	12.8762	32.2321	9.75949	5.1154		22.5541	7.43744	0.329759	-1.60051
HGLibA_54455	SSSCA1	28.9715	15.4153	8.6751	5.96796		22.1934	7.32153	0.329897	-1.59991
HGLibA_03422	ATAT1	37.0191	47.6474	15.1814	12.7885		42.3333	13.985	0.330354	-1.59792
HGLibA_56396	TEX38	19.3143	19.6195	4.33755	8.52566		19.4669	6.43161	0.330386	-1.59777
HGLibA_37916	MXRA8	19.3143	22.4223	8.6751	5.1154		20.8683	6.89525	0.330417	-1.59764
HGLibA_25981	hsa-mir-4707	2.41429	21.0209	4.33755	3.41026		11.7176	3.87391	0.330606	-1.59682
HGLibA_64242	ZP2	41.0429	25.2251	10.8439	11.0834		33.134	10.9636	0.330887	-1.59559
HGLibA_19231	GLCE	32.9953	29.4293	13.0126	7.6731		31.2123	10.3429	0.331372	-1.59348
HGLibA_31045	ITGAL	12.8762	19.6195	6.50632	4.26283		16.2479	5.38458	0.331402	-1.59335
HGLibA_17584	FKBP7	7.24287	22.4223	2.16877	7.6731		14.8326	4.92094	0.331765	-1.59177
HGLibA_50140	SCAND1	8.85239	12.6125	5.42194	1.70513		10.7325	3.56353	0.332033	-1.5906
HGLibA_60928	VGLL3	28.1667	39.239	13.0126	9.37823		33.7029	11.1954	0.332181	-1.58996
HGLibA_03408	ATAD2B	12.0714	36.4363	7.59071	8.52566		24.2538	8.05819	0.332244	-1.58969
HGLibA_37832	MUC22	34.6048	36.4363	10.8439	12.7885		35.5205	11.8162	0.332658	-1.58789
HGLibA_61099	VPS54	20.9238	12.6125	4.33755	6.82053		16.7682	5.57904	0.332716	-1.58764
HGLibA_24761	hsa-mir-425	28.9715	23.8237	6.50632	11.0834		26.3976	8.79484	0.333168	-1.58568
HGLibA_03213	ASB12	1.60953	4.20418	1.08439	0.852566		2.90685	0.968477	0.33317	-1.58567
HGLibA_39949	NRCAM	1.60953	4.20418	1.08439	0.852566		2.90685	0.968477	0.33317	-1.58567
HGLibA_02034	ANKRD20A3	12.8762	15.4153	4.33755	5.1154		14.1458	4.72647	0.334126	-1.58154
HGLibA_61983	YKT6	12.8762	15.4153	4.33755	5.1154		14.1458	4.72647	0.334126	-1.58154
HGLibA_06327	C4orf36	4.82858	4.20418	2.16877	0.852566		4.51638	1.51067	0.334487	-1.57998
HGLibA_65336	NonTargetingControlGuideForHuman_0953	4.82858	4.20418	2.16877	0.852566		4.51638	1.51067	0.334487	-1.57998
HGLibA_24966	hsa-mir-4300	116.691	173.773	47.713	49.4488		145.232	48.5809	0.334506	-1.57989
HGLibA_18211	FUZ	88.5239	114.914	31.4472	36.6603		101.719	34.0538	0.334783	-1.5787
HGLibA_04041	B4GALT7	46.6763	57.4572	19.519	15.3462		52.0667	17.4326	0.334812	-1.57858
HGLibA_57175	TMEM116	78.8668	72.8725	18.4346	32.3975		75.8696	25.416	0.334996	-1.57778
HGLibA_05639	C19orf24	53.1144	30.8307	11.9283	16.1988		41.9725	14.0635	0.335065	-1.57749
HGLibA_24006	hsa-mir-320e	26.5572	18.2181	6.50632	8.52566		22.3877	7.51599	0.33572	-1.57467
HGLibA_49289	RPL8	2.41429	9.80976	3.25316	0.852566		6.11202	2.05286	0.335873	-1.57401
HGLibA_08777	CDK5R1	23.3381	26.6265	10.8439	5.96796		24.9823	8.40592	0.336475	-1.57143
HGLibA_63018	ZNF280C	6.4381	33.6335	3.25316	10.2308		20.0358	6.74198	0.336497	-1.57134
HGLibA_34290	LOC730159	5.63334	8.40837	2.16877	2.5577		7.02085	2.36324	0.336602	-1.57088
HGLibA_35913	MCM8	5.63334	8.40837	2.16877	2.5577		7.02085	2.36324	0.336602	-1.57088
HGLibA_17831	FOXD2	6.4381	14.0139	4.33755	2.5577		10.226	3.44762	0.337142	-1.56857
HGLibA_11195	CRLF3	31.3858	5.60558	6.50632	5.96796		18.4957	6.23714	0.337222	-1.56823
HGLibA_38171	MYOF	13.681	25.2251	9.75949	3.41026		19.453	6.58488	0.338501	-1.56277
HGLibA_23618	hsa-mir-3128	21.7286	43.4432	7.59071	14.4936		32.5859	11.0422	0.338863	-1.56122
HGLibA_25354	hsa-mir-4472-2	22.5334	35.0349	7.59071	11.9359		28.7841	9.76332	0.339191	-1.55983
HGLibA_47921	RBP2	1.60953	9.80976	2.16877	1.70513		5.70964	1.93695	0.339242	-1.55961
HGLibA_49755	RUSC1	23.3381	84.0837	15.1814	21.3142		53.7109	18.2478	0.339741	-1.55749
HGLibA_44985	POP7	15.2905	18.2181	5.42194	5.96796		16.7543	5.69495	0.33991	-1.55678
HGLibA_08215	CCT8	11.2667	18.2181	3.25316	6.82053		14.7424	5.03685	0.341657	-1.54938
HGLibA_20608	GTPBP3	19.3143	29.4293	14.097	2.5577		24.3718	8.32737	0.34168	-1.54928
HGLibA_00989	ADK	23.3381	60.26	14.097	14.4936		41.799	14.2953	0.342001	-1.54793
HGLibA_41020	OR2A25	46.6763	65.8655	20.6034	17.9039		56.2709	19.2536	0.34216	-1.54726
HGLibA_50817	SERPINA7	3.21905	5.60558	2.16877	0.852566		4.41231	1.51067	0.342376	-1.54635
HGLibA_28751	hsa-mir-6878	32.9953	54.6544	13.0126	17.0513		43.8248	15.032	0.343002	-1.54371
HGLibA_51669	SLC12A9	22.5334	33.6335	6.50632	12.7885		28.0834	9.64741	0.343527	-1.54151
HGLibA_06375	C5orf30	13.681	35.0349	6.50632	10.2308		24.3579	8.36856	0.343566	-1.54134
HGLibA_00796	ADAMTS12	26.5572	21.0209	8.6751	7.6731		23.789	8.1741	0.343608	-1.54117
HGLibA_33634	LGALS1	25.7524	43.4432	7.59071	16.1988		34.5978	11.8947	0.3438	-1.54036
HGLibA_56074	TCF3	22.5334	11.2112	6.50632	5.1154		16.8723	5.81086	0.344403	-1.53783
HGLibA_43922	PIK3CA	13.681	7.00697	5.42194	1.70513		10.344	3.56353	0.344504	-1.53741
HGLibA_03587	ATP1A3	19.3143	23.8237	9.75949	5.1154		21.569	7.43744	0.344821	-1.53608
HGLibA_25903	hsa-mir-4685	28.1667	15.4153	6.50632	8.52566		21.791	7.51599	0.344912	-1.5357
HGLibA_57477	TMEM204	3.21905	9.80976	1.08439	3.41026		6.51441	2.24733	0.344978	-1.53542
HGLibA_33128	KRTAP9-4	3.21905	9.80976	1.08439	3.41026		6.51441	2.24733	0.344978	-1.53542
HGLibA_35818	MBP	26.5572	32.2321	15.1814	5.1154		29.3946	10.1484	0.345247	-1.5343
HGLibA_28389	hsa-mir-6789	2.41429	12.6125	4.33755	0.852566		7.51342	2.59506	0.34539	-1.5337
HGLibA_23156	hsa-mir-196b	41.8477	47.6474	13.0126	17.9039		44.7475	15.4583	0.345455	-1.53343
HGLibA_22507	hsa-mir-125b-2	12.8762	19.6195	8.6751	2.5577		16.2479	5.6164	0.34567	-1.53253
HGLibA_20259	GRIA1	34.6048	57.4572	17.3502	14.4936		46.031	15.9219	0.345895	-1.53159
HGLibA_28878	hsa-mir-7114	23.3381	36.4363	13.0126	7.6731		29.8872	10.3429	0.346064	-1.53089
HGLibA_32979	KRTAP2-2	8.04763	5.60558	2.16877	2.5577		6.8266	2.36324	0.34618	-1.5304
HGLibA_49368	RPS15A	7.24287	40.6404	9.75949	6.82053		23.9417	8.29001	0.346259	-1.53008
HGLibA_29224	hsa-mir-8082	16.9	39.239	15.1814	4.26283		28.0695	9.72213	0.346359	-1.52966
HGLibA_40788	OR10G8	41.8477	35.0349	13.0126	13.6411		38.4413	13.3269	0.346681	-1.52832
HGLibA_28756	hsa-mir-6879	10.4619	11.2112	3.25316	4.26283		10.8365	3.758	0.346789	-1.52787
HGLibA_05742	C1orf109	20.9238	32.2321	6.50632	11.9359		26.578	9.22113	0.346946	-1.52722
HGLibA_63683	ZNF616	35.4096	61.6614	26.0253	7.6731		48.5355	16.8492	0.347152	-1.52636
HGLibA_15809	EXTL1	10.4619	5.60558	2.16877	3.41026		8.03375	2.78952	0.347225	-1.52606
HGLibA_29368	hsa-mir-935	20.9238	25.2251	15.1814	0.852566		23.0745	8.01699	0.34744	-1.52516
HGLibA_12751	DDX56	2.41429	5.60558	1.08439	1.70513		4.00993	1.39476	0.347826	-1.52356
HGLibA_29029	hsa-mir-7846	4.82858	5.60558	1.08439	2.5577		5.21708	1.82104	0.349054	-1.51848
HGLibA_46377	PSMA7	65.1858	39.239	27.1097	9.37823		52.2124	18.244	0.349418	-1.51697
HGLibA_02228	ANXA13	38.6286	21.0209	9.75949	11.0834		29.8248	10.4214	0.349422	-1.51696
HGLibA_16965	FBP1	40.2381	49.0488	18.4346	12.7885		44.6435	15.6115	0.349694	-1.51584
HGLibA_53077	SMNDC1	6.4381	16.8167	2.16877	5.96796		11.6274	4.06837	0.349894	-1.51501
HGLibA_60010	UBN2	33.8	30.8307	14.097	8.52566		32.3154	11.3113	0.35003	-1.51445
HGLibA_45383	PPP1R37	35.4096	61.6614	19.519	14.4936		48.5355	17.0063	0.350389	-1.51297
HGLibA_54094	SPRR1B	16.9	47.6474	14.097	8.52566		32.2737	11.3113	0.350482	-1.51259
HGLibA_43741	PHOX2B	1.60953	7.00697	2.16877	0.852566		4.30825	1.51067	0.350646	-1.51191
HGLibA_00479	ACOT2	90.9382	141.541	46.6287	34.9552		116.24	40.7919	0.35093	-1.51074
HGLibA_45877	PRKRIR	6.4381	7.00697	2.16877	2.5577		6.72254	2.36324	0.351539	-1.50824
HGLibA_64232	ZNRF3	8.85239	7.00697	2.16877	3.41026		7.92968	2.78952	0.351782	-1.50725
HGLibA_62801	ZNF160	10.4619	40.6404	4.33755	13.6411		25.5512	8.9893	0.351816	-1.50711
HGLibA_41960	OSCAR	32.9953	22.4223	7.59071	11.9359		27.7088	9.76332	0.352354	-1.5049
HGLibA_04260	BCAS4	19.3143	37.8376	6.50632	13.6411		28.576	10.0737	0.352523	-1.50421
HGLibA_46116	PRR23C	7.24287	29.4293	8.6751	4.26283		18.3361	6.46896	0.3528	-1.50308
HGLibA_24159	hsa-mir-3619	8.04763	8.40837	3.25316	2.5577		8.228	2.90543	0.353115	-1.50179
HGLibA_22975	hsa-mir-1539	40.2381	40.6404	14.097	14.4936		40.4393	14.2953	0.353501	-1.50021
HGLibA_10855	COX6C	30.581	40.6404	14.097	11.0834		35.6107	12.5902	0.353551	-1.50001
HGLibA_21759	HMX1	17.7048	32.2321	10.8439	6.82053		24.9684	8.8322	0.353735	-1.49926
HGLibA_17209	FCHSD1	8.85239	19.6195	3.25316	6.82053		14.236	5.03685	0.353812	-1.49895
HGLibA_58500	TPTE	65.9906	35.0349	16.2658	19.609		50.5127	17.9374	0.355107	-1.49367
HGLibA_01955	ANKFN1	28.9715	23.8237	11.9283	6.82053		26.3976	9.3744	0.355123	-1.49361
HGLibA_46158	PRRG1	24.1429	14.0139	7.59071	5.96796		19.0784	6.77934	0.355341	-1.49273
HGLibA_45810	PRKAR1A	32.9953	44.8446	9.75949	17.9039		38.92	13.8317	0.355388	-1.49253
HGLibA_54592	ST8SIA6	14.4857	26.6265	8.6751	5.96796		20.5561	7.32153	0.356173	-1.48935
HGLibA_27105	hsa-mir-548o-2	13.681	25.2251	1.08439	12.7885		19.453	6.93644	0.356574	-1.48773
HGLibA_52326	SLC36A3	8.04763	15.4153	3.25316	5.1154		11.7315	4.18428	0.356671	-1.48733
HGLibA_32424	KLHL14	25.7524	16.8167	3.25316	11.9359		21.2846	7.59454	0.35681	-1.48677
HGLibA_03585	ATP1A2	16.9	43.4432	13.0126	8.52566		30.1716	10.7692	0.35693	-1.48629
HGLibA_51780	SLC18A3	23.3381	1.40139	5.42194	3.41026		12.3698	4.4161	0.357008	-1.48597
HGLibA_37204	MRPL18	4.82858	8.40837	2.16877	2.5577		6.61847	2.36324	0.357067	-1.48573
HGLibA_25780	hsa-mir-4655	0.804763	7.00697	1.08439	1.70513		3.90587	1.39476	0.357093	-1.48563
HGLibA_17440	FGFR1OP2	25.7524	9.80976	7.59071	5.1154		17.7811	6.35305	0.357293	-1.48482
HGLibA_15321	EPHB4	10.4619	19.6195	6.50632	4.26283		15.0407	5.38458	0.358	-1.48197
HGLibA_54067	SPPL2B	77.2572	64.4641	26.0253	24.7244		70.8607	25.3749	0.358095	-1.48159
HGLibA_11810	CUZD1	26.5572	50.4502	17.3502	10.2308		38.5037	13.7905	0.35816	-1.48132
HGLibA_53860	SPDYA	34.6048	37.8376	14.097	11.9359		36.2212	13.0165	0.359361	-1.4765
HGLibA_64396	NonTargetingControlGuideForHuman_0013	22.5334	29.4293	7.59071	11.0834		25.9813	9.33704	0.359375	-1.47644
HGLibA_32903	KRTAP10-6	24.1429	19.6195	9.75949	5.96796		21.8812	7.86372	0.359383	-1.47641
HGLibA_55339	SYT11	1.60953	9.80976	3.25316	0.852566		5.70964	2.05286	0.359543	-1.47576
HGLibA_24244	hsa-mir-365b	58.7477	74.2739	20.6034	27.2821		66.5108	23.9427	0.359983	-1.474
HGLibA_10509	COL13A1	5.63334	18.2181	4.33755	4.26283		11.9257	4.30019	0.360581	-1.47161
HGLibA_54087	SPRN	12.0714	18.2181	3.25316	7.6731		15.1448	5.46313	0.360727	-1.47102
HGLibA_59425	TTC39C	42.6524	16.8167	8.6751	12.7885		29.7346	10.7318	0.36092	-1.47025
HGLibA_07183	CAPNS1	18.5095	12.6125	8.6751	2.5577		15.561	5.6164	0.360927	-1.47022
HGLibA_16582	FAM3C	33.8	25.2251	11.9283	9.37823		29.5126	10.6532	0.360973	-1.47004
HGLibA_10008	CLEC9A	46.6763	42.0418	18.4346	13.6411		44.359	16.0378	0.361546	-1.46775
HGLibA_58230	TOLLIP	91.743	56.0558	22.7721	30.6924		73.8994	26.7323	0.361739	-1.46698
HGLibA_36858	MNF1	10.4619	21.0209	5.42194	5.96796		15.7414	5.69495	0.361781	-1.46681
HGLibA_05426	C15orf60	22.5334	4.20418	5.42194	4.26283		13.3688	4.84238	0.362216	-1.46508
HGLibA_53611	SPACA1	71.6239	58.8586	21.6877	25.577		65.2412	23.6324	0.362231	-1.46502
HGLibA_47830	RBM39	24.1429	28.0279	8.6751	10.2308		26.0854	9.45295	0.362385	-1.46441
HGLibA_01232	AGPAT6	52.3096	44.8446	17.3502	17.9039		48.5771	17.627	0.362867	-1.46249
HGLibA_40046	NSG1	57.9429	70.0697	26.0253	20.4616		64.0063	23.2434	0.363143	-1.46139
HGLibA_53450	SOHLH1	77.2572	95.2948	37.9536	24.7244		86.276	31.339	0.363241	-1.461
HGLibA_13055	DGCR8	32.9953	29.4293	6.50632	16.1988		31.2123	11.3525	0.36372	-1.4591
HGLibA_65366	NonTargetingControlGuideForHuman_0983	9.65716	37.8376	13.0126	4.26283		23.7474	8.63774	0.363734	-1.45904
HGLibA_24883	hsa-mir-4281	6.4381	4.20418	2.16877	1.70513		5.32114	1.93695	0.364011	-1.45795
HGLibA_23170	hsa-mir-1973	54.7239	70.0697	29.2785	16.1988		62.3968	22.7386	0.364419	-1.45633
HGLibA_61816	XKR7	23.3381	2.80279	8.6751	0.852566		13.0705	4.76383	0.364473	-1.45612
HGLibA_53862	SPDYA	15.2905	37.8376	10.8439	8.52566		26.5641	9.68477	0.364581	-1.45569
HGLibA_45566	PRAMEF1	21.7286	11.2112	4.33755	7.6731		16.4699	6.00532	0.364625	-1.45552
HGLibA_25037	hsa-mir-4316	16.9	33.6335	6.50632	11.9359		25.2667	9.22113	0.364951	-1.45423
HGLibA_52766	SLCO6A1	54.7239	65.8655	18.4346	25.577		60.2947	22.0058	0.36497	-1.45415
HGLibA_02343	AP4E1	102.205	44.8446	24.9409	28.9872		73.5248	26.9641	0.366735	-1.44719
HGLibA_33348	LAT2	8.04763	4.20418	1.08439	3.41026		6.12591	2.24733	0.366856	-1.44671
HGLibA_17578	FKBP5	30.581	57.4572	19.519	12.7885		44.0191	16.1537	0.366971	-1.44626
HGLibA_55178	SVIP	87.7192	72.8725	32.5316	26.4296		80.2958	29.4806	0.36715	-1.44556
HGLibA_51569	SKIL	5.63334	18.2181	1.08439	7.6731		11.9257	4.37874	0.367167	-1.44549
HGLibA_13986	DRP2	29.7762	28.0279	7.59071	13.6411		28.9021	10.6159	0.367305	-1.44495
HGLibA_37698	MTMR1	27.3619	70.0697	23.8565	11.9359		48.7158	17.8962	0.36736	-1.44474
HGLibA_13339	DLGAP1	31.3858	19.6195	11.9283	6.82053		25.5026	9.3744	0.367585	-1.44385
HGLibA_61068	VPS37B	18.5095	19.6195	9.75949	4.26283		19.0645	7.01116	0.367759	-1.44317
HGLibA_02156	ANKS3	7.24287	5.60558	2.16877	2.5577		6.42422	2.36324	0.367863	-1.44276
HGLibA_11251	CRYBA1	7.24287	9.80976	5.42194	0.852566		8.52631	3.13725	0.367949	-1.44242
HGLibA_19182	GJC2	42.6524	75.6753	28.1941	15.3462		59.1639	21.7701	0.367963	-1.44237
HGLibA_26149	hsa-mir-4749	91.743	54.6544	13.0126	40.9232		73.1987	26.9679	0.368421	-1.44057
HGLibA_03766	ATP6V1H	8.85239	14.0139	7.59071	0.852566		11.4332	4.22164	0.369245	-1.43735
HGLibA_40760	OR10A6	8.85239	5.60558	1.08439	4.26283		7.22899	2.67361	0.369846	-1.435
HGLibA_19764	GPC2	8.85239	5.60558	1.08439	4.26283		7.22899	2.67361	0.369846	-1.435
HGLibA_50529	SEC31A	22.5334	25.2251	10.8439	6.82053		23.8792	8.8322	0.36987	-1.43491
HGLibA_46649	PTGS2	39.4334	65.8655	10.8439	28.1347		52.6495	19.4893	0.370171	-1.43374
HGLibA_29119	hsa-mir-8057	33.8	49.0488	11.9283	18.7565		41.4244	15.3424	0.37037	-1.43296
HGLibA_62173	ZBTB42	188.315	193.392	79.1603	62.2373		190.853	70.6988	0.370435	-1.43271
HGLibA_48490	RHOT1	35.4096	11.2112	13.0126	4.26283		23.3104	8.63774	0.370554	-1.43225
HGLibA_60846	VAX1	34.6048	40.6404	10.8439	17.0513		37.6226	13.9476	0.370724	-1.43158
HGLibA_15801	EXT1	104.619	47.6474	36.8692	19.609		76.1333	28.2391	0.370916	-1.43083
HGLibA_19934	GPR151	26.5572	49.0488	19.519	8.52566		37.803	14.0223	0.370931	-1.43078
HGLibA_36896	MOCOS	8.85239	16.8167	8.6751	0.852566		12.8346	4.76383	0.371172	-1.42984
HGLibA_17871	FOXG1	2.41429	2.80279	1.08439	0.852566		2.60854	0.968477	0.371272	-1.42945
HGLibA_49891	S1PR4	43.4572	47.6474	22.7721	11.0834		45.5523	16.9277	0.371611	-1.42813
HGLibA_52406	SLC39A6	7.24287	14.0139	1.08439	6.82053		10.6284	3.95246	0.371877	-1.4271
HGLibA_34481	LRMP	9.65716	33.6335	7.59071	8.52566		21.6453	8.05819	0.372283	-1.42553
HGLibA_40137	NTMT1	42.6524	40.6404	9.75949	21.3142		41.6464	15.5368	0.373065	-1.4225
HGLibA_36095	MED4	37.0191	35.0349	14.097	12.7885		36.027	13.4428	0.37313	-1.42225
HGLibA_53876	SPDYE2L	9.65716	37.8376	15.1814	2.5577		23.7474	8.86956	0.373496	-1.42084
HGLibA_29611	HSPB9	25.7524	23.8237	10.8439	7.6731		24.7881	9.25848	0.373506	-1.4208
HGLibA_44904	POLR3C	25.7524	23.8237	10.8439	7.6731		24.7881	9.25848	0.373506	-1.4208
HGLibA_29741	HYI	37.8239	30.8307	16.2658	9.37823		34.3273	12.822	0.373523	-1.42073
HGLibA_31293	JUNB	20.1191	29.4293	10.8439	7.6731		24.7742	9.25848	0.373715	-1.41999
HGLibA_57155	TMEM109	149.686	168.167	57.4725	61.3848		158.927	59.4286	0.373938	-1.41913
HGLibA_08528	CDC25A	41.8477	42.0418	15.1814	16.1988		41.9448	15.6901	0.374066	-1.41864
HGLibA_06795	CA12	39.4334	44.8446	23.8565	7.6731		42.139	15.7648	0.374114	-1.41845
HGLibA_23128	hsa-mir-193a	26.5572	43.4432	10.8439	15.3462		35.0002	13.095	0.374142	-1.41834
HGLibA_25555	hsa-mir-4514	16.9	53.253	3.25316	23.0193		35.0765	13.1362	0.374502	-1.41695
HGLibA_32089	KIAA1683	4.82858	8.40837	3.25316	1.70513		6.61847	2.47915	0.37458	-1.41665
HGLibA_15739	EXOC3L1	71.6239	84.0837	21.6877	36.6603		77.8538	29.174	0.374729	-1.41608
HGLibA_09467	CHM	19.3143	22.4223	5.42194	10.2308		20.8683	7.82637	0.375036	-1.4149
HGLibA_43161	PDIA2	10.4619	43.4432	10.8439	9.37823		26.9526	10.1111	0.375142	-1.41449
HGLibA_28817	hsa-mir-6895	78.062	58.8586	24.9409	26.4296		68.4603	25.6852	0.375184	-1.41433
HGLibA_15756	EXOC6B	57.9429	43.4432	18.4346	19.609		50.6931	19.0218	0.375235	-1.41413
HGLibA_16935	FBF1	40.2381	65.8655	22.7721	17.0513		53.0518	19.9117	0.375326	-1.41378
HGLibA_12674	DDX23	32.9953	19.6195	8.6751	11.0834		26.3074	9.87923	0.37553	-1.413
HGLibA_60099	UCK1	22.5334	43.4432	16.2658	8.52566		32.9883	12.3957	0.375762	-1.41211
HGLibA_32907	KRTAP10-7	20.9238	32.2321	9.75949	10.2308		26.578	9.99514	0.376069	-1.41093
HGLibA_39422	NLRP8	5.63334	9.80976	3.25316	2.5577		7.72155	2.90543	0.376275	-1.41014
HGLibA_28600	hsa-mir-6843	18.5095	21.0209	9.75949	5.1154		19.7652	7.43744	0.376289	-1.41009
HGLibA_06544	C7orf43	14.4857	16.8167	3.25316	8.52566		15.6512	5.88941	0.376291	-1.41008
HGLibA_30166	IGSF10	12.0714	40.6404	1.08439	18.7565		26.3559	9.92042	0.376402	-1.40965
HGLibA_36585	MIPOL1	15.2905	39.239	4.33755	16.1988		27.2648	10.2682	0.376609	-1.40886
HGLibA_23932	hsa-mir-3195	26.5572	39.239	16.2658	8.52566		32.8981	12.3957	0.376792	-1.40816
HGLibA_20754	H2AFJ	33.8	18.2181	11.9283	7.6731		26.0091	9.80068	0.376817	-1.40806
HGLibA_51468	SIMC1	51.5048	72.8725	23.8565	23.0193		62.1887	23.4379	0.376884	-1.40781
HGLibA_41877	ORAI1	19.3143	68.6683	19.519	13.6411		43.9913	16.58	0.376893	-1.40777
HGLibA_61358	WDR34	16.9	9.80976	3.25316	6.82053		13.3549	5.03685	0.377154	-1.40678
HGLibA_62044	YY1	24.9477	28.0279	9.75949	10.2308		26.4878	9.99514	0.377349	-1.40603
HGLibA_49090	RPA2	13.681	15.4153	7.59071	3.41026		14.5482	5.50049	0.378088	-1.4032
HGLibA_12811	DEFB1	35.4096	23.8237	1.08439	21.3142		29.6166	11.1993	0.378141	-1.403
HGLibA_31788	KDM3A	37.8239	32.2321	16.2658	10.2308		35.028	13.2483	0.378221	-1.4027
HGLibA_59393	TTC30A	48.2858	50.4502	15.1814	22.1667		49.368	18.6741	0.378263	-1.40254
HGLibA_37142	MRGPRX4	76.4525	85.4851	31.4472	29.8398		80.9688	30.6435	0.378461	-1.40178
HGLibA_54034	SPOCD1	6.4381	14.0139	4.33755	3.41026		10.226	3.87391	0.378828	-1.40038
HGLibA_58522	TRABD2B	117.495	89.6892	40.1223	38.3655		103.592	39.2439	0.37883	-1.40038
HGLibA_00498	ACOX1	17.7048	5.60558	5.42194	3.41026		11.6552	4.4161	0.378896	-1.40013
HGLibA_23331	hsa-mir-219a-1	27.3619	47.6474	17.3502	11.0834		37.5047	14.2168	0.379067	-1.39948
HGLibA_39088	NFIA	2.41429	8.40837	3.25316	0.852566		5.41133	2.05286	0.379364	-1.39834
HGLibA_06388	C5orf46	39.4334	33.6335	14.097	13.6411		36.5334	13.869	0.379626	-1.39735
HGLibA_34900	LTK	4.82858	7.00697	1.08439	3.41026		5.91777	2.24733	0.379759	-1.39685
HGLibA_00188	ABCC9	32.9953	35.0349	17.3502	8.52566		34.0151	12.9379	0.380359	-1.39457
HGLibA_24520	hsa-mir-378j	45.0667	16.8167	18.4346	5.1154		30.9417	11.775	0.380554	-1.39383
HGLibA_35314	MAL2	70.0144	60.26	32.5316	17.0513		65.1372	24.7915	0.380604	-1.39364
HGLibA_40192	NUBP2	13.681	2.80279	5.42194	0.852566		8.24188	3.13725	0.380648	-1.39347
HGLibA_44740	PODN	91.743	99.499	45.5443	27.2821		95.621	36.4132	0.380808	-1.39287
HGLibA_52043	SLC25A47	2.41429	11.2112	4.33755	0.852566		6.81272	2.59506	0.380914	-1.39246
HGLibA_25337	hsa-mir-4469	4.02381	11.2112	3.25316	2.5577		7.61748	2.90543	0.381416	-1.39056
HGLibA_54428	SSMEM1	75.6477	86.8864	27.1097	34.9552		81.2671	31.0324	0.381858	-1.38889
HGLibA_46086	PRR19	24.1429	35.0349	14.097	8.52566		29.5889	11.3113	0.382284	-1.38728
HGLibA_03747	ATP6V1E1	22.5334	19.6195	7.59071	8.52566		21.0764	8.05819	0.382331	-1.3871
HGLibA_23968	hsa-mir-3202-1	31.3858	49.0488	16.2658	14.4936		40.2173	15.3797	0.382416	-1.38679
HGLibA_35787	MBL2	45.0667	61.6614	19.519	21.3142		53.364	20.4166	0.38259	-1.38613
HGLibA_25352	hsa-mir-4472-2	27.3619	4.20418	8.6751	3.41026		15.7831	6.04268	0.382859	-1.38512
HGLibA_34851	LSP1	20.9238	44.8446	14.097	11.0834		32.8842	12.5902	0.382864	-1.38509
HGLibA_21356	HIST1H1A	68.4049	93.8934	31.4472	30.6924		81.1491	31.0698	0.382873	-1.38506
HGLibA_51983	SLC25A29	33.8	39.239	15.1814	12.7885		36.5195	13.985	0.382944	-1.38479
HGLibA_09210	CERS4	24.1429	11.2112	7.59071	5.96796		17.677	6.77934	0.383511	-1.38266
HGLibA_48219	RFPL2	13.681	18.2181	5.42194	6.82053		15.9495	6.12123	0.383787	-1.38162
HGLibA_30601	INIP	18.5095	19.6195	8.6751	5.96796		19.0645	7.32153	0.384039	-1.38067
HGLibA_03294	ASH1L	55.5286	61.6614	27.1097	17.9039		58.595	22.5068	0.384108	-1.38042
HGLibA_43835	PIGB	23.3381	49.0488	18.4346	9.37823		36.1935	13.9064	0.384224	-1.37998
HGLibA_17734	FNBP1	20.9238	25.2251	15.1814	2.5577		23.0745	8.86956	0.384389	-1.37936
HGLibA_43258	PDZD11	65.9906	85.4851	29.2785	28.9872		75.7378	29.1329	0.384654	-1.37837
HGLibA_06316	C4orf3	66.7953	61.6614	11.9283	37.5129		64.2283	24.7206	0.384886	-1.3775
HGLibA_61670	WNT7A	41.0429	47.6474	16.2658	17.9039		44.3452	17.0848	0.38527	-1.37606
HGLibA_18168	FUNDC2	32.9953	64.4641	16.2658	21.3142		48.7297	18.79	0.385596	-1.37484
HGLibA_53140	SMYD1	53.1144	75.6753	24.9409	24.7244		64.3948	24.8327	0.385631	-1.37471
HGLibA_22591	hsa-mir-1273c	7.24287	8.40837	4.33755	1.70513		7.82562	3.02134	0.386083	-1.37302
HGLibA_09519	CHP2	16.9	18.2181	7.59071	5.96796		17.5591	6.77934	0.386087	-1.373
HGLibA_14052	DTD1	16.0953	22.4223	9.75949	5.1154		19.2588	7.43744	0.386184	-1.37264
HGLibA_51129	SGOL1	6.4381	12.6125	6.50632	0.852566		9.52533	3.67945	0.38628	-1.37228
HGLibA_03233	ASB2	11.2667	21.0209	6.50632	5.96796		16.1438	6.23714	0.386349	-1.37202
HGLibA_29871	IER5L	8.04763	21.0209	8.6751	2.5577		14.5343	5.6164	0.386424	-1.37174
HGLibA_46760	PTPN5	6.4381	23.8237	10.8439	0.852566		15.1309	5.84822	0.386508	-1.37143
HGLibA_28221	hsa-mir-6752	3.21905	8.40837	1.08439	3.41026		5.81371	2.24733	0.386556	-1.37125
HGLibA_58150	TNN	10.4619	37.8376	7.59071	11.0834		24.1498	9.33704	0.38663	-1.37097
HGLibA_45895	PRM1	0.804763	4.20418	1.08439	0.852566		2.50447	0.968477	0.386699	-1.37072
HGLibA_49177	RPL18A	0.804763	4.20418	1.08439	0.852566		2.50447	0.968477	0.386699	-1.37072
HGLibA_48261	RFX5	3.21905	19.6195	5.42194	3.41026		11.4193	4.4161	0.386723	-1.37063
HGLibA_61466	WDR76	43.4572	30.8307	10.8439	17.9039		37.1439	14.3739	0.386978	-1.36968
HGLibA_62387	ZDHHC20	32.9953	51.8516	14.097	18.7565		42.4234	16.4267	0.387209	-1.36881
HGLibA_15263	EPB49	28.1667	29.4293	8.6751	13.6411		28.798	11.1581	0.38746	-1.36788
HGLibA_21195	HES7	23.3381	32.2321	13.0126	8.52566		27.7851	10.7692	0.387587	-1.36741
HGLibA_24606	hsa-mir-3919	22.5334	18.2181	14.097	1.70513		20.3757	7.90108	0.387769	-1.36673
HGLibA_56066	TCF24	22.5334	8.40837	4.33755	7.6731		15.4709	6.00532	0.38817	-1.36524
HGLibA_03064	ARNT2	21.7286	9.80976	5.42194	6.82053		15.7692	6.12123	0.388177	-1.36521
HGLibA_03783	ATP8B2	71.6239	72.8725	31.4472	24.7244		72.2482	28.0858	0.388741	-1.36312
HGLibA_34011	LMOD3	39.4334	37.8376	13.0126	17.0513		38.6355	15.032	0.389072	-1.36189
HGLibA_32361	KLF4	8.85239	18.2181	5.42194	5.1154		13.5353	5.26867	0.389255	-1.36121
HGLibA_45226	PPIL1	42.6524	47.6474	24.9409	10.2308		45.1499	17.5859	0.389499	-1.36031
HGLibA_53670	SPANXA2	34.6048	25.2251	5.42194	17.9039		29.915	11.6629	0.389869	-1.35894
HGLibA_50184	SCFD2	39.4334	33.6335	9.75949	18.7565		36.5334	14.258	0.390272	-1.35745
HGLibA_12385	DBI	23.3381	11.2112	3.25316	10.2308		17.2746	6.74198	0.390282	-1.35741
HGLibA_49029	ROBO4	50.7001	32.2321	23.8565	8.52566		41.4661	16.1911	0.390466	-1.35673
HGLibA_16039	FAM115C	12.8762	43.4432	15.1814	6.82053		28.1597	11.001	0.390664	-1.356
HGLibA_29239	hsa-mir-8086	8.85239	7.00697	1.08439	5.1154		7.92968	3.09989	0.390923	-1.35505
HGLibA_52538	SLC52A3	90.1335	22.4223	18.4346	25.577		56.2779	22.0058	0.39102	-1.35469
HGLibA_46985	PYGO2	24.1429	40.6404	10.8439	14.4936		32.3917	12.6687	0.391111	-1.35435
HGLibA_55706	TAS2R5	43.4572	86.8864	19.519	31.5449		65.1718	25.532	0.391764	-1.35194
HGLibA_31932	KIAA0556	8.04763	21.0209	5.42194	5.96796		14.5343	5.69495	0.391829	-1.3517
HGLibA_17888	FOXJ2	46.6763	29.4293	11.9283	17.9039		38.0528	14.9161	0.391984	-1.35113
HGLibA_39223	NIN	82.0858	92.492	41.2067	27.2821		87.2889	34.2444	0.392311	-1.34993
HGLibA_32443	KLHL22	29.7762	18.2181	4.33755	14.4936		23.9972	9.41559	0.392362	-1.34974
HGLibA_41145	OR2T11	71.6239	128.928	41.2067	37.5129		100.276	39.3598	0.392514	-1.34918
HGLibA_61074	VPS37D	18.5095	15.4153	6.50632	6.82053		16.9624	6.66343	0.392834	-1.34801
HGLibA_50884	SERPINH1	33.8	68.6683	24.9409	15.3462		51.2342	20.1435	0.393166	-1.34679
HGLibA_11380	CSNK1A1	57.1382	61.6614	27.1097	19.609		59.3998	23.3594	0.393257	-1.34646
HGLibA_26043	hsa-mir-4723	24.1429	43.4432	8.6751	17.9039		33.7931	13.2895	0.393261	-1.34644
HGLibA_57234	TMEM134	8.85239	12.6125	7.59071	0.852566		10.7325	4.22164	0.393352	-1.34611
HGLibA_10109	CLPSL2	6.4381	15.4153	4.33755	4.26283		10.9267	4.30019	0.393548	-1.34539
HGLibA_22813	hsa-mir-1321	24.1429	25.2251	15.1814	4.26283		24.684	9.72213	0.393864	-1.34423
HGLibA_12239	CYTH2	12.8762	5.60558	2.16877	5.1154		9.24089	3.64209	0.394127	-1.34327
HGLibA_21620	HLA-DQA1	6.4381	12.6125	3.25316	4.26283		9.52533	3.758	0.394527	-1.3418
HGLibA_06918	CACNB1	4.82858	23.8237	1.08439	10.2308		14.3261	5.65759	0.394914	-1.34039
HGLibA_51909	SLC24A3	18.5095	14.0139	4.33755	8.52566		16.2617	6.43161	0.395505	-1.33823
HGLibA_62999	ZNF274	55.5286	95.2948	23.8565	35.8078		75.4117	29.8322	0.39559	-1.33792
HGLibA_15917	FABP3	15.2905	16.8167	7.59071	5.1154		16.0536	6.35305	0.39574	-1.33738
HGLibA_01954	ANKFN1	21.7286	44.8446	7.59071	18.7565		33.2866	13.1736	0.395762	-1.33729
HGLibA_18636	GARS	9.65716	5.60558	4.33755	1.70513		7.63137	3.02134	0.395911	-1.33675
HGLibA_07354	CATSPER1	70.8191	82.6823	29.2785	31.5449		76.7507	30.4117	0.39624	-1.33555
HGLibA_37770	MTRNR2L4	5.63334	1.40139	1.08439	1.70513		3.51737	1.39476	0.396535	-1.33448
HGLibA_18525	GALNS	5.63334	1.40139	1.08439	1.70513		3.51737	1.39476	0.396535	-1.33448
HGLibA_64488	NonTargetingControlGuideForHuman_0105	4.02381	11.2112	4.33755	1.70513		7.61748	3.02134	0.396632	-1.33413
HGLibA_38056	MYL6	15.2905	37.8376	10.8439	10.2308		26.5641	10.5373	0.396676	-1.33397
HGLibA_46683	PTMS	42.6524	43.4432	16.2658	17.9039		43.0478	17.0848	0.396881	-1.33322
HGLibA_34868	LTB	46.6763	49.0488	18.4346	19.609		47.8625	19.0218	0.397426	-1.33124
HGLibA_13290	DKC1	8.04763	12.6125	6.50632	1.70513		10.3301	4.10573	0.397453	-1.33114
HGLibA_64482	NonTargetingControlGuideForHuman_0099	8.85239	4.20418	4.33755	0.852566		6.52829	2.59506	0.39751	-1.33094
HGLibA_22002	HOXD4	33.8	32.2321	15.1814	11.0834		33.0161	13.1324	0.397758	-1.33004
HGLibA_01188	AGFG2	12.8762	28.0279	4.33755	11.9359		20.452	8.13674	0.397845	-1.32972
HGLibA_56868	TK1	74.0382	74.2739	29.2785	29.8398		74.156	29.5591	0.398607	-1.32696
HGLibA_40351	NUP62	28.9715	12.6125	9.75949	6.82053		20.792	8.29001	0.398711	-1.32658
HGLibA_00994	ADM2	27.3619	40.6404	15.1814	11.9359		34.0012	13.5587	0.398771	-1.32637
HGLibA_36970	MOS	14.4857	2.80279	4.33755	2.5577		8.64426	3.44762	0.398834	-1.32614
HGLibA_18067	FSCN1	27.3619	64.4641	23.8565	12.7885		45.913	18.3225	0.39907	-1.32529
HGLibA_43244	PDX1	24.9477	35.0349	16.2658	7.6731		29.9913	11.9695	0.399098	-1.32518
HGLibA_21535	HIST2H2BE	33.8	5.60558	9.75949	5.96796		19.7028	7.86372	0.399117	-1.32512
HGLibA_58662	TREX2	78.8668	86.8864	30.3628	35.8078		82.8766	33.0853	0.399212	-1.32477
HGLibA_16245	FAM168A	20.1191	8.40837	5.42194	5.96796		14.2637	5.69495	0.399261	-1.3246
HGLibA_49445	RPS6KA1	12.0714	11.2112	7.59071	1.70513		11.6413	4.64792	0.399261	-1.32459
HGLibA_22080	HRASLS2	39.4334	15.4153	10.8439	11.0834		27.4244	10.9636	0.399777	-1.32273
HGLibA_21808	HNRNPC	11.2667	11.2112	2.16877	6.82053		11.2389	4.49465	0.399919	-1.32222
HGLibA_22858	hsa-mir-136	17.7048	15.4153	2.16877	11.0834		16.5601	6.62607	0.400123	-1.32148
HGLibA_46635	PTGIR	62.7715	46.246	20.6034	23.0193		54.5088	21.8113	0.400143	-1.32141
HGLibA_28663	hsa-mir-6859-1	6.4381	15.4153	1.08439	7.6731		10.9267	4.37874	0.400737	-1.31927
HGLibA_15063	EML3	14.4857	11.2112	4.33755	5.96796		12.8484	5.15276	0.401041	-1.31818
HGLibA_32261	KIFC2	23.3381	26.6265	14.097	5.96796		24.9823	10.0325	0.401584	-1.31623
HGLibA_47963	RCAN3	14.4857	15.4153	4.33755	7.6731		14.9505	6.00532	0.401679	-1.31588
HGLibA_56006	TCEAL6	12.0714	12.6125	6.50632	3.41026		12.342	4.95829	0.401742	-1.31566
HGLibA_57196	TMEM125	21.7286	16.8167	8.6751	6.82053		19.2727	7.74781	0.40201	-1.31469
HGLibA_24027	hsa-mir-326	14.4857	4.20418	3.25316	4.26283		9.34496	3.758	0.402142	-1.31422
HGLibA_10763	COQ7	4.02381	21.0209	3.25316	6.82053		12.5224	5.03685	0.402228	-1.31391
HGLibA_50635	SEMA4C	9.65716	4.20418	2.16877	3.41026		6.93067	2.78952	0.402489	-1.31298
HGLibA_16041	FAM117A	14.4857	8.40837	3.25316	5.96796		11.447	4.61056	0.402773	-1.31196
HGLibA_11980	CYB561A3	70.0144	29.4293	23.8565	16.1988		49.7218	20.0276	0.402794	-1.31189
HGLibA_35871	MCF2L2	9.65716	8.40837	2.16877	5.1154		9.03276	3.64209	0.403208	-1.3104
HGLibA_01392	AK6	4.82858	4.20418	1.08439	2.5577		4.51638	1.82104	0.403208	-1.3104
HGLibA_23305	hsa-mir-215	36.2143	36.4363	5.42194	23.8719		36.3253	14.6469	0.403215	-1.31038
HGLibA_09056	CENPH	4.02381	9.80976	2.16877	3.41026		6.91679	2.78952	0.403297	-1.31009
HGLibA_55919	TBR1	5.63334	12.6125	6.50632	0.852566		9.12295	3.67945	0.403318	-1.31001
HGLibA_49822	S100A10	16.0953	19.6195	7.59071	6.82053		17.8574	7.20562	0.403509	-1.30933
HGLibA_08690	CDH7	5.63334	16.8167	6.50632	2.5577		11.225	4.53201	0.403741	-1.3085
HGLibA_29563	HSPA1B	16.0953	32.2321	7.59071	11.9359		24.1637	9.76332	0.40405	-1.3074
HGLibA_13139	DHRS4L1	53.1144	44.8446	21.6877	17.9039		48.9795	19.7958	0.404165	-1.30698
HGLibA_03153	ARSJ	55.5286	60.26	19.519	27.2821		57.8943	23.4005	0.404194	-1.30688
HGLibA_62736	ZNF117	17.7048	21.0209	5.42194	10.2308		19.3629	7.82637	0.404195	-1.30688
HGLibA_59706	TXNDC17	24.1429	26.6265	16.2658	4.26283		25.3847	10.2643	0.404351	-1.30632
HGLibA_30298	IL17RC	7.24287	36.4363	10.8439	6.82053		21.8396	8.8322	0.404413	-1.3061
HGLibA_38519	NBPF24	54.7239	58.8586	19.519	26.4296		56.7912	22.9743	0.404539	-1.30565
HGLibA_29185	hsa-mir-8072	37.8239	19.6195	13.0126	10.2308		28.7217	11.6217	0.404632	-1.30532
HGLibA_07723	CCDC181	33.8	44.8446	17.3502	14.4936		39.3223	15.9219	0.404908	-1.30434
HGLibA_33691	LGI4	8.85239	15.4153	2.16877	7.6731		12.1339	4.92094	0.405554	-1.30203
HGLibA_14666	EHD1	34.6048	44.8446	15.1814	17.0513		39.7247	16.1164	0.405701	-1.30151
HGLibA_08766	CDK3	87.7192	46.246	27.1097	27.2821		66.9826	27.1959	0.406014	-1.3004
HGLibA_11598	CTCFL	25.7524	44.8446	6.50632	22.1667		35.2985	14.3365	0.406151	-1.29991
HGLibA_34416	LPXN	5.63334	9.80976	5.42194	0.852566		7.72155	3.13725	0.406298	-1.29939
HGLibA_51736	SLC16A6	23.3381	29.4293	8.6751	12.7885		26.3837	10.7318	0.406758	-1.29776
HGLibA_65163	NonTargetingControlGuideForHuman_0780	28.9715	11.2112	8.6751	7.6731		20.0913	8.1741	0.406847	-1.29744
HGLibA_36866	MNX1	22.5334	14.0139	9.75949	5.1154		18.2737	7.43744	0.407004	-1.29689
HGLibA_48625	RIT1	31.3858	26.6265	10.8439	12.7885		29.0061	11.8162	0.407369	-1.29559
HGLibA_35191	MAGEA12	17.7048	22.4223	8.6751	7.6731		20.0635	8.1741	0.40741	-1.29545
HGLibA_29588	HSPB1	74.0382	105.105	30.3628	42.6283		89.5714	36.4956	0.407447	-1.29532
HGLibA_34790	LRTM2	26.5572	26.6265	9.75949	11.9359		26.5918	10.8477	0.407934	-1.29359
HGLibA_21261	HHIP	33.8	25.2251	13.0126	11.0834		29.5126	12.048	0.408233	-1.29254
HGLibA_24908	hsa-mir-4287	80.4763	105.105	43.3755	32.3975		92.7904	37.8865	0.408302	-1.29229
HGLibA_39975	NRGN	6.4381	25.2251	8.6751	4.26283		15.8316	6.46896	0.408611	-1.2912
HGLibA_31751	KCTD7	11.2667	5.60558	4.33755	2.5577		8.43613	3.44762	0.408674	-1.29098
HGLibA_63597	ZNF581	8.85239	4.20418	1.08439	4.26283		6.52829	2.67361	0.409542	-1.28792
HGLibA_49849	S100A5	78.8668	137.337	43.3755	45.186		108.102	44.2808	0.409621	-1.28764
HGLibA_35763	MBD3L2	50.7001	71.4711	22.7721	27.2821		61.0856	25.0271	0.409706	-1.28734
HGLibA_18935	GFAP	45.8715	75.6753	33.616	16.1988		60.7734	24.9074	0.40984	-1.28687
HGLibA_43713	PHLDB1	40.2381	30.8307	20.6034	8.52566		35.5344	14.5645	0.409871	-1.28676
HGLibA_06481	C6orf226	28.9715	70.0697	18.4346	22.1667		49.5206	20.3007	0.409944	-1.2865
HGLibA_09514	CHORDC1	17.7048	21.0209	6.50632	9.37823		19.3629	7.94228	0.410181	-1.28567
HGLibA_43828	PIFO	20.9238	33.6335	13.0126	9.37823		27.2787	11.1954	0.41041	-1.28486
HGLibA_14970	ELOVL5	26.5572	21.0209	7.59071	11.9359		23.789	9.76332	0.410412	-1.28485
HGLibA_22394	hsa-mir-1237	8.04763	11.2112	1.08439	6.82053		9.62939	3.95246	0.410458	-1.28469
HGLibA_27593	hsa-mir-6072	13.681	18.2181	5.42194	7.6731		15.9495	6.54752	0.410514	-1.2845
HGLibA_37064	MPRIP	27.3619	61.6614	19.519	17.0513		44.5116	18.2851	0.410795	-1.28351
HGLibA_02023	ANKRD2	2.41429	7.00697	2.16877	1.70513		4.71063	1.93695	0.411188	-1.28213
HGLibA_17918	FOXN4	21.7286	21.0209	6.50632	11.0834		21.3748	8.79484	0.411459	-1.28118
HGLibA_14006	DSCR3	22.5334	16.8167	11.9283	4.26283		19.675	8.09555	0.411463	-1.28117
HGLibA_50303	SCNN1B	97.3763	100.9	46.6287	34.9552		99.1384	40.7919	0.411465	-1.28116
HGLibA_27576	hsa-mir-6068	32.9953	18.2181	10.8439	10.2308		25.6067	10.5373	0.411507	-1.28101
HGLibA_53801	SPATA4	53.9191	49.0488	22.7721	19.609		51.484	21.1906	0.411596	-1.2807
HGLibA_06845	CABLES2	41.0429	53.253	26.0253	12.7885		47.1479	19.4069	0.411617	-1.28063
HGLibA_22305	hsa-mir-1193	118.3	116.316	41.2067	55.4168		117.308	48.3118	0.411837	-1.27985
HGLibA_44941	POMC	57.9429	49.0488	22.7721	21.3142		53.4959	22.0431	0.412053	-1.2791
HGLibA_64795	NonTargetingControlGuideForHuman_0412	40.2381	82.6823	21.6877	28.9872		61.4602	25.3375	0.412259	-1.27838
HGLibA_05940	C1QTNF2	100.595	135.935	45.5443	52.0065		118.265	48.7754	0.412424	-1.2778
HGLibA_16329	FAM184B	20.9238	14.0139	7.59071	6.82053		17.4689	7.20562	0.412483	-1.27759
HGLibA_50403	SDCCAG3	32.1905	35.0349	14.097	13.6411		33.6127	13.869	0.412613	-1.27714
HGLibA_63105	ZNF331	35.4096	28.0279	10.8439	15.3462		31.7187	13.095	0.412849	-1.27632
HGLibA_37988	MYF6	25.7524	35.0349	9.75949	15.3462		30.3936	12.5528	0.413009	-1.27576
HGLibA_19288	GLOD5	8.85239	14.0139	4.33755	5.1154		11.4332	4.72647	0.4134	-1.27439
HGLibA_49392	RPS20	45.0667	71.4711	14.097	34.1026		58.2689	24.0998	0.413597	-1.2737
HGLibA_32983	KRTAP2-4	12.8762	21.0209	9.75949	4.26283		16.9486	7.01116	0.413673	-1.27344
HGLibA_65119	NonTargetingControlGuideForHuman_0736	9.65716	7.00697	4.33755	2.5577		8.33206	3.44762	0.413778	-1.27307
HGLibA_28286	hsa-mir-6768	59.5525	68.6683	24.9409	28.1347		64.1104	26.5378	0.413939	-1.27251
HGLibA_43228	PDRG1	29.7762	36.4363	20.6034	6.82053		33.1062	13.7119	0.41418	-1.27167
HGLibA_64620	NonTargetingControlGuideForHuman_0237	34.6048	36.4363	14.097	15.3462		35.5205	14.7216	0.414454	-1.27072
HGLibA_16129	FAM134C	34.6048	67.2669	14.097	28.1347		50.9359	21.1159	0.414558	-1.27035
HGLibA_24165	hsa-mir-362	86.9144	98.0976	35.7848	40.9232		92.506	38.354	0.414611	-1.27017
HGLibA_39123	NFKBIZ	73.2334	75.6753	33.616	28.1347		74.4544	30.8753	0.414688	-1.2699
HGLibA_07659	CCDC155	44.262	64.4641	31.4472	13.6411		54.3631	22.5441	0.414696	-1.26987
HGLibA_36893	MOBP	45.8715	65.8655	17.3502	28.9872		55.8685	23.1687	0.414701	-1.26986
HGLibA_06754	C9orf69	23.3381	22.4223	13.0126	5.96796		22.8802	9.49031	0.414782	-1.26957
HGLibA_35780	MBD6	15.2905	33.6335	15.1814	5.1154		24.462	10.1484	0.414865	-1.26929
HGLibA_62683	ZMYM3	82.0858	88.2878	35.7848	34.9552		85.1868	35.37	0.415205	-1.2681
HGLibA_23073	hsa-mir-18a	89.3287	91.0906	43.3755	31.5449		90.2097	37.4602	0.415257	-1.26792
HGLibA_00527	ACPT	70.0144	91.0906	37.9536	28.9872		80.5525	33.4704	0.41551	-1.26704
HGLibA_43683	PHGR1	28.1667	35.0349	3.25316	23.0193		31.6008	13.1362	0.415693	-1.26641
HGLibA_20676	GULP1	17.7048	23.8237	13.0126	4.26283		20.7642	8.63774	0.415991	-1.26538
HGLibA_65383	NonTargetingControlGuideForHuman_1000	39.4334	19.6195	3.25316	21.3142		29.5265	12.2837	0.416022	-1.26527
HGLibA_33341	LAS1L	16.9	14.0139	4.33755	8.52566		15.457	6.43161	0.416097	-1.26501
HGLibA_33203	LACRT	148.881	155.555	66.1476	60.5322		152.218	63.3399	0.416113	-1.26495
HGLibA_05373	C14orf80	11.2667	19.6195	4.33755	8.52566		15.4431	6.43161	0.416471	-1.26371
HGLibA_23641	hsa-mir-3133	10.4619	9.80976	7.59071	0.852566		10.1358	4.22164	0.416506	-1.26359
HGLibA_35577	MAPK8IP2	19.3143	5.60558	8.6751	1.70513		12.4599	5.19012	0.416544	-1.26346
HGLibA_46123	PRR3	16.0953	16.8167	4.33755	9.37823		16.456	6.85789	0.416741	-1.26278
HGLibA_11604	CTDP1	17.7048	28.0279	5.42194	13.6411		22.8663	9.5315	0.416835	-1.26245
HGLibA_35615	2021-03-10	48.2858	42.0418	20.6034	17.0513		45.1638	18.8273	0.416868	-1.26234
HGLibA_00001	A1BG	74.0382	102.302	36.8692	36.6603		88.17	36.7648	0.416976	-1.26196
HGLibA_58515	TRABD	26.5572	51.8516	17.3502	15.3462		39.2044	16.3482	0.416999	-1.26188
HGLibA_03622	ATP2B4	17.7048	7.00697	4.33755	5.96796		12.3559	5.15276	0.417029	-1.26178
HGLibA_42827	PCDHGA6	1.60953	11.2112	1.08439	4.26283		6.41034	2.67361	0.417078	-1.26161
HGLibA_13185	DHX34	24.1429	30.8307	7.59071	15.3462		27.4868	11.4685	0.417235	-1.26107
HGLibA_56515	TGFBR2	98.1811	128.928	44.4599	50.3014		113.555	47.3806	0.41725	-1.26102
HGLibA_26312	hsa-mir-4788	39.4334	57.4572	21.6877	18.7565		48.4453	20.2221	0.417422	-1.26042
HGLibA_12676	DDX23	13.681	8.40837	3.25316	5.96796		11.0447	4.61056	0.417447	-1.26034
HGLibA_21635	HLA-DRB1	75.6477	107.907	43.3755	33.2501		91.7775	38.3128	0.417453	-1.26032
HGLibA_00699	ACVR2B	77.2572	75.6753	31.4472	32.3975		76.4663	31.9224	0.41747	-1.26026
HGLibA_19266	GLIPR1L2	33.8	22.4223	14.097	9.37823		28.1112	11.7376	0.417543	-1.26
HGLibA_21944	HOXB6	22.5334	23.8237	10.8439	8.52566		23.1785	9.68477	0.417833	-1.259
HGLibA_01008	ADO	16.9	23.8237	11.9283	5.1154		20.3619	8.52183	0.418519	-1.25663
HGLibA_38177	MYOM1	37.0191	30.8307	17.3502	11.0834		33.9249	14.2168	0.419066	-1.25475
HGLibA_00750	ADAM2	52.3096	43.4432	28.1941	11.9359		47.8764	20.065	0.4191	-1.25463
HGLibA_46355	PSKH2	24.9477	9.80976	4.33755	10.2308		17.3787	7.28417	0.419143	-1.25448
HGLibA_05331	C14orf159	3.21905	1.40139	1.08439	0.852566		2.31022	0.968477	0.419214	-1.25424
HGLibA_55555	TAGAP	12.0714	28.0279	10.8439	5.96796		20.0497	8.40592	0.419255	-1.2541
HGLibA_34841	LSMD1	33.8	35.0349	7.59071	21.3142		34.4175	14.4524	0.419916	-1.25183
HGLibA_33797	LILRB2	14.4857	40.6404	8.6751	14.4936		27.5631	11.5844	0.420285	-1.25056
HGLibA_56764	TIGD5	0.804763	8.40837	2.16877	1.70513		4.60656	1.93695	0.420477	-1.2499
HGLibA_14297	DZIP1	6.4381	14.0139	4.33755	4.26283		10.226	4.30019	0.420514	-1.24977
HGLibA_17913	FOXN2	75.6477	74.2739	28.1941	34.9552		74.9608	31.5746	0.421215	-1.24737
HGLibA_28063	hsa-mir-670	68.4049	58.8586	19.519	34.1026		63.6317	26.8108	0.421344	-1.24693
HGLibA_09606	CHRNG	10.4619	18.2181	8.6751	3.41026		14.34	6.04268	0.421386	-1.24679
HGLibA_14754	EIF2S1	2.41429	4.20418	1.08439	1.70513		3.30924	1.39476	0.421475	-1.24648
HGLibA_23362	hsa-mir-2276	2.41429	15.4153	3.25316	4.26283		8.91481	3.758	0.421545	-1.24624
HGLibA_03363	ASPRV1	45.0667	61.6614	15.1814	29.8398		53.364	22.5106	0.421831	-1.24526
HGLibA_41252	OR4D1	20.9238	22.4223	9.75949	8.52566		21.6731	9.14257	0.42184	-1.24523
HGLibA_15062	EML3	83.6954	84.0837	52.0506	18.7565		83.8895	35.4035	0.422026	-1.2446
HGLibA_34587	LRRC28	26.5572	14.0139	4.33755	12.7885		20.2856	8.56302	0.422124	-1.24426
HGLibA_24573	hsa-mir-3913-1	70.0144	172.372	63.9789	38.3655		121.193	51.1722	0.422237	-1.24387
HGLibA_53235	SNRNP27	110.253	74.2739	45.5443	32.3975		92.2632	38.9709	0.422388	-1.24336
HGLibA_13403	DMD	12.8762	12.6125	6.50632	4.26283		12.7444	5.38458	0.422506	-1.24296
HGLibA_32543	KLK3	58.7477	56.0558	19.519	28.9872		57.4017	24.2531	0.422515	-1.24292
HGLibA_38364	NAGS	1.60953	7.00697	1.08439	2.5577		4.30825	1.82104	0.422687	-1.24234
HGLibA_05184	C11orf74	13.681	28.0279	10.8439	6.82053		20.8544	8.8322	0.423517	-1.23951
HGLibA_54146	SPSB1	21.7286	28.0279	10.8439	10.2308		24.8782	10.5373	0.423556	-1.23937
HGLibA_58910	TRIML1	39.4334	89.6892	32.5316	22.1667		64.5613	27.3492	0.423615	-1.23917
HGLibA_31432	KCNA7	104.619	95.2948	41.2067	43.4809		99.957	42.3438	0.42362	-1.23916
HGLibA_50724	2021-09-02	8.04763	16.8167	5.42194	5.1154		12.4322	5.26867	0.423793	-1.23857
HGLibA_03785	ATP8B3	40.2381	18.2181	16.2658	8.52566		29.2281	12.3957	0.424103	-1.23751
HGLibA_61109	VPS9D1	50.7001	79.8795	35.7848	19.609		65.2898	27.6969	0.424215	-1.23713
HGLibA_22926	hsa-mir-147a	32.9953	50.4502	30.3628	5.1154		41.7227	17.7391	0.425167	-1.2339
HGLibA_22699	hsa-mir-1292	105.424	71.4711	48.7974	26.4296		88.4475	37.6135	0.425263	-1.23357
HGLibA_34332	LOXL3	8.85239	21.0209	7.59071	5.1154		14.9367	6.35305	0.425333	-1.23333
HGLibA_55716	TAS2R8	57.9429	68.6683	20.6034	33.2501		63.3056	26.9267	0.425345	-1.2333
HGLibA_03681	ATP5L2	15.2905	18.2181	10.8439	3.41026		16.7543	7.12707	0.425387	-1.23315
HGLibA_22624	hsa-mir-1279	47.481	85.4851	17.3502	39.218		66.483	28.2841	0.425434	-1.23299
HGLibA_23667	hsa-mir-3139	37.8239	49.0488	17.3502	19.609		43.4363	18.4796	0.425441	-1.23297
HGLibA_37230	MRPL28	32.1905	26.6265	17.3502	7.6731		29.4085	12.5116	0.425443	-1.23296
HGLibA_31024	ITGA5	7.24287	26.6265	7.59071	6.82053		16.9347	7.20562	0.425495	-1.23279
HGLibA_30510	ILKAP	84.5001	112.112	32.5316	51.154		98.3058	41.8428	0.425639	-1.2323
HGLibA_62616	ZIC3	49.0905	40.6404	27.1097	11.0834		44.8655	19.0965	0.425639	-1.2323
HGLibA_01382	AK3	18.5095	8.40837	9.75949	1.70513		13.459	5.73231	0.42591	-1.23138
HGLibA_01758	AMD1	33.8	42.0418	19.519	12.7885		37.9209	16.1537	0.425985	-1.23113
HGLibA_20414	GSDMD	15.2905	19.6195	9.75949	5.1154		17.455	7.43744	0.426092	-1.23076
HGLibA_18021	FRMD5	24.1429	32.2321	8.6751	15.3462		28.1875	12.0106	0.426099	-1.23074
HGLibA_09683	CIB1	16.0953	54.6544	5.42194	24.7244		35.3748	15.0732	0.426099	-1.23074
HGLibA_51436	SIGLEC7	121.519	116.316	55.3038	46.0386		118.917	50.6712	0.426104	-1.23072
HGLibA_57386	TMEM181	34.6048	25.2251	7.59071	17.9039		29.915	12.7473	0.426118	-1.23068
HGLibA_53122	SMTN	4.02381	5.60558	3.25316	0.852566		4.8147	2.05286	0.426375	-1.22981
HGLibA_05630	C19orf12	14.4857	23.8237	8.6751	7.6731		19.1547	8.1741	0.426741	-1.22857
HGLibA_27744	hsa-mir-614	11.2667	15.4153	5.42194	5.96796		13.341	5.69495	0.426875	-1.22811
HGLibA_31025	ITGA5	15.2905	36.4363	7.59071	14.4936		25.8634	11.0422	0.426942	-1.22789
HGLibA_16021	FAM110D	122.324	145.745	76.9915	37.5129		134.034	57.2522	0.427145	-1.2272
HGLibA_64386	NonTargetingControlGuideForHuman_0003	49.0905	64.4641	23.8565	24.7244		56.7773	24.2905	0.42782	-1.22492
HGLibA_47233	RAB42	47.481	28.0279	19.519	12.7885		37.7545	16.1537	0.427863	-1.22478
HGLibA_16774	FAM86B1	3.21905	9.80976	2.16877	3.41026		6.51441	2.78952	0.428208	-1.22362
HGLibA_15774	EXOSC2	3.21905	15.4153	5.42194	2.5577		9.31719	3.98982	0.428221	-1.22357
HGLibA_25557	hsa-mir-4515	24.1429	47.6474	16.2658	14.4936		35.8951	15.3797	0.428462	-1.22276
HGLibA_22311	hsa-mir-1199	30.581	29.4293	20.6034	5.1154		30.0051	12.8594	0.428573	-1.22239
HGLibA_05333	C14orf166	25.7524	47.6474	7.59071	23.8719		36.6999	15.7313	0.428646	-1.22214
HGLibA_58049	TNFRSF14	27.3619	8.40837	11.9283	3.41026		17.8852	7.66926	0.428806	-1.2216
HGLibA_47442	RALBP1	24.9477	57.4572	9.75949	25.577		41.2024	17.6682	0.428816	-1.22157
HGLibA_05502	C16orf92	10.4619	5.60558	4.33755	2.5577		8.03375	3.44762	0.429143	-1.22047
HGLibA_51610	SLAMF8	64.381	75.6753	37.9536	22.1667		70.0282	30.0601	0.429258	-1.22008
HGLibA_14119	DUS2L	8.85239	18.2181	6.50632	5.1154		13.5353	5.81086	0.429313	-1.2199
HGLibA_23969	hsa-mir-3202-1	27.3619	28.0279	19.519	4.26283		27.6949	11.8909	0.429353	-1.21976
HGLibA_15060	EML2	5.63334	1.40139	2.16877	0.852566		3.51737	1.51067	0.429489	-1.21931
HGLibA_35003	LYPD2	19.3143	12.6125	4.33755	9.37823		15.9634	6.85789	0.4296	-1.21893
HGLibA_27622	hsa-mir-6078	23.3381	33.6335	10.8439	13.6411		28.4858	12.2425	0.429774	-1.21835
HGLibA_38591	NCF4	12.8762	21.0209	4.33755	10.2308		16.9486	7.28417	0.429781	-1.21833
HGLibA_08740	CDK15	25.7524	36.4363	17.3502	9.37823		31.0943	13.3642	0.429796	-1.21828
HGLibA_04374	BDH1	33.8	40.6404	14.097	17.9039		37.2202	16.0005	0.429886	-1.21797
HGLibA_56345	TEX13A	20.1191	43.4432	16.2658	11.0834		31.7811	13.6746	0.430273	-1.21667
HGLibA_24074	hsa-mir-340	61.162	57.4572	19.519	31.5449		59.3096	25.532	0.430486	-1.21596
HGLibA_46801	PTPRK	4.82858	5.60558	1.08439	3.41026		5.21708	2.24733	0.430763	-1.21503
HGLibA_05220	C11orf96	49.8953	50.4502	22.7721	20.4616		50.1728	21.6169	0.430849	-1.21475
HGLibA_13599	DNAJC22	100.595	106.506	46.6287	42.6283		103.551	44.6285	0.430982	-1.2143
HGLibA_05510	C16orf96	31.3858	46.246	24.9409	8.52566		38.8159	16.7333	0.431094	-1.21393
HGLibA_34880	LTBP2	82.8906	105.105	40.1223	40.9232		93.9976	40.5228	0.431104	-1.21389
HGLibA_49922	SAFB	45.8715	22.4223	14.097	15.3462		34.1469	14.7216	0.431126	-1.21382
HGLibA_58526	TRADD	79.6715	92.492	28.1941	46.0386		86.0818	37.1163	0.431175	-1.21365
HGLibA_09891	CLDN25	7.24287	16.8167	8.6751	1.70513		12.0298	5.19012	0.431438	-1.21277
HGLibA_35172	MAFK	31.3858	28.0279	16.2658	9.37823		29.7068	12.822	0.431619	-1.21217
HGLibA_33082	KRTAP5-3	81.2811	75.6753	37.9536	29.8398		78.4782	33.8967	0.431925	-1.21115
HGLibA_35009	LYPD4	30.581	35.0349	13.0126	15.3462		32.8079	14.1794	0.432195	-1.21025
HGLibA_04739	BPTF	16.0953	36.4363	6.50632	16.1988		26.2658	11.3525	0.432218	-1.21017
HGLibA_25908	hsa-mir-4686	8.04763	15.4153	7.59071	2.5577		11.7315	5.0742	0.432529	-1.20913
HGLibA_58161	TNNI2	15.2905	19.6195	10.8439	4.26283		17.455	7.55335	0.432733	-1.20845
HGLibA_25954	hsa-mir-4698	20.1191	4.20418	5.42194	5.1154		12.1616	5.26867	0.43322	-1.20683
HGLibA_34392	LPL	65.9906	78.4781	45.5443	17.0513		72.2343	31.2978	0.433281	-1.20662
HGLibA_50807	SERPINA4	4.82858	35.0349	13.0126	4.26283		19.9317	8.63774	0.433367	-1.20634
HGLibA_04211	BBS12	35.4096	18.2181	13.0126	10.2308		26.8138	11.6217	0.433422	-1.20615
HGLibA_62074	ZBED1_X	77.2572	74.2739	40.1223	25.577		75.7656	32.8497	0.43357	-1.20566
HGLibA_32234	KIF4B	19.3143	9.80976	3.25316	9.37823		14.562	6.31569	0.43371	-1.2052
HGLibA_20320	GRIP1	13.681	26.6265	14.097	3.41026		20.1537	8.75365	0.434344	-1.20309
HGLibA_08252	CD164L2	82.0858	107.907	55.3038	27.2821		94.9966	41.2929	0.434678	-1.20198
HGLibA_33547	LDOC1L	44.262	89.6892	17.3502	40.9232		66.9756	29.1367	0.435034	-1.2008
HGLibA_38411	NAP1L5	30.581	30.8307	17.3502	9.37823		30.7058	13.3642	0.435234	-1.20014
HGLibA_49955	SAMD12	36.2143	37.8376	15.1814	17.0513		37.026	16.1164	0.435272	-1.20001
HGLibA_61973	YIPF6	21.7286	23.8237	13.0126	6.82053		22.7762	9.91659	0.435394	-1.19961
HGLibA_55568	TAL1	40.2381	23.8237	10.8439	17.0513		32.0309	13.9476	0.435442	-1.19945
HGLibA_22659	hsa-mir-1285-2	16.9	11.2112	5.42194	6.82053		14.0556	6.12123	0.435502	-1.19925
HGLibA_23918	hsa-mir-3192	58.7477	36.4363	18.4346	23.0193		47.592	20.7269	0.435513	-1.19921
HGLibA_11483	CSTF1	21.7286	1.40139	3.25316	6.82053		11.565	5.03685	0.435525	-1.19917
HGLibA_37496	MSI2	14.4857	16.8167	11.9283	1.70513		15.6512	6.8167	0.435537	-1.19913
HGLibA_04246	BCAR1	39.4334	32.2321	18.4346	12.7885		35.8327	15.6115	0.435678	-1.19867
HGLibA_21532	HIST2H2AC	41.0429	44.8446	19.519	17.9039		42.9438	18.7114	0.435719	-1.19853
HGLibA_65237	NonTargetingControlGuideForHuman_0854	79.6715	61.6614	36.8692	24.7244		70.6664	30.7968	0.435805	-1.19825
HGLibA_16486	FAM216B	21.7286	14.0139	1.08439	14.4936		17.8713	7.78901	0.435839	-1.19813
HGLibA_55521	TAF4	25.7524	14.0139	5.42194	11.9359		19.8832	8.67893	0.436496	-1.19596
HGLibA_61300	WDFY4	31.3858	84.0837	32.5316	17.9039		57.7347	25.2178	0.436787	-1.195
HGLibA_23050	hsa-mir-183	22.5334	15.4153	9.75949	6.82053		18.9744	8.29001	0.436906	-1.19461
HGLibA_31629	KCNMB1	60.3572	63.0627	24.9409	28.9872		61.71	26.9641	0.436948	-1.19447
HGLibA_02487	APOBEC3F	14.4857	11.2112	8.6751	2.5577		12.8484	5.6164	0.437127	-1.19388
HGLibA_47567	RARG	23.3381	25.2251	7.59071	13.6411		24.2816	10.6159	0.437199	-1.19364
HGLibA_43996	PIP4K2B	57.9429	64.4641	27.1097	26.4296		61.2035	26.7696	0.437387	-1.19302
HGLibA_47384	RAD52	10.4619	1.40139	4.33755	0.852566		5.93166	2.59506	0.437493	-1.19267
HGLibA_58874	TRIM65	10.4619	4.20418	2.16877	4.26283		7.33305	3.2158	0.438535	-1.18923
HGLibA_24254	hsa-mir-3662	54.7239	22.4223	22.7721	11.0834		38.5731	16.9277	0.438849	-1.1882
HGLibA_28983	hsa-mir-766	3.21905	5.60558	2.16877	1.70513		4.41231	1.93695	0.438988	-1.18775
HGLibA_07372	CATSPERG	6.4381	11.2112	4.33755	3.41026		8.82463	3.87391	0.438988	-1.18775
HGLibA_17814	FOXA3	17.7048	9.80976	8.6751	3.41026		13.7573	6.04268	0.439235	-1.18693
HGLibA_19430	GMPR2	45.0667	65.8655	32.5316	16.1988		55.4661	24.3652	0.43928	-1.18679
HGLibA_15424	ERC1	3.21905	7.00697	1.08439	3.41026		5.11301	2.24733	0.439531	-1.18596
HGLibA_03313	ASIP	57.9429	53.253	17.3502	31.5449		55.598	24.4476	0.439721	-1.18534
HGLibA_36688	MLL3	82.0858	43.4432	27.1097	28.1347		62.7645	27.6222	0.440092	-1.18412
HGLibA_48137	REPS1	25.7524	44.8446	9.75949	21.3142		35.2985	15.5368	0.440155	-1.18392
HGLibA_60368	UPK3B	20.9238	33.6335	8.6751	15.3462		27.2787	12.0106	0.440295	-1.18346
HGLibA_27434	hsa-mir-572	46.6763	95.2948	41.2067	21.3142		70.9855	31.2604	0.440378	-1.18319
HGLibA_29859	IER2	7.24287	9.80976	3.25316	4.26283		8.52631	3.758	0.440753	-1.18196
HGLibA_40808	OR10J1	24.1429	16.8167	8.6751	9.37823		20.4798	9.02666	0.440759	-1.18194
HGLibA_42369	PAM	32.9953	40.6404	16.2658	16.1988		36.8179	16.2323	0.440881	-1.18154
HGLibA_08803	CDKAL1	10.4619	40.6404	9.75949	12.7885		25.5512	11.274	0.441232	-1.18039
HGLibA_52888	SMAP2	91.743	107.907	45.5443	42.6283		99.8252	44.0863	0.441635	-1.17907
HGLibA_47951	RC3H1	79.6715	50.4502	21.6877	35.8078		65.0609	28.7478	0.44186	-1.17834
HGLibA_08061	CCNB1IP1	61.9668	89.6892	42.2911	24.7244		75.828	33.5078	0.441892	-1.17824
HGLibA_21184	HES3	62.7715	106.506	39.0379	35.8078		84.6387	37.4229	0.442148	-1.1774
HGLibA_59011	TROVE2	44.262	47.6474	22.7721	17.9039		45.9547	20.338	0.442567	-1.17603
HGLibA_16118	FAM133A	28.1667	23.8237	11.9283	11.0834		25.9952	11.5058	0.442613	-1.17588
HGLibA_40778	OR10G3	26.5572	22.4223	9.75949	11.9359		24.4897	10.8477	0.442949	-1.17479
HGLibA_24825	hsa-mir-4266	22.5334	22.4223	5.42194	14.4936		22.4778	9.95778	0.443004	-1.17461
HGLibA_58490	TPSG1	86.9144	95.2948	46.6287	34.1026		91.1046	40.3657	0.443069	-1.1744
HGLibA_62046	YY1	26.5572	5.60558	10.8439	3.41026		16.0814	7.12707	0.443188	-1.17401
HGLibA_41408	OR51L1	45.8715	30.8307	19.519	14.4936		38.3511	17.0063	0.443437	-1.1732
HGLibA_35457	MAP3K12	53.9191	54.6544	26.0253	22.1667		54.2867	24.096	0.443865	-1.17181
HGLibA_15893	F8A3	15.2905	18.2181	9.75949	5.1154		16.7543	7.43744	0.443912	-1.17165
HGLibA_15205	ENTPD4	44.262	54.6544	26.0253	17.9039		49.4582	21.9646	0.444104	-1.17103
HGLibA_05711	C19orf80	77.2572	47.6474	28.1941	27.2821		62.4523	27.7381	0.444148	-1.17089
HGLibA_45466	PPP2R5D	11.2667	16.8167	6.50632	5.96796		14.0417	6.23714	0.444187	-1.17076
HGLibA_49469	RPS6KC1	25.7524	56.0558	18.4346	17.9039		40.9041	18.1692	0.444191	-1.17075
HGLibA_08903	CDX4	6.4381	2.80279	3.25316	0.852566		4.62045	2.05286	0.4443	-1.17039
HGLibA_64355	ZWILCH	119.91	126.125	60.7257	48.5963		123.018	54.661	0.444335	-1.17028
HGLibA_35141	MADCAM1	26.5572	26.6265	10.8439	12.7885		26.5918	11.8162	0.444354	-1.17022
HGLibA_54325	SRPX2	41.8477	37.8376	14.097	21.3142		39.8427	17.7056	0.444388	-1.17011
HGLibA_16819	FAM9A	9.65716	15.4153	4.33755	6.82053		12.5362	5.57904	0.445033	-1.16802
HGLibA_58771	TRIM39	9.65716	11.2112	7.59071	1.70513		10.4342	4.64792	0.445453	-1.16666
HGLibA_11569	CTAGE15	0.804763	8.40837	3.25316	0.852566		4.60656	2.05286	0.445639	-1.16605
HGLibA_53867	SPDYE1	11.2667	4.20418	4.33755	2.5577		7.73543	3.44762	0.445692	-1.16588
HGLibA_46211	PRSS3	45.8715	64.4641	22.7721	26.4296		55.1678	24.6008	0.445927	-1.16512
HGLibA_64874	NonTargetingControlGuideForHuman_0491	31.3858	46.246	18.4346	16.1988		38.8159	17.3167	0.446123	-1.16449
HGLibA_21628	HLA-DQB1	58.7477	91.0906	45.5443	21.3142		74.9192	33.4292	0.446204	-1.16423
HGLibA_08376	CD3EAP	16.9	12.6125	9.75949	3.41026		14.7563	6.58488	0.446242	-1.1641
HGLibA_51982	SLC25A28	12.8762	15.4153	3.25316	9.37823		14.1458	6.31569	0.446472	-1.16336
HGLibA_40547	OCM2	24.1429	33.6335	13.0126	12.7885		28.8882	12.9006	0.446569	-1.16304
HGLibA_37749	MTPN	64.381	64.4641	37.9536	19.609		64.4226	28.7813	0.446758	-1.16244
HGLibA_36732	MLXIPL	23.3381	23.8237	10.8439	10.2308		23.5809	10.5373	0.446859	-1.16211
HGLibA_46873	PURA	20.9238	4.20418	8.6751	2.5577		12.564	5.6164	0.447023	-1.16158
HGLibA_62118	ZBTB17	31.3858	30.8307	18.4346	9.37823		31.1082	13.9064	0.447033	-1.16155
HGLibA_34685	LRRC58	29.7762	18.2181	8.6751	12.7885		23.9972	10.7318	0.447211	-1.16097
HGLibA_42091	OVOL2	27.3619	63.0627	21.6877	18.7565		45.2123	20.2221	0.447269	-1.16078
HGLibA_06457	C6orf165	14.4857	5.60558	2.16877	6.82053		10.0457	4.49465	0.447422	-1.16029
HGLibA_36607	MITF	67.6001	53.253	33.616	20.4616		60.4265	27.0388	0.447466	-1.16015
HGLibA_61698	WRN	13.681	26.6265	8.6751	9.37823		20.1537	9.02666	0.44789	-1.15878
HGLibA_38015	MYH4	20.1191	50.4502	16.2658	15.3462		35.2846	15.806	0.447957	-1.15857
HGLibA_51195	SH2D6	7.24287	1.40139	2.16877	1.70513		4.32213	1.93695	0.448148	-1.15795
HGLibA_44862	POLR2D	16.0953	11.2112	5.42194	6.82053		13.6532	6.12123	0.448337	-1.15735
HGLibA_47760	RBM10	42.6524	40.6404	15.1814	22.1667		41.6464	18.6741	0.448395	-1.15716
HGLibA_46862	PTX4	1.60953	8.40837	1.08439	3.41026		5.00895	2.24733	0.448662	-1.1563
HGLibA_00936	ADCYAP1	135.2	184.984	78.0759	65.6476		160.092	71.8617	0.448877	-1.15561
HGLibA_00375	ACADSB	8.04763	15.4153	5.42194	5.1154		11.7315	5.26867	0.449105	-1.15488
HGLibA_61995	YPEL1	8.04763	15.4153	5.42194	5.1154		11.7315	5.26867	0.449105	-1.15488
HGLibA_16443	FAM20A	67.6001	61.6614	20.6034	37.5129		64.6307	29.0581	0.449603	-1.15328
HGLibA_10833	COX4I2	24.1429	28.0279	14.097	9.37823		26.0854	11.7376	0.44997	-1.1521
HGLibA_38071	MYLK	25.7524	14.0139	11.9283	5.96796		19.8832	8.94811	0.450034	-1.15189
HGLibA_43170	PDIA5	34.6048	9.80976	9.75949	10.2308		22.2073	9.99514	0.450084	-1.15173
HGLibA_49426	RPS3	16.0953	14.0139	7.59071	5.96796		15.0546	6.77934	0.450317	-1.15099
HGLibA_58947	TRMT10A	24.9477	18.2181	15.1814	4.26283		21.5829	9.72213	0.450455	-1.15054
HGLibA_00815	ADAMTS18	76.4525	58.8586	37.9536	23.0193		67.6555	30.4864	0.450612	-1.15004
HGLibA_62607	ZHX3	47.481	43.4432	16.2658	24.7244		45.4621	20.4951	0.450817	-1.14938
HGLibA_28457	hsa-mir-6806	24.9477	35.0349	10.8439	16.1988		29.9913	13.5213	0.450842	-1.14931
HGLibA_28837	hsa-mir-7106	47.481	42.0418	17.3502	23.0193		44.7614	20.1847	0.450941	-1.14899
HGLibA_12595	DDB1	12.8762	18.2181	9.75949	4.26283		15.5472	7.01116	0.450961	-1.14893
HGLibA_30415	IL3	14.4857	5.60558	6.50632	2.5577		10.0457	4.53201	0.451141	-1.14835
HGLibA_18910	GEMIN2	13.681	11.2112	8.6751	2.5577		12.4461	5.6164	0.451259	-1.14797
HGLibA_55398	SYVN1	46.6763	35.0349	13.0126	23.8719		40.8556	18.4423	0.451401	-1.14752
HGLibA_33666	LGALS8	16.0953	9.80976	10.8439	0.852566		12.9525	5.84822	0.451512	-1.14716
HGLibA_17786	FOLR2	100.595	72.8725	43.3755	34.9552		86.7339	39.1654	0.451557	-1.14702
HGLibA_31044	ITGAL	53.9191	30.8307	19.519	18.7565		42.3749	19.1377	0.451629	-1.14679
HGLibA_08100	CCNH	17.7048	30.8307	10.8439	11.0834		24.2677	10.9636	0.451778	-1.14632
HGLibA_18687	GATAD2A	74.0382	50.4502	23.8565	32.3975		62.2442	28.127	0.451882	-1.14598
HGLibA_45217	PPIF	30.581	44.8446	23.8565	10.2308		37.7128	17.0437	0.451933	-1.14582
HGLibA_28565	hsa-mir-6833	12.0714	12.6125	4.33755	6.82053		12.342	5.57904	0.452037	-1.14549
HGLibA_31898	KIAA0232	48.2858	9.80976	15.1814	11.0834		29.0478	13.1324	0.452096	-1.1453
HGLibA_36319	MEX3B	20.9238	7.00697	3.25316	9.37823		13.9654	6.31569	0.452239	-1.14484
HGLibA_44889	POLR2K	17.7048	12.6125	4.33755	9.37823		15.1587	6.85789	0.452407	-1.14431
HGLibA_39386	NLRP1	41.8477	74.2739	18.4346	34.1026		58.0608	26.2686	0.452433	-1.14422
HGLibA_48320	RGPD3	4.82858	5.60558	2.16877	2.5577		5.21708	2.36324	0.452981	-1.14248
HGLibA_45243	PPIP5K1	4.82858	5.60558	2.16877	2.5577		5.21708	2.36324	0.452981	-1.14248
HGLibA_33028	KRTAP3-1	16.9	15.4153	8.6751	5.96796		16.1577	7.32153	0.45313	-1.142
HGLibA_09222	CES2	31.3858	44.8446	26.0253	8.52566		38.1152	17.2755	0.453244	-1.14164
HGLibA_31063	ITGB1BP2	20.9238	25.2251	14.097	6.82053		23.0745	10.4588	0.453262	-1.14158
HGLibA_23400	hsa-mir-24-2	18.5095	39.239	10.8439	15.3462		28.8743	13.095	0.453519	-1.14077
HGLibA_06381	C5orf38	47.481	60.26	29.2785	19.609		53.8705	24.4437	0.45375	-1.14003
HGLibA_20167	GPT2	17.7048	22.4223	5.42194	12.7885		20.0635	9.10521	0.453819	-1.13981
HGLibA_03999	B3GNT7	11.2667	26.6265	8.6751	8.52566		18.9466	8.60038	0.453928	-1.13947
HGLibA_13696	DNMBP	94.962	64.4641	31.4472	40.9232		79.7131	36.1852	0.453943	-1.13942
HGLibA_01322	AHSP	39.4334	39.239	19.519	16.1988		39.3362	17.8589	0.454006	-1.13922
HGLibA_23022	hsa-mir-181b-1	26.5572	35.0349	15.1814	12.7885		30.796	13.985	0.454116	-1.13887
HGLibA_22710	hsa-mir-1295a	25.7524	46.246	17.3502	15.3462		35.9992	16.3482	0.454126	-1.13883
HGLibA_00121	ABCA7	20.9238	40.6404	15.1814	12.7885		30.7821	13.985	0.454321	-1.13822
HGLibA_46448	PSMD13	4.02381	15.4153	5.42194	3.41026		9.71958	4.4161	0.454351	-1.13812
HGLibA_32399	KLHDC8A	32.9953	29.4293	1.08439	27.2821		31.2123	14.1833	0.454413	-1.13793
HGLibA_42239	PACRGL	21.7286	42.0418	11.9283	17.0513		31.8852	14.4898	0.454436	-1.13785
HGLibA_27148	hsa-mir-549a	65.1858	117.717	49.8818	33.2501		91.4515	41.5659	0.454514	-1.1376
HGLibA_50372	SCYL1	100.595	81.2809	47.713	34.9552		90.9381	41.3341	0.45453	-1.13755
HGLibA_23158	hsa-mir-197	4.82858	4.20418	3.25316	0.852566		4.51638	2.05286	0.454537	-1.13753
HGLibA_08739	CDK15	11.2667	30.8307	9.75949	9.37823		21.0487	9.56886	0.454606	-1.13731
HGLibA_37577	MT1G	16.9	11.2112	11.9283	0.852566		14.0556	6.39041	0.454653	-1.13716
HGLibA_35821	MBTD1	70.0144	30.8307	27.1097	18.7565		50.4225	22.9331	0.454818	-1.13664
HGLibA_19819	GPM6A	73.2334	72.8725	35.7848	30.6924		73.053	33.2386	0.454993	-1.13608
HGLibA_37542	MST1	31.3858	15.4153	11.9283	9.37823		23.4005	10.6532	0.455256	-1.13525
HGLibA_19255	GLI4	69.2096	49.0488	32.5316	21.3142		59.1292	26.9229	0.455323	-1.13504
HGLibA_07164	CAPN2	24.9477	56.0558	13.0126	23.8719		40.5017	18.4423	0.455345	-1.13497
HGLibA_43211	PDLIM7	8.04763	4.20418	2.16877	3.41026		6.12591	2.78952	0.455364	-1.13491
HGLibA_23754	hsa-mir-3157	100.595	128.928	58.5569	46.0386		114.762	52.2977	0.455707	-1.13382
HGLibA_47446	RALGAPA2	29.7762	79.8795	30.3628	19.609		54.8279	24.9859	0.455716	-1.13379
HGLibA_58058	TNFRSF19	29.7762	22.4223	7.59071	16.1988		26.0993	11.8947	0.45575	-1.13369
HGLibA_33158	KTI12	44.262	77.0767	31.4472	23.8719		60.6693	27.6595	0.455907	-1.13319
HGLibA_13424	DMRT3	93.3525	100.9	43.3755	45.186		97.1264	44.2808	0.455908	-1.13318
HGLibA_59662	TWIST1	358.924	413.411	188.683	163.693		386.168	176.188	0.456247	-1.13211
HGLibA_12433	DCAF16	72.4287	113.513	37.9536	46.8911		92.9708	42.4223	0.456298	-1.13195
HGLibA_58355	TP53I3	31.3858	50.4502	15.1814	22.1667		40.918	18.6741	0.456378	-1.1317
HGLibA_35995	MDP1	7.24287	18.2181	6.50632	5.1154		12.7305	5.81086	0.456452	-1.13146
HGLibA_20306	GRIN2C	2.41429	4.20418	2.16877	0.852566		3.30924	1.51067	0.456501	-1.13131
HGLibA_58159	TNNI1	2.41429	4.20418	2.16877	0.852566		3.30924	1.51067	0.456501	-1.13131
HGLibA_18454	GAGE12H	2.41429	4.20418	2.16877	0.852566		3.30924	1.51067	0.456501	-1.13131
HGLibA_42878	PCF11	2.41429	4.20418	2.16877	0.852566		3.30924	1.51067	0.456501	-1.13131
HGLibA_36442	MGAT5B	32.1905	7.00697	11.9283	5.96796		19.5987	8.94811	0.456566	-1.13111
HGLibA_46723	PTPN12	81.2811	102.302	53.135	30.6924		91.7914	41.9137	0.456619	-1.13094
HGLibA_57266	TMEM14A	17.7048	46.246	13.0126	16.1988		31.9754	14.6057	0.456779	-1.13043
HGLibA_29307	hsa-mir-892b	60.3572	70.0697	31.4472	28.1347		65.2135	29.791	0.456822	-1.1303
HGLibA_33345	LAT	66.7953	107.907	30.3628	49.4488		87.3513	39.9058	0.456843	-1.13023
HGLibA_00415	ACCSL	56.3334	82.6823	37.9536	25.577		69.5078	31.7653	0.457003	-1.12973
HGLibA_25159	hsa-mir-4430	12.8762	21.0209	8.6751	6.82053		16.9486	7.74781	0.457137	-1.1293
HGLibA_28285	hsa-mir-6767	19.3143	19.6195	7.59071	10.2308		19.4669	8.91075	0.457738	-1.12741
HGLibA_64375	ZYX	10.4619	15.4153	7.59071	4.26283		12.9386	5.92677	0.458068	-1.12637
HGLibA_15415	ERBB2IP	49.8953	29.4293	18.4346	17.9039		39.6623	18.1692	0.458099	-1.12627
HGLibA_28330	hsa-mir-6776	4.82858	16.8167	6.50632	3.41026		10.8227	4.95829	0.45814	-1.12614
HGLibA_17627	FLJ27352	25.7524	28.0279	7.59071	17.0513		26.8902	12.321	0.458198	-1.12596
HGLibA_19868	GPR119	36.2143	47.6474	16.2658	22.1667		41.9309	19.2163	0.458284	-1.12568
HGLibA_56672	THPO	51.5048	54.6544	28.1941	20.4616		53.0796	24.3278	0.458327	-1.12555
HGLibA_35306	MAK16	40.2381	53.253	13.0126	29.8398		46.7456	21.4262	0.458359	-1.12545
HGLibA_03934	AZI1	13.681	19.6195	7.59071	7.6731		16.6502	7.6319	0.458366	-1.12543
HGLibA_39849	NQO1	29.7762	18.2181	15.1814	6.82053		23.9972	11.001	0.458428	-1.12523
HGLibA_12270	DAB2IP	20.1191	14.0139	5.42194	10.2308		17.0665	7.82637	0.45858	-1.12475
HGLibA_60165	UGT1A1	16.9	14.0139	6.50632	7.6731		15.457	7.08971	0.458674	-1.12446
HGLibA_20810	HADHB	3.21905	14.0139	1.08439	6.82053		8.6165	3.95246	0.458708	-1.12435
HGLibA_13307	DKKL1	30.581	28.0279	14.097	12.7885		29.3044	13.4428	0.458728	-1.12429
HGLibA_58574	TRAM1L1	50.7001	44.8446	21.6877	22.1667		47.7723	21.9272	0.458994	-1.12345
HGLibA_30905	IRGQ	12.0714	7.00697	1.08439	7.6731		9.53921	4.37874	0.459026	-1.12335
HGLibA_36626	MKLN1	46.6763	33.6335	24.9409	11.9359		40.1549	18.4384	0.459183	-1.12286
HGLibA_08977	CECR2	61.162	61.6614	32.5316	23.8719		61.4117	28.2017	0.459224	-1.12273
HGLibA_34889	LTBR	175.438	107.907	70.4852	59.6796		141.673	65.0824	0.459385	-1.12222
HGLibA_27819	hsa-mir-631	101.4	110.71	41.2067	56.2694		106.055	48.738	0.459554	-1.12169
HGLibA_46903	PVR	36.2143	26.6265	19.519	9.37823		31.4204	14.4486	0.459848	-1.12077
HGLibA_49214	RPL28	11.2667	18.2181	7.59071	5.96796		14.7424	6.77934	0.459853	-1.12076
HGLibA_19918	GPR146	10.4619	12.6125	9.75949	0.852566		11.5372	5.30603	0.459905	-1.12059
HGLibA_50226	SCGN	47.481	53.253	29.2785	17.0513		50.367	23.1649	0.459922	-1.12054
HGLibA_39811	NPS	23.3381	19.6195	8.6751	11.0834		21.4788	9.87923	0.459952	-1.12044
HGLibA_23764	hsa-mir-3159	50.7001	35.0349	24.9409	14.4936		42.8675	19.7173	0.459959	-1.12042
HGLibA_59440	TTC7B	25.7524	22.4223	11.9283	10.2308		24.0874	11.0795	0.459973	-1.12038
HGLibA_50352	SCT	8.04763	14.0139	7.59071	2.5577		11.0308	5.0742	0.460004	-1.12028
HGLibA_49241	RPL36	3.21905	12.6125	2.16877	5.1154		7.9158	3.64209	0.460103	-1.11997
HGLibA_43707	PHLDA2	62.7715	78.4781	24.9409	40.0706		70.6248	32.5058	0.46026	-1.11948
HGLibA_33669	LGALS9	44.262	68.6683	23.8565	28.1347		56.4651	25.9956	0.460383	-1.11909
HGLibA_48498	RHOV	55.5286	98.0976	35.7848	34.9552		76.8131	35.37	0.460468	-1.11883
HGLibA_43923	PIK3CB	19.3143	30.8307	4.33755	18.7565		25.0725	11.547	0.460545	-1.11859
HGLibA_33762	LIF	27.3619	26.6265	8.6751	16.1988		26.9942	12.4369	0.460726	-1.11802
HGLibA_49357	RPS12	28.9715	28.0279	15.1814	11.0834		28.4997	13.1324	0.460791	-1.11782
HGLibA_22452	hsa-mir-1250	8.85239	9.80976	4.33755	4.26283		9.33108	4.30019	0.460846	-1.11764
HGLibA_55285	SYNGR3	10.4619	32.2321	16.2658	3.41026		21.347	9.83804	0.460863	-1.11759
HGLibA_47402	RADIL	8.85239	1.40139	2.16877	2.5577		5.12689	2.36324	0.460949	-1.11732
HGLibA_25000	hsa-mir-4309	49.0905	49.0488	28.1941	17.0513		49.0697	22.6227	0.461032	-1.11706
HGLibA_58462	TPR	15.2905	8.40837	3.25316	7.6731		11.8494	5.46313	0.461046	-1.11702
HGLibA_33977	LMLN	13.681	18.2181	13.0126	1.70513		15.9495	7.35889	0.461385	-1.11596
HGLibA_56166	TCTN3	21.7286	26.6265	8.6751	13.6411		24.1775	11.1581	0.461506	-1.11558
HGLibA_02640	AREG	66.7953	49.0488	22.7721	30.6924		57.9221	26.7323	0.461521	-1.11553
HGLibA_61027	VPS13D	45.8715	71.4711	26.0253	28.1347		58.6713	27.08	0.461554	-1.11543
HGLibA_02662	ARFGAP1	102.205	40.6404	17.3502	48.5963		71.4227	32.9732	0.461663	-1.11509
HGLibA_54552	ST6GALNAC1	77.2572	78.4781	41.2067	30.6924		77.8677	35.9496	0.461675	-1.11505
HGLibA_03185	ASAH1	25.7524	22.4223	4.33755	17.9039		24.0874	11.1207	0.461683	-1.11503
HGLibA_22623	hsa-mir-1279	61.162	109.309	53.135	25.577		85.2354	39.356	0.461733	-1.11487
HGLibA_62572	ZFYVE26	45.0667	51.8516	26.0253	18.7565		48.4592	22.3909	0.462057	-1.11386
HGLibA_35004	LYPD2	53.9191	21.0209	18.4346	16.1988		37.47	17.3167	0.462147	-1.11358
HGLibA_01678	ALOX12B	144.053	123.323	71.5696	52.0065		133.688	61.7881	0.462182	-1.11347
HGLibA_27112	hsa-mir-548q	15.2905	7.00697	4.33755	5.96796		11.1487	5.15276	0.462183	-1.11346
HGLibA_52302	SLC35F6	49.8953	47.6474	19.519	25.577		48.7714	22.548	0.46232	-1.11304
HGLibA_23922	hsa-mir-3193	14.4857	36.4363	6.50632	17.0513		25.461	11.7788	0.462622	-1.11209
HGLibA_05600	C17orf98	16.0953	29.4293	10.8439	10.2308		22.7623	10.5373	0.46293	-1.11113
HGLibA_23966	hsa-mir-3201	31.3858	35.0349	16.2658	14.4936		33.2103	15.3797	0.463101	-1.1106
HGLibA_61694	WRB	6.4381	5.60558	2.16877	3.41026		6.02184	2.78952	0.463234	-1.11019
HGLibA_36584	MIPOL1	56.3334	74.2739	23.8565	36.6603		65.3037	30.2584	0.46335	-1.10983
HGLibA_20067	GPR63	49.0905	81.2809	31.4472	28.9872		65.1857	30.2172	0.463556	-1.10918
HGLibA_63963	ZNF750	9.65716	22.4223	9.75949	5.1154		16.0397	7.43744	0.463689	-1.10877
HGLibA_36885	MOB3B	28.1667	19.6195	11.9283	10.2308		23.8931	11.0795	0.463712	-1.1087
HGLibA_43039	PDCL2	7.24287	23.8237	7.59071	6.82053		15.5333	7.20562	0.463883	-1.10817
HGLibA_24641	hsa-mir-3928	59.5525	105.105	30.3628	46.0386		82.3285	38.2007	0.464003	-1.10779
HGLibA_21931	HOXB2	8.85239	7.00697	6.50632	0.852566		7.92968	3.67945	0.464009	-1.10777
HGLibA_65021	NonTargetingControlGuideForHuman_0638	11.2667	26.6265	6.50632	11.0834		18.9466	8.79484	0.464191	-1.10721
HGLibA_20559	GTF2H4	12.8762	16.8167	8.6751	5.1154		14.8465	6.89525	0.464437	-1.10645
HGLibA_09587	CHRNA9	83.6954	33.6335	23.8565	30.6924		58.6644	27.2745	0.464923	-1.10494
HGLibA_22586	hsa-mir-1273a	13.681	16.8167	6.50632	7.6731		15.2489	7.08971	0.464934	-1.1049
HGLibA_01390	AK6	9.65716	7.00697	4.33755	3.41026		8.33206	3.87391	0.46494	-1.10488
HGLibA_59230	TSPAN6	57.9429	127.527	44.4599	41.7757		92.7349	43.1178	0.464958	-1.10483
HGLibA_21267	HHIPL2	33.8	64.4641	30.3628	15.3462		49.1321	22.8545	0.465165	-1.10419
HGLibA_16281	FAM174A	40.2381	58.8586	28.1941	17.9039		49.5484	23.049	0.465182	-1.10413
HGLibA_36821	MMP3	51.5048	63.0627	26.0253	27.2821		57.2838	26.6537	0.465292	-1.10379
HGLibA_38205	MYRF	7.24287	8.40837	2.16877	5.1154		7.82562	3.64209	0.465406	-1.10344
HGLibA_15662	ETV5	47.481	72.8725	34.7004	21.3142		60.1768	28.0073	0.465417	-1.1034
HGLibA_36158	MEIS1	95.7668	114.914	52.0506	46.0386		105.341	49.0446	0.465581	-1.1029
HGLibA_11415	CSPG4	82.8906	71.4711	53.135	18.7565		77.1808	35.9457	0.465734	-1.10242
HGLibA_07064	CAMK1G	116.691	103.703	45.5443	57.1219		110.197	51.3331	0.465831	-1.10212
HGLibA_23086	hsa-mir-1909	6.4381	4.20418	3.25316	1.70513		5.32114	2.47915	0.465905	-1.10189
HGLibA_61096	VPS53	49.0905	42.0418	15.1814	27.2821		45.5662	21.2318	0.465955	-1.10174
HGLibA_52714	SLC9A8	21.7286	4.20418	8.6751	3.41026		12.9664	6.04268	0.466026	-1.10152
HGLibA_41216	OR4A47	75.6477	43.4432	32.5316	23.0193		59.5455	27.7755	0.466458	-1.10018
HGLibA_37726	MTMR8	53.1144	84.0837	28.1941	35.8078		68.599	32.0009	0.466493	-1.10007
HGLibA_36228	METRNL	20.9238	35.0349	18.4346	7.6731		27.9793	13.0538	0.466553	-1.09989
HGLibA_46812	PTPRN2	40.2381	21.0209	14.097	14.4936		30.6295	14.2953	0.466717	-1.09938
HGLibA_11016	CPSF7	77.2572	81.2809	39.0379	34.9552		79.2691	36.9966	0.466722	-1.09937
HGLibA_48690	RNASE2	24.1429	36.4363	20.6034	7.6731		30.2896	14.1382	0.466769	-1.09922
HGLibA_26155	hsa-mir-4751	19.3143	11.2112	10.8439	3.41026		15.2627	7.12707	0.466959	-1.09863
HGLibA_00122	ABCA7	52.3096	71.4711	27.1097	30.6924		61.8904	28.901	0.466972	-1.09859
HGLibA_32247	KIF6	88.5239	138.738	37.9536	68.2053		113.631	53.0794	0.467121	-1.09813
HGLibA_35283	MAGI1	24.9477	51.8516	16.2658	19.609		38.3996	17.9374	0.467125	-1.09812
HGLibA_03133	ARSD	8.04763	14.0139	4.33755	5.96796		11.0308	5.15276	0.467125	-1.09812
HGLibA_48933	RNF223	29.7762	42.0418	17.3502	16.1988		35.909	16.7745	0.467138	-1.09808
HGLibA_21389	HIST1H2AG	18.5095	35.0349	17.3502	7.6731		26.7722	12.5116	0.467337	-1.09746
HGLibA_10295	CNKSR1	72.4287	158.358	49.8818	57.9745		115.393	53.9282	0.467343	-1.09745
HGLibA_49093	RPA3	34.6048	28.0279	17.3502	11.9359		31.3163	14.6431	0.467585	-1.0967
HGLibA_26281	hsa-mir-4780	50.7001	30.8307	10.8439	27.2821		40.7654	19.063	0.467627	-1.09657
HGLibA_49617	RSPH10B2	5.63334	18.2181	4.33755	6.82053		11.9257	5.57904	0.467815	-1.09599
HGLibA_24833	hsa-mir-4268	26.5572	86.8864	24.9409	28.1347		56.7218	26.5378	0.467859	-1.09586
HGLibA_50474	SEC13	13.681	4.20418	3.25316	5.1154		8.94258	4.18428	0.467905	-1.09571
HGLibA_38458	NAT14	14.4857	22.4223	13.0126	4.26283		18.454	8.63774	0.468068	-1.09521
HGLibA_37907	MXI1	48.2858	51.8516	23.8565	23.0193		50.0687	23.4379	0.468115	-1.09507
HGLibA_41776	OR7G3	57.1382	79.8795	36.8692	27.2821		68.5088	32.0756	0.468197	-1.09481
HGLibA_25457	hsa-mir-4497	21.7286	22.4223	13.0126	7.6731		22.0755	10.3429	0.468524	-1.09381
HGLibA_63547	ZNF566	30.581	26.6265	9.75949	17.0513		28.6037	13.4054	0.468659	-1.09339
HGLibA_20479	GSTM3	37.8239	50.4502	14.097	27.2821		44.137	20.6896	0.468758	-1.09309
HGLibA_30796	IQCF3	29.7762	43.4432	13.0126	21.3142		36.6097	17.1634	0.468821	-1.09289
HGLibA_23680	hsa-mir-3142	112.667	128.928	55.3038	57.9745		120.798	56.6391	0.468876	-1.09272
HGLibA_32995	KRTAP21-1	115.886	169.569	63.9789	69.9104		142.727	66.9446	0.469039	-1.09222
HGLibA_22028	HPDL	74.0382	77.0767	32.5316	38.3655		75.5574	35.4485	0.46916	-1.09185
HGLibA_17685	FLYWCH2	45.8715	78.4781	33.616	24.7244		62.1748	29.1702	0.469165	-1.09183
HGLibA_09774	CKM	38.6286	63.0627	23.8565	23.8719		50.8457	23.8642	0.469345	-1.09128
HGLibA_45502	PPP5D1	58.7477	57.4572	23.8565	30.6924		58.1024	27.2745	0.46942	-1.09105
HGLibA_49351	RPS10-NUDT3	16.0953	21.0209	9.75949	7.6731		18.5581	8.71629	0.469676	-1.09026
HGLibA_57966	TMTC4	61.162	28.0279	20.6034	21.3142		44.5949	20.9588	0.469981	-1.08933
HGLibA_21926	HOXB1	16.9	35.0349	6.50632	17.9039		25.9674	12.2051	0.470016	-1.08922
HGLibA_51778	SLC18A2	72.4287	127.527	48.7974	45.186		99.9778	46.9917	0.470022	-1.0892
HGLibA_57654	TMEM31	20.9238	25.2251	9.75949	11.9359		23.0745	10.8477	0.470117	-1.08891
HGLibA_53045	SMIM4	51.5048	50.4502	36.8692	11.0834		50.9775	23.9763	0.47033	-1.08825
HGLibA_58790	TRIM43	40.2381	54.6544	17.3502	27.2821		47.4463	22.3162	0.470346	-1.08821
HGLibA_04077	BAG2	14.4857	8.40837	6.50632	4.26283		11.447	5.38458	0.47039	-1.08807
HGLibA_24123	hsa-mir-361	30.581	30.8307	19.519	9.37823		30.7058	14.4486	0.470549	-1.08758
HGLibA_31212	JAKMIP2	20.9238	51.8516	20.6034	13.6411		36.3877	17.1222	0.470549	-1.08758
HGLibA_11640	CTNNA2	0.804763	5.60558	2.16877	0.852566		3.20517	1.51067	0.471323	-1.08521
HGLibA_38801	NDUFB2	16.9	11.2112	2.16877	11.0834		14.0556	6.62607	0.471419	-1.08492
HGLibA_49549	RRN3	55.5286	63.0627	30.3628	25.577		59.2957	27.9699	0.471702	-1.08405
HGLibA_62749	ZNF132	85.3049	75.6753	28.1941	47.7437		80.4901	37.9689	0.471721	-1.08399
HGLibA_61942	YEATS2	16.9	26.6265	4.33755	16.1988		21.7633	10.2682	0.471811	-1.08372
HGLibA_44846	POLR1D	70.0144	67.2669	23.8565	40.9232		68.6407	32.3898	0.471876	-1.08352
HGLibA_53131	SMUG1	38.6286	46.246	11.9283	28.1347		42.4373	20.0315	0.472025	-1.08307
HGLibA_36458	MGRN1	11.2667	8.40837	7.59071	1.70513		9.83752	4.64792	0.472469	-1.08171
HGLibA_61193	VWA3B	99.7906	88.2878	48.7974	40.0706		94.0392	44.434	0.472505	-1.0816
HGLibA_60721	UTP14A	12.0714	26.6265	9.75949	8.52566		19.349	9.14257	0.47251	-1.08158
HGLibA_51183	SH2D3C	132.786	126.125	61.8101	60.5322		129.456	61.1711	0.472526	-1.08154
HGLibA_03586	ATP1A3	70.8191	127.527	47.713	46.0386		99.173	46.8758	0.472667	-1.0811
HGLibA_26122	hsa-mir-4743	22.5334	21.0209	8.6751	11.9359		21.7771	10.3055	0.473226	-1.0794
HGLibA_20046	GPR50	70.0144	65.8655	33.616	30.6924		67.94	32.1542	0.473274	-1.07925
HGLibA_04208	BBS10	12.8762	30.8307	13.0126	7.6731		21.8534	10.3429	0.473283	-1.07922
HGLibA_49198	RPL24	12.0714	18.2181	3.25316	11.0834		15.1448	7.16826	0.473315	-1.07913
HGLibA_14556	EFCAB9	3.21905	18.2181	7.59071	2.5577		10.7186	5.0742	0.473402	-1.07886
HGLibA_36733	MLXIPL	98.9858	137.337	60.7257	51.154		118.161	55.9398	0.473419	-1.07881
HGLibA_20028	GPR35	50.7001	47.6474	18.4346	28.1347		49.1737	23.2846	0.473518	-1.07851
HGLibA_25996	hsa-mir-4710	10.4619	12.6125	3.25316	7.6731		11.5372	5.46313	0.473522	-1.0785
HGLibA_08048	CCM2L	43.4572	89.6892	35.7848	27.2821		66.5732	31.5334	0.473666	-1.07806
HGLibA_18556	GALNT3	19.3143	19.6195	6.50632	11.9359		19.4669	9.22113	0.473682	-1.07801
HGLibA_58275	TOP1	37.0191	36.4363	3.25316	31.5449		36.7277	17.3991	0.473731	-1.07786
HGLibA_56712	THY1	44.262	37.8376	18.4346	20.4616		41.0498	19.4481	0.473768	-1.07775
HGLibA_37991	MYH1	21.7286	22.4223	14.097	6.82053		22.0755	10.4588	0.473774	-1.07773
HGLibA_33926	LITAF	46.6763	53.253	14.097	33.2501		49.9646	23.6736	0.473806	-1.07763
HGLibA_21077	HEATR5B	17.7048	14.0139	6.50632	8.52566		15.8594	7.51599	0.473915	-1.0773
HGLibA_11806	CUX2	83.6954	95.2948	49.8818	34.9552		89.4951	42.4185	0.473976	-1.07711
HGLibA_55136	SUSD2	15.2905	18.2181	6.50632	9.37823		16.7543	7.94228	0.474044	-1.07691
HGLibA_46456	PSMD3	15.2905	18.2181	6.50632	9.37823		16.7543	7.94228	0.474044	-1.07691
HGLibA_63075	ZNF318	189.924	187.787	87.8354	91.2246		188.855	89.53	0.474066	-1.07684
HGLibA_55288	SYNGR4	30.581	33.6335	22.7721	7.6731		32.1072	15.2226	0.474118	-1.07668
HGLibA_08394	CD46	115.081	127.527	71.5696	43.4809		121.304	57.5252	0.474224	-1.07636
HGLibA_25275	hsa-mir-4454	9.65716	7.00697	1.08439	6.82053		8.33206	3.95246	0.474367	-1.07592
HGLibA_19991	GPR183	57.9429	85.4851	15.1814	52.8591		71.714	34.0203	0.474388	-1.07586
HGLibA_32380	KLHDC10	31.3858	47.6474	23.8565	13.6411		39.5166	18.7488	0.474454	-1.07566
HGLibA_02814	ARHGEF11	22.5334	33.6335	13.0126	13.6411		28.0834	13.3269	0.474545	-1.07538
HGLibA_18740	GBP5	33.8	23.8237	16.2658	11.0834		28.8119	13.6746	0.474616	-1.07517
HGLibA_21888	HORMAD1	34.6048	33.6335	11.9283	20.4616		34.1191	16.1949	0.474658	-1.07504
HGLibA_29025	hsa-mir-7845	41.8477	58.8586	28.1941	19.609		50.3531	23.9015	0.474679	-1.07498
HGLibA_26244	hsa-mir-4772	20.1191	28.0279	15.1814	7.6731		24.0735	11.4273	0.474682	-1.07497
HGLibA_15634	ETNK2	20.1191	28.0279	15.1814	7.6731		24.0735	11.4273	0.474682	-1.07497
HGLibA_26584	hsa-mir-5093	14.4857	12.6125	4.33755	8.52566		13.5491	6.43161	0.474687	-1.07495
HGLibA_64647	NonTargetingControlGuideForHuman_0264	28.1667	56.0558	19.519	20.4616		42.1112	19.9903	0.474702	-1.07491
HGLibA_28625	hsa-mir-6850	76.4525	25.2251	30.3628	17.9039		50.8388	24.1334	0.474704	-1.0749
HGLibA_02465	APOB	47.481	47.6474	23.8565	21.3142		47.5642	22.5853	0.474839	-1.07449
HGLibA_18678	GATA5	18.5095	32.2321	13.0126	11.0834		25.3708	12.048	0.474877	-1.07438
HGLibA_44617	PMPCB	32.1905	11.2112	8.6751	11.9359		21.7008	10.3055	0.47489	-1.07433
HGLibA_45378	PPP1R35	74.843	50.4502	27.1097	32.3975		62.6466	29.7536	0.474944	-1.07417
HGLibA_39513	NNT	7.24287	1.40139	3.25316	0.852566		4.32213	2.05286	0.474966	-1.0741
HGLibA_28624	hsa-mir-6849	9.65716	42.0418	15.1814	9.37823		25.8495	12.2798	0.475051	-1.07385
HGLibA_29194	hsa-mir-8074	20.9238	25.2251	10.8439	11.0834		23.0745	10.9636	0.475141	-1.07357
HGLibA_23080	hsa-mir-1908	6.4381	22.4223	4.33755	9.37823		14.4302	6.85789	0.475245	-1.07326
HGLibA_03484	ATG3	12.8762	21.0209	7.59071	8.52566		16.9486	8.05819	0.47545	-1.07264
HGLibA_14133	DUSP11	47.481	64.4641	21.6877	31.5449		55.9726	26.6163	0.475525	-1.07241
HGLibA_49470	RPS6KC1	41.0429	63.0627	28.1941	21.3142		52.0528	24.7541	0.475557	-1.07231
HGLibA_39934	NRARP	35.4096	36.4363	16.2658	17.9039		35.9229	17.0848	0.475598	-1.07219
HGLibA_36953	MORN1	49.8953	43.4432	16.2658	28.1347		46.6693	22.2002	0.475693	-1.0719
HGLibA_37265	MRPL40	23.3381	43.4432	13.0126	18.7565		33.3907	15.8846	0.475718	-1.07182
HGLibA_44148	PKP4	21.7286	33.6335	19.519	6.82053		27.681	13.1698	0.475768	-1.07167
HGLibA_44546	PLXNA1	5.63334	5.60558	1.08439	4.26283		5.61946	2.67361	0.475777	-1.07164
HGLibA_23896	hsa-mir-3186	74.0382	49.0488	22.7721	35.8078		61.5435	29.29	0.475923	-1.0712
HGLibA_12283	DACT2	11.2667	15.4153	7.59071	5.1154		13.341	6.35305	0.476205	-1.07035
HGLibA_35722	MATN3	11.2667	15.4153	7.59071	5.1154		13.341	6.35305	0.476205	-1.07035
HGLibA_10919	CPEB2	60.3572	54.6544	36.8692	17.9039		57.5058	27.3865	0.476239	-1.07024
HGLibA_25078	hsa-mir-4325	8.04763	12.6125	2.16877	7.6731		10.3301	4.92094	0.476369	-1.06985
HGLibA_06550	C7orf50	122.324	220.019	88.9198	74.1733		171.171	81.5465	0.476403	-1.06975
HGLibA_13081	DGKQ	102.205	130.33	71.5696	39.218		116.267	55.3938	0.476435	-1.06965
HGLibA_31807	KDM4E	127.153	95.2948	41.2067	64.795		111.224	53.0009	0.476525	-1.06938
HGLibA_46819	PTPRR	22.5334	28.0279	13.0126	11.0834		25.2806	12.048	0.476571	-1.06924
HGLibA_48485	RHOJ	42.6524	35.0349	9.75949	27.2821		38.8436	18.5208	0.476804	-1.06853
HGLibA_12564	DCUN1D1	42.6524	43.4432	20.6034	20.4616		43.0478	20.5325	0.476969	-1.06803
HGLibA_35105	MAATS1	16.0953	26.6265	7.59071	12.7885		21.3609	10.1896	0.477022	-1.06787
HGLibA_21723	HMGN3	99.7906	74.2739	45.5443	37.5129		87.0323	41.5286	0.477163	-1.06745
HGLibA_28574	hsa-mir-6836	21.7286	22.4223	10.8439	10.2308		22.0755	10.5373	0.477333	-1.06693
HGLibA_00237	ABHD11	31.3858	32.2321	18.4346	11.9359		31.8089	15.1853	0.47739	-1.06676
HGLibA_49585	RSAD1	57.9429	35.0349	28.1941	16.1988		46.4889	22.1964	0.477456	-1.06656
HGLibA_14629	EGFL8	32.1905	32.2321	16.2658	14.4936		32.2113	15.3797	0.477463	-1.06654
HGLibA_36704	MLLT3	19.3143	35.0349	9.75949	16.1988		27.1746	12.9791	0.47762	-1.06607
HGLibA_58062	TNFRSF1B	10.4619	9.80976	5.42194	4.26283		10.1358	4.84238	0.477749	-1.06568
HGLibA_24805	hsa-mir-4261	26.5572	26.6265	15.1814	10.2308		26.5918	12.7061	0.47782	-1.06546
HGLibA_28017	hsa-mir-657	96.5716	81.2809	58.5569	26.4296		88.9262	42.4932	0.477848	-1.06538
HGLibA_02598	AQP5	74.843	54.6544	30.3628	31.5449		64.7487	30.9539	0.478062	-1.06473
HGLibA_01411	AKAP12	59.5525	37.8376	18.4346	28.1347		48.6951	23.2846	0.478172	-1.0644
HGLibA_18283	FZD8	21.7286	16.8167	6.50632	11.9359		19.2727	9.22113	0.478456	-1.06354
HGLibA_48157	REST	217.286	214.413	112.776	93.7823		215.85	103.279	0.478478	-1.06348
HGLibA_11420	CSPP1	49.0905	33.6335	21.6877	17.9039		41.362	19.7958	0.478599	-1.06311
HGLibA_50045	SART3	56.3334	49.0488	20.6034	29.8398		52.6911	25.2216	0.478669	-1.0629
HGLibA_63914	ZNF720	15.2905	26.6265	14.097	5.96796		20.9585	10.0325	0.478684	-1.06285
HGLibA_53421	SOCS4	116.691	140.139	60.7257	62.2373		128.415	61.4815	0.478772	-1.06259
HGLibA_07800	CCDC53	30.581	70.0697	26.0253	22.1667		50.3254	24.096	0.478805	-1.06249
HGLibA_24458	hsa-mir-376a-1	35.4096	44.8446	16.2658	22.1667		40.1271	19.2163	0.478885	-1.06225
HGLibA_16724	FAM76B	20.9238	5.60558	7.59071	5.1154		13.2647	6.35305	0.478944	-1.06207
HGLibA_48188	REXO4	79.6715	98.0976	43.3755	41.7757		88.8846	42.5756	0.478999	-1.06191
HGLibA_43100	PDE6C	10.4619	7.00697	3.25316	5.1154		8.73445	4.18428	0.479055	-1.06174
HGLibA_61650	WNT2B	38.6286	58.8586	27.1097	19.609		48.7436	23.3594	0.479229	-1.06121
HGLibA_43487	PGAM2	28.1667	35.0349	26.0253	4.26283		31.6008	15.1441	0.479231	-1.06121
HGLibA_02724	ARHGAP20	12.8762	15.4153	7.59071	5.96796		14.1458	6.77934	0.479248	-1.06115
HGLibA_26844	hsa-mir-526a-1	90.1335	74.2739	45.5443	33.2501		82.2037	39.3972	0.479263	-1.06111
HGLibA_45045	POU2F1	41.8477	42.0418	20.6034	19.609		41.9448	20.1062	0.479349	-1.06085
HGLibA_53297	SNTG2	82.0858	50.4502	26.0253	37.5129		66.268	31.7691	0.479403	-1.06069
HGLibA_14618	EFTUD2	41.8477	77.0767	31.4472	25.577		59.4622	28.5121	0.4795	-1.0604
HGLibA_35489	MAP3K8	23.3381	36.4363	18.4346	10.2308		29.8872	14.3327	0.47956	-1.06022
HGLibA_04140	BANF1	21.7286	36.4363	10.8439	17.0513		29.0824	13.9476	0.479589	-1.06013
HGLibA_00601	ACTB	17.7048	7.00697	7.59071	4.26283		12.3559	5.92677	0.479672	-1.05988
HGLibA_64747	NonTargetingControlGuideForHuman_0364	65.9906	95.2948	39.0379	38.3655		80.6427	38.7017	0.479916	-1.05915
HGLibA_63278	ZNF436	55.5286	49.0488	31.4472	18.7565		52.2887	25.1018	0.480062	-1.05871
HGLibA_22688	hsa-mir-129-2	13.681	16.8167	8.6751	5.96796		15.2489	7.32153	0.480137	-1.05848
HGLibA_47519	RAP1GAP2	65.9906	93.8934	40.1223	36.6603		79.942	38.3913	0.48024	-1.05817
HGLibA_12432	DCAF16	70.8191	120.52	39.0379	52.8591		95.6695	45.9485	0.480284	-1.05804
HGLibA_43918	PIK3C3	24.1429	22.4223	13.0126	9.37823		23.2826	11.1954	0.48085	-1.05634
HGLibA_18051	FRS3	28.9715	54.6544	20.6034	19.609		41.8129	20.1062	0.480861	-1.05631
HGLibA_14805	EIF4A1	67.6001	60.26	20.6034	40.9232		63.93	30.7633	0.481202	-1.05528
HGLibA_33895	LIPE	45.0667	65.8655	30.3628	23.0193		55.4661	26.6911	0.481214	-1.05525
HGLibA_32066	KIAA1549	82.0858	106.506	49.8818	40.9232		94.2959	45.4025	0.48149	-1.05442
HGLibA_03302	ASIC2	30.581	68.6683	28.1941	19.609		49.6247	23.9015	0.481647	-1.05395
HGLibA_56967	TLX3	27.3619	50.4502	23.8565	13.6411		38.9061	18.7488	0.481899	-1.0532
HGLibA_06599	C8G	62.7715	68.6683	41.2067	22.1667		65.7199	31.6867	0.482148	-1.05245
HGLibA_13264	DIRC1	53.1144	43.4432	30.3628	16.1988		48.2788	23.2808	0.482216	-1.05225
HGLibA_31279	JRK	39.4334	32.2321	14.097	20.4616		35.8327	17.2793	0.482221	-1.05223
HGLibA_44424	PLEKHM1	2.41429	15.4153	4.33755	4.26283		8.91481	4.30019	0.482365	-1.0518
HGLibA_58178	TNNT3	31.3858	43.4432	17.3502	18.7565		37.4145	18.0533	0.482522	-1.05133
HGLibA_61251	WASH1	8.04763	11.2112	7.59071	1.70513		9.62939	4.64792	0.482681	-1.05086
HGLibA_65063	NonTargetingControlGuideForHuman_0680	25.7524	78.4781	28.1941	22.1667		52.1152	25.1804	0.483168	-1.0494
HGLibA_11408	CSNK2A3	57.1382	50.4502	23.8565	28.1347		53.7942	25.9956	0.483242	-1.04918
HGLibA_45148	PPCS	16.9	40.6404	18.4346	9.37823		28.7702	13.9064	0.483361	-1.04883
HGLibA_44063	PIWIL2	28.9715	70.0697	20.6034	27.2821		49.5206	23.9427	0.483491	-1.04844
HGLibA_53892	SPECC1	102.205	86.8864	48.7974	42.6283		94.5457	45.7129	0.4835	-1.04841
HGLibA_50950	SETD8	19.3143	2.80279	2.16877	8.52566		11.0586	5.34722	0.483537	-1.0483
HGLibA_57378	TMEM179B	15.2905	30.8307	8.6751	13.6411		23.0606	11.1581	0.483859	-1.04734
HGLibA_22025	HPD	48.2858	71.4711	23.8565	34.1026		59.8784	28.9796	0.483974	-1.047
HGLibA_06893	CACNA1G	53.1144	39.239	33.616	11.0834		46.1767	22.3497	0.484003	-1.04691
HGLibA_02683	ARFRP1	6.4381	12.6125	3.25316	5.96796		9.52533	4.61056	0.484032	-1.04683
HGLibA_32551	KLK6	92.5477	151.351	73.7383	44.3334		121.949	59.0359	0.484102	-1.04662
HGLibA_46576	PTDSS1	41.8477	49.0488	30.3628	13.6411		45.4482	22.002	0.48411	-1.04659
HGLibA_21409	HIST1H2AM	17.7048	21.0209	11.9283	6.82053		19.3629	9.3744	0.484143	-1.04649
HGLibA_00534	ACRBP	18.5095	26.6265	6.50632	15.3462		22.568	10.9263	0.484148	-1.04648
HGLibA_28590	hsa-mir-6840	161.757	133.132	73.7383	69.0579		147.445	71.3981	0.484236	-1.04622
HGLibA_27779	hsa-mir-621	33.8	25.2251	14.097	14.4936		29.5126	14.2953	0.484381	-1.04579
HGLibA_51870	SLC22A3	67.6001	33.6335	26.0253	23.0193		50.6168	24.5223	0.48447	-1.04552
HGLibA_02277	AOX1	20.1191	28.0279	5.42194	17.9039		24.0735	11.6629	0.484471	-1.04552
HGLibA_21766	HMX3	25.7524	65.8655	28.1941	16.1988		45.809	22.1964	0.484543	-1.0453
HGLibA_34797	LRWD1	61.162	33.6335	31.4472	14.4936		47.3977	22.9704	0.484631	-1.04504
HGLibA_21096	HECTD2	3.21905	7.00697	3.25316	1.70513		5.11301	2.47915	0.48487	-1.04433
HGLibA_25969	hsa-mir-4703	17.7048	29.4293	15.1814	7.6731		23.567	11.4273	0.484883	-1.04429
HGLibA_09418	CHEK1	9.65716	2.80279	4.33755	1.70513		6.22997	3.02134	0.484969	-1.04404
HGLibA_28949	hsa-mir-759	4.82858	1.40139	2.16877	0.852566		3.11499	1.51067	0.484969	-1.04404
HGLibA_03896	AVP	199.581	155.555	75.9071	96.34		177.568	86.1235	0.485017	-1.04389
HGLibA_41276	OR4F15	61.9668	61.6614	41.2067	18.7565		61.8141	29.9816	0.485029	-1.04386
HGLibA_43113	PDE7B	22.5334	25.2251	8.6751	14.4936		23.8792	11.5844	0.485123	-1.04358
HGLibA_46880	PURG	90.1335	84.0837	32.5316	52.0065		87.1086	42.2691	0.485246	-1.04321
HGLibA_18092	FSIP1	10.4619	22.4223	10.8439	5.1154		16.4421	7.97964	0.485317	-1.043
HGLibA_43406	PEX5	6.4381	21.0209	6.50632	6.82053		13.7295	6.66343	0.485336	-1.04294
HGLibA_57819	TMEM87A	148.881	63.0627	58.5569	44.3334		105.972	51.4452	0.48546	-1.04257
HGLibA_35754	MBD2	8.04763	22.4223	5.42194	9.37823		15.235	7.40008	0.48573	-1.04177
HGLibA_20011	GPR27	53.1144	58.8586	27.1097	27.2821		55.9865	27.1959	0.485759	-1.04169
HGLibA_42036	OTOS	62.7715	70.0697	34.7004	29.8398		66.4206	32.2701	0.485845	-1.04143
HGLibA_46449	PSMD13	29.7762	51.8516	26.0253	13.6411		40.8139	19.8332	0.485942	-1.04115
HGLibA_21474	HIST1H3G	29.7762	51.8516	26.0253	13.6411		40.8139	19.8332	0.485942	-1.04115
HGLibA_00431	ACER2	29.7762	32.2321	17.3502	12.7885		31.0042	15.0693	0.486043	-1.04084
HGLibA_45129	PPARD	40.2381	36.4363	10.8439	26.4296		38.3372	18.6367	0.486126	-1.0406
HGLibA_21652	HLCS	54.7239	43.4432	23.8565	23.8719		49.0836	23.8642	0.486195	-1.04039
HGLibA_14331	E4F1	13.681	19.6195	11.9283	4.26283		16.6502	8.09555	0.486212	-1.04034
HGLibA_11455	CST4	127.957	114.914	49.8818	68.2053		121.436	59.0436	0.486212	-1.04034
HGLibA_22271	hsa-mir-1181	24.1429	37.8376	17.3502	12.7885		30.9903	15.0693	0.486261	-1.0402
HGLibA_05013	BZW1	80.4763	112.112	55.3038	38.3655		96.2939	46.8346	0.486371	-1.03987
HGLibA_12947	DENND3	16.0953	21.0209	8.6751	9.37823		18.5581	9.02666	0.486401	-1.03978
HGLibA_31002	ITGA1	45.0667	96.6962	31.4472	37.5129		70.8815	34.4801	0.486447	-1.03965
HGLibA_29184	hsa-mir-8072	45.8715	70.0697	32.5316	23.8719		57.9706	28.2017	0.486483	-1.03954
HGLibA_36344	MFF	67.6001	79.8795	32.5316	39.218		73.7398	35.8748	0.486506	-1.03947
HGLibA_03945	B2M	19.3143	30.8307	18.4346	5.96796		25.0725	12.2013	0.48664	-1.03907
HGLibA_28903	hsa-mir-7155	134.395	135.935	76.9915	54.5642		135.165	65.7779	0.486647	-1.03905
HGLibA_54654	STARD5	10.4619	19.6195	8.6751	5.96796		15.0407	7.32153	0.486781	-1.03866
HGLibA_03510	ATHL1	32.9953	39.239	13.0126	22.1667		36.1172	17.5897	0.487017	-1.03795
HGLibA_00720	ADAD1	59.5525	39.239	21.6877	26.4296		49.3958	24.0586	0.487059	-1.03783
HGLibA_62958	ZNF251	75.6477	64.4641	28.1941	40.0706		70.0559	34.1323	0.487216	-1.03737
HGLibA_34467	LRIG2	44.262	65.8655	35.7848	17.9039		55.0637	26.8443	0.487514	-1.03649
HGLibA_52392	SLC39A14	23.3381	29.4293	8.6751	17.0513		26.3837	12.8632	0.487544	-1.0364
HGLibA_62156	ZBTB37	25.7524	39.239	20.6034	11.0834		32.4957	15.8434	0.487552	-1.03637
HGLibA_34899	LTK	32.1905	19.6195	6.50632	18.7565		25.905	12.6314	0.487604	-1.03622
HGLibA_50009	SAP30	38.6286	33.6335	17.3502	17.9039		36.131	17.627	0.487864	-1.03545
HGLibA_13395	DMBX1	106.229	110.71	56.3881	49.4488		108.469	52.9185	0.487865	-1.03544
HGLibA_39552	NOL3	37.8239	50.4502	26.0253	17.0513		44.137	21.5383	0.487987	-1.03508
HGLibA_49773	RWDD2B	42.6524	61.6614	22.7721	28.1347		52.1569	25.4534	0.488016	-1.035
HGLibA_17406	FGF3	45.0667	64.4641	22.7721	30.6924		54.7654	26.7323	0.488123	-1.03468
HGLibA_62427	ZEB2	15.2905	2.80279	5.42194	3.41026		9.04664	4.4161	0.488148	-1.03461
HGLibA_64675	NonTargetingControlGuideForHuman_0292	193.948	337.736	121.451	138.116		265.842	129.784	0.488198	-1.03446
HGLibA_49542	RRM2	103.01	67.2669	37.9536	45.186		85.1383	41.5698	0.488262	-1.03427
HGLibA_35281	MAGEL2	7.24287	14.0139	8.6751	1.70513		10.6284	5.19012	0.488325	-1.03409
HGLibA_49513	RRAGA	119.105	72.8725	47.713	46.0386		95.9887	46.8758	0.488347	-1.03402
HGLibA_14930	ELMO1	33.8	53.253	31.4472	11.0834		43.5265	21.2653	0.48856	-1.03339
HGLibA_24927	hsa-mir-4290	9.65716	16.8167	8.6751	4.26283		13.2369	6.46896	0.488705	-1.03296
HGLibA_02234	ANXA2R	14.4857	21.0209	5.42194	11.9359		17.7533	8.67893	0.488862	-1.0325
HGLibA_24423	hsa-mir-3714	78.8668	43.4432	32.5316	27.2821		61.155	29.9069	0.489034	-1.03199
HGLibA_23971	hsa-mir-3202-1	13.681	12.6125	4.33755	8.52566		13.1468	6.43161	0.489216	-1.03146
HGLibA_41601	OR5K2	164.976	166.766	69.4008	92.9297		165.871	81.1653	0.489327	-1.03113
HGLibA_47344	RAD17	11.2667	39.239	11.9283	12.7885		25.2529	12.3584	0.489385	-1.03096
HGLibA_28603	hsa-mir-6843	33.8	14.0139	9.75949	13.6411		23.907	11.7003	0.489408	-1.03089
HGLibA_48358	RGS17	100.595	99.499	47.713	50.3014		100.047	49.0072	0.489841	-1.02961
HGLibA_54751	STK17A	14.4857	5.60558	2.16877	7.6731		10.0457	4.92094	0.489857	-1.02957
HGLibA_50649	SEMA5B	122.324	114.914	65.0632	51.154		118.619	58.1086	0.489875	-1.02951
HGLibA_57663	TMEM37	13.681	15.4153	10.8439	3.41026		14.5482	7.12707	0.489895	-1.02946
HGLibA_48578	RIN1	63.5763	81.2809	36.8692	34.1026		72.4286	35.4859	0.489943	-1.02931
HGLibA_09390	CHD2	54.7239	11.2112	19.519	12.7885		32.9675	16.1537	0.489989	-1.02918
HGLibA_61231	WARS	60.3572	70.0697	47.713	16.1988		65.2135	31.9559	0.49002	-1.02909
HGLibA_46440	PSMD10	68.4049	120.52	42.2911	50.3014		94.4624	46.2963	0.490103	-1.02884
HGLibA_61005	VOPP1	11.2667	35.0349	18.4346	4.26283		23.1508	11.3487	0.490209	-1.02853
HGLibA_37997	MYH11	97.3763	163.963	53.135	75.0258		130.67	64.0804	0.4904	-1.02797
HGLibA_08822	CDKN1A	41.0429	30.8307	17.3502	17.9039		35.9368	17.627	0.490501	-1.02767
HGLibA_10624	COL9A2	26.5572	26.6265	18.4346	7.6731		26.5918	13.0538	0.490897	-1.02651
HGLibA_46119	PRR24	7.24287	11.2112	6.50632	2.5577		9.22701	4.53201	0.491168	-1.02571
HGLibA_54526	ST3GAL1	33.8	28.0279	18.4346	11.9359		30.914	15.1853	0.49121	-1.02559
HGLibA_53977	SPINK14	72.4287	51.8516	30.3628	30.6924		62.1401	30.5276	0.491271	-1.02541
HGLibA_22042	HPRT1	23.3381	37.8376	13.0126	17.0513		30.5879	15.032	0.491436	-1.02492
HGLibA_35409	MAP1LC3A	66.7953	98.0976	52.0506	28.9872		82.4465	40.5189	0.491457	-1.02486
HGLibA_20589	GTF3C4	46.6763	42.0418	20.6034	23.0193		44.359	21.8113	0.4917	-1.02415
HGLibA_07911	CCDC88B	61.162	81.2809	32.5316	37.5129		71.2214	35.0223	0.491738	-1.02404
HGLibA_54065	SPPL2B	16.0953	15.4153	8.6751	6.82053		15.7553	7.74781	0.491759	-1.02398
HGLibA_09751	CIZ1	68.4049	58.8586	33.616	28.9872		63.6317	31.3016	0.491919	-1.02351
HGLibA_49149	RPL11	49.0905	36.4363	17.3502	24.7244		42.7634	21.0373	0.491947	-1.02343
HGLibA_02707	ARHGAP12	49.8953	85.4851	32.5316	34.1026		67.6902	33.3171	0.4922	-1.02268
HGLibA_28909	hsa-mir-7157	61.9668	112.112	26.0253	59.6796		87.0391	42.8525	0.492336	-1.02229
HGLibA_43274	PDZD8	37.0191	63.0627	27.1097	22.1667		50.0409	24.6382	0.492361	-1.02221
HGLibA_25105	hsa-mir-4417	33.8	60.26	29.2785	17.0513		47.03	23.1649	0.492556	-1.02164
HGLibA_57023	TMA7	66.7953	103.703	37.9536	46.0386		85.2493	41.9961	0.492627	-1.02143
HGLibA_41800	OR8D2	88.5239	92.492	42.2911	46.8911		90.508	44.5911	0.492676	-1.02129
HGLibA_56599	THAP7	118.3	149.949	63.9789	68.2053		134.125	66.0921	0.492766	-1.02103
HGLibA_53287	SNTB1	14.4857	18.2181	7.59071	8.52566		16.3519	8.05819	0.492797	-1.02093
HGLibA_24665	hsa-mir-3938	40.2381	49.0488	30.3628	13.6411		44.6435	22.002	0.492837	-1.02082
HGLibA_07333	CASQ1	94.962	99.499	45.5443	50.3014		97.2305	47.9228	0.492879	-1.0207
HGLibA_07566	CCDC120	9.65716	25.2251	8.6751	8.52566		17.4411	8.60038	0.493109	-1.02002
HGLibA_24990	hsa-mir-4306	9.65716	26.6265	11.9283	5.96796		18.1418	8.94811	0.493231	-1.01966
HGLibA_28442	hsa-mir-6803	12.0714	32.2321	6.50632	15.3462		22.1518	10.9263	0.493246	-1.01962
HGLibA_62081	ZBED2	31.3858	54.6544	27.1097	15.3462		43.0201	21.2279	0.493443	-1.01905
HGLibA_24517	hsa-mir-378i	66.7953	105.105	37.9536	46.8911		85.95	42.4223	0.49357	-1.01867
HGLibA_00804	ADAMTS14	38.6286	22.4223	17.3502	12.7885		30.5255	15.0693	0.493665	-1.0184
HGLibA_58917	TRIOBP	41.8477	33.6335	22.7721	14.4936		37.7406	18.6329	0.49371	-1.01827
HGLibA_35134	MAD2L1	19.3143	40.6404	10.8439	18.7565		29.9774	14.8002	0.493711	-1.01826
HGLibA_16784	FAM89B	37.0191	39.239	20.6034	17.0513		38.1291	18.8273	0.493779	-1.01806
HGLibA_16845	FANCE	15.2905	29.4293	7.59071	14.4936		22.3599	11.0422	0.493838	-1.01789
HGLibA_07561	CCDC12	78.062	72.8725	33.616	40.9232		75.4673	37.2696	0.493851	-1.01785
HGLibA_01536	ALDH16A1	22.5334	33.6335	14.097	13.6411		28.0834	13.869	0.493852	-1.01785
HGLibA_21937	HOXB4	46.6763	72.8725	24.9409	34.1026		59.7744	29.5218	0.493887	-1.01775
HGLibA_27481	hsa-mir-582	16.0953	14.0139	9.75949	5.1154		15.0546	7.43744	0.494031	-1.01733
HGLibA_51164	SH2B2	196.362	175.174	88.9198	94.6348		185.768	91.7773	0.494042	-1.01729
HGLibA_30987	ISYNA1	73.2334	21.0209	18.4346	28.1347		47.1272	23.2846	0.494081	-1.01718
HGLibA_44727	PNRC2	83.6954	88.2878	46.6287	38.3655		85.9916	42.4971	0.4942	-1.01683
HGLibA_18749	GBX1	60.3572	47.6474	30.3628	23.0193		54.0023	26.6911	0.494258	-1.01666
HGLibA_18918	GEMIN5	8.85239	11.2112	6.50632	3.41026		10.0318	4.95829	0.494259	-1.01666
HGLibA_04870	BSN	45.0667	35.0349	21.6877	17.9039		40.0508	19.7958	0.494268	-1.01664
HGLibA_12223	CYS1	44.262	32.2321	17.3502	20.4616		38.247	18.9059	0.49431	-1.01651
HGLibA_50957	SETDB2	128.762	127.527	54.2194	72.4681		128.144	63.3437	0.494315	-1.0165
HGLibA_65297	NonTargetingControlGuideForHuman_0914	133.591	151.351	84.5822	56.2694		142.471	70.4258	0.494318	-1.01649
HGLibA_54038	SPOCK2	56.3334	35.0349	23.8565	21.3142		45.6841	22.5853	0.49438	-1.01631
HGLibA_05219	C11orf96	12.0714	28.0279	13.0126	6.82053		20.0497	9.91659	0.494601	-1.01566
HGLibA_36909	MOG	104.619	137.337	69.4008	50.3014		120.978	59.8511	0.494727	-1.01529
HGLibA_16749	FAM83D	19.3143	11.2112	10.8439	4.26283		15.2627	7.55335	0.494889	-1.01482
HGLibA_62223	ZBTB9	14.4857	15.4153	5.42194	9.37823		14.9505	7.40008	0.494971	-1.01458
HGLibA_11326	CSF2	178.657	121.921	94.3417	54.5642		150.289	74.453	0.495398	-1.01334
HGLibA_33093	KRTAP5-7	107.838	135.935	46.6287	74.1733		121.887	60.401	0.49555	-1.0129
HGLibA_47526	RAP2B	35.4096	57.4572	23.8565	22.1667		46.4334	23.0116	0.495584	-1.0128
HGLibA_25054	hsa-mir-432	78.8668	106.506	50.9662	40.9232		92.6864	45.9447	0.495701	-1.01246
HGLibA_36153	MEIG1	43.4572	43.4432	26.0253	17.0513		43.4502	21.5383	0.495701	-1.01246
HGLibA_63596	ZNF581	72.4287	56.0558	22.7721	40.9232		64.2422	31.8477	0.495743	-1.01233
HGLibA_44516	PLS3	44.262	53.253	22.7721	25.577		48.7575	24.1746	0.495812	-1.01213
HGLibA_30695	INTS1	4.82858	39.239	6.50632	15.3462		22.0338	10.9263	0.495886	-1.01192
HGLibA_50321	SCP2	87.7192	63.0627	34.7004	40.0706		75.391	37.3855	0.495888	-1.01191
HGLibA_11014	CPSF7	41.0429	32.2321	18.4346	17.9039		36.6375	18.1692	0.495919	-1.01182
HGLibA_08625	CDCP2	43.4572	56.0558	19.519	29.8398		49.7565	24.6794	0.496004	-1.01158
HGLibA_01319	AHSG	11.2667	7.00697	6.50632	2.5577		9.13683	4.53201	0.496016	-1.01154
HGLibA_16002	FAM107B	39.4334	26.6265	21.6877	11.0834		33.0299	16.3856	0.496082	-1.01135
HGLibA_63841	ZNF692	63.5763	67.2669	32.5316	32.3975		65.4216	32.4646	0.496236	-1.0109
HGLibA_21408	HIST1H2AM	16.0953	5.60558	6.50632	4.26283		10.8504	5.38458	0.496255	-1.01085
HGLibA_47374	RAD51B	94.962	138.738	63.9789	52.0065		116.85	57.9927	0.4963	-1.01072
HGLibA_45033	POTEJ	38.6286	25.2251	8.6751	23.0193		31.9269	15.8472	0.496359	-1.01054
HGLibA_54966	STXBP5L	5.63334	11.2112	3.25316	5.1154		8.42225	4.18428	0.496813	-1.00923
HGLibA_24264	hsa-mir-3665	92.5477	147.146	34.7004	84.404		119.847	59.5522	0.496902	-1.00897
HGLibA_56251	TEF	50.7001	53.253	30.3628	21.3142		51.9765	25.8385	0.497119	-1.00834
HGLibA_28921	hsa-mir-7160	74.843	33.6335	24.9409	28.9872		54.2382	26.9641	0.497142	-1.00827
HGLibA_39844	NPY4R	49.8953	51.8516	17.3502	33.2501		50.8734	25.3001	0.497315	-1.00777
HGLibA_63730	ZNF641	34.6048	50.4502	18.4346	23.8719		42.5275	21.1532	0.497401	-1.00752
HGLibA_05796	C1orf173	4.82858	5.60558	4.33755	0.852566		5.21708	2.59506	0.497416	-1.00748
HGLibA_24628	hsa-mir-3925	19.3143	8.40837	8.6751	5.1154		13.8613	6.89525	0.497445	-1.00739
HGLibA_27053	hsa-mir-548h-2	4.82858	11.2112	5.42194	2.5577		8.01987	3.98982	0.497492	-1.00726
HGLibA_09987	CLEC4E	43.4572	49.0488	23.8565	22.1667		46.253	23.0116	0.497516	-1.00718
HGLibA_59998	UBL5	14.4857	7.00697	2.16877	8.52566		10.7464	5.34722	0.497584	-1.00699
HGLibA_27531	hsa-mir-596	61.9668	99.499	36.8692	43.4809		80.7329	40.175	0.497629	-1.00686
HGLibA_58403	TPD52L1	23.3381	30.8307	18.4346	8.52566		27.0844	13.4801	0.497708	-1.00663
HGLibA_63356	ZNF48	51.5048	63.0627	31.4472	25.577		57.2838	28.5121	0.497734	-1.00655
HGLibA_54242	SREK1	28.1667	15.4153	9.75949	11.9359		21.791	10.8477	0.497806	-1.00634
HGLibA_27006	hsa-mir-548b	50.7001	77.0767	30.3628	33.2501		63.8884	31.8065	0.497844	-1.00623
HGLibA_48925	RNF219	25.7524	46.246	16.2658	19.609		35.9992	17.9374	0.498272	-1.00499
HGLibA_27414	hsa-mir-5705	17.7048	12.6125	10.8439	4.26283		15.1587	7.55335	0.498286	-1.00495
HGLibA_22950	hsa-mir-151a	26.5572	23.8237	9.75949	15.3462		25.1904	12.5528	0.498318	-1.00486
HGLibA_12623	DDN	13.681	1.40139	3.25316	4.26283		7.54118	3.758	0.49833	-1.00483
HGLibA_25930	hsa-mir-4691	43.4572	54.6544	17.3502	31.5449		49.0558	24.4476	0.498363	-1.00473
HGLibA_33076	KRTAP5-11	43.4572	42.0418	23.8565	18.7565		42.7495	21.3065	0.498403	-1.00462
HGLibA_52034	SLC25A44	24.9477	43.4432	23.8565	10.2308		34.1954	17.0437	0.498419	-1.00457
HGLibA_29212	hsa-mir-8079	47.481	46.246	27.1097	19.609		46.8635	23.3594	0.498455	-1.00446
HGLibA_10717	COPS3	20.9238	39.239	8.6751	21.3142		30.0814	14.9946	0.498468	-1.00443
HGLibA_44606	PMM2	37.8239	42.0418	22.7721	17.0513		39.9328	19.9117	0.49863	-1.00396
HGLibA_00377	ACADVL	8.04763	14.0139	7.59071	3.41026		11.0308	5.50049	0.498649	-1.0039
HGLibA_48935	RNF223	33.8	30.8307	15.1814	17.0513		32.3154	16.1164	0.498722	-1.00369
HGLibA_11241	CRY1	40.2381	60.26	27.1097	23.0193		50.2491	25.0645	0.498805	-1.00345
HGLibA_63309	ZNF446	20.1191	29.4293	11.9283	12.7885		24.7742	12.3584	0.498841	-1.00335
HGLibA_29226	hsa-mir-8082	19.3143	33.6335	11.9283	14.4936		26.4739	13.2109	0.499018	-1.00284
HGLibA_18760	GCAT	57.1382	58.8586	19.519	38.3655		57.9984	28.9422	0.499018	-1.00284
HGLibA_24258	hsa-mir-3663	14.4857	32.2321	17.3502	5.96796		23.3589	11.6591	0.499128	-1.00252
HGLibA_38533	NBPF9	27.3619	36.4363	17.3502	14.4936		31.8991	15.9219	0.499134	-1.0025
HGLibA_30322	IL19	11.2667	21.0209	7.59071	8.52566		16.1438	8.05819	0.499151	-1.00245
HGLibA_59089	TRUB1	32.9953	19.6195	15.1814	11.0834		26.3074	13.1324	0.49919	-1.00234
HGLibA_25767	hsa-mir-4651	8.85239	46.246	13.0126	14.4936		27.5492	13.7531	0.499221	-1.00225
HGLibA_10096	CLP1	59.5525	96.6962	49.8818	28.1347		78.1243	39.0083	0.49931	-1.00199
HGLibA_14405	ECI1	108.643	120.52	48.7974	65.6476		114.581	57.2225	0.499405	-1.00172
HGLibA_61891	XRN1	73.2334	65.8655	26.0253	43.4809		69.5495	34.7531	0.499689	-1.0009
HGLibA_31773	KDELR3	65.9906	53.253	19.519	40.0706		59.6218	29.7948	0.49973	-1.00078
HGLibA_25344	hsa-mir-4471	58.7477	35.0349	23.8565	23.0193		46.8913	23.4379	0.499835	-1.00048
HGLibA_18875	GDF7	99.7906	100.9	46.6287	53.7117		100.346	50.1702	0.499974	-1.00007
HGLibA_48676	RNASE1	74.843	95.2948	50.9662	34.1026		85.0689	42.5344	0.5	-1
HGLibA_08987	CEL	73.2334	105.105	42.2911	46.8911		89.169	44.5911	0.500074	-0.999786
HGLibA_32239	KIF5B	108.643	85.4851	55.3038	41.7757		97.064	48.5397	0.50008	-0.99977
HGLibA_36477	MIA3	78.062	95.2948	34.7004	52.0065		86.6784	43.3535	0.500165	-0.999525
HGLibA_36978	MOSPD3	91.743	79.8795	46.6287	39.218		85.8112	42.9233	0.500207	-0.999404
HGLibA_52018	SLC25A39	65.1858	64.4641	28.1941	36.6603		64.825	32.4272	0.500227	-0.999345
HGLibA_07105	CAMSAP1	61.9668	100.9	54.2194	27.2821		81.4336	40.7507	0.500417	-0.998797
HGLibA_62466	ZFHX4	45.8715	36.4363	29.2785	11.9359		41.1539	20.6072	0.500735	-0.99788
HGLibA_44468	PLIN4	56.3334	46.246	24.9409	26.4296		51.2897	25.6852	0.500787	-0.99773
HGLibA_28521	hsa-mir-6822	50.7001	54.6544	31.4472	21.3142		52.6772	26.3807	0.500799	-0.997697
HGLibA_62483	ZFP28	26.5572	32.2321	14.097	15.3462		29.3946	14.7216	0.500827	-0.997617
HGLibA_58290	TOP3B	30.581	54.6544	16.2658	26.4296		42.6177	21.3477	0.500911	-0.997373
HGLibA_24062	hsa-mir-339	69.2096	35.0349	24.9409	27.2821		52.1222	26.1115	0.500967	-0.997213
HGLibA_27846	hsa-mir-638	75.6477	84.0837	43.3755	36.6603		79.8657	40.0179	0.501065	-0.99693
HGLibA_28856	hsa-mir-711	72.4287	100.9	43.3755	43.4809		86.6645	43.4282	0.501107	-0.99681
HGLibA_27209	hsa-mir-5579	8.04763	21.0209	4.33755	10.2308		14.5343	7.28417	0.501172	-0.996622
HGLibA_27219	hsa-mir-5581	57.9429	65.8655	39.0379	23.0193		61.9042	31.0286	0.501236	-0.996439
HGLibA_30521	IMMP2L	53.9191	61.6614	35.7848	22.1667		57.7902	28.9758	0.501395	-0.99598
HGLibA_19904	GPR137C	29.7762	65.8655	24.9409	23.0193		47.8209	23.9801	0.501457	-0.995803
HGLibA_00531	ACR	83.6954	105.105	40.1223	54.5642		94.4	47.3433	0.501518	-0.995627
HGLibA_63955	ZNF747	114.276	162.562	67.232	71.6156		138.419	69.4238	0.501548	-0.99554
HGLibA_61279	WBSCR17	140.029	138.738	75.9071	63.9425		139.383	69.9248	0.501672	-0.995183
HGLibA_28514	hsa-mir-6821	8.04763	16.8167	6.50632	5.96796		12.4322	6.23714	0.501693	-0.995122
HGLibA_03798	ATPAF1	3.21905	2.80279	2.16877	0.852566		3.01092	1.51067	0.50173	-0.995016
HGLibA_02851	ARHGEF35	41.0429	57.4572	23.8565	25.577		49.25	24.7168	0.501863	-0.994636
HGLibA_25024	hsa-mir-4314	39.4334	47.6474	13.0126	30.6924		43.5404	21.8525	0.501891	-0.994555
HGLibA_11735	CTSW	36.2143	43.4432	19.519	20.4616		39.8288	19.9903	0.501905	-0.994513
HGLibA_28164	hsa-mir-6739	12.8762	9.80976	5.42194	5.96796		11.343	5.69495	0.502068	-0.994045
HGLibA_30981	ISY1	12.8762	26.6265	13.0126	6.82053		19.7514	9.91659	0.502071	-0.994035
HGLibA_13785	DOK7	20.1191	26.6265	14.097	9.37823		23.3728	11.7376	0.502192	-0.993688
HGLibA_21732	HMGXB3	106.229	123.323	72.654	42.6283		114.776	57.6411	0.502207	-0.993647
HGLibA_39141	NFYA	5.63334	8.40837	1.08439	5.96796		7.02085	3.52618	0.502243	-0.993542
HGLibA_12312	DAOA	91.743	70.0697	29.2785	52.0065		80.9063	40.6425	0.50234	-0.993264
HGLibA_44958	POMT1	98.9858	117.717	46.6287	62.2373		108.351	54.433	0.502374	-0.993166
HGLibA_02515	APOD	73.2334	53.253	14.097	49.4488		63.2432	31.7729	0.502393	-0.993112
HGLibA_52624	SLC6A7	111.862	102.302	48.7974	58.8271		107.082	53.8122	0.502533	-0.992708
HGLibA_38714	NDST1	57.9429	47.6474	36.8692	16.1988		52.7952	26.534	0.502583	-0.992566
HGLibA_52134	SLC29A3	37.0191	36.4363	17.3502	19.609		36.7277	18.4796	0.503152	-0.990933
HGLibA_05528	C17orf107	32.9953	23.8237	14.097	14.4936		28.4095	14.2953	0.503188	-0.990829
HGLibA_48396	RGS8	12.0714	8.40837	4.33755	5.96796		10.2399	5.15276	0.503203	-0.990786
HGLibA_17267	FDXR	56.3334	95.2948	37.9536	38.3655		75.8141	38.1595	0.50333	-0.990424
HGLibA_47666	RASSF2	8.04763	9.80976	2.16877	6.82053		8.9287	4.49465	0.503394	-0.99024
HGLibA_45119	PPAPDC2	77.2572	93.8934	40.1223	46.0386		85.5753	43.0805	0.503421	-0.990162
HGLibA_01724	ALS2CR11	109.448	109.309	36.8692	73.3207		109.378	55.0949	0.50371	-0.989335
HGLibA_39458	NME6	114.276	74.2739	57.4725	37.5129		94.2751	47.4927	0.503767	-0.989171
HGLibA_24017	hsa-mir-324	16.0953	16.8167	9.75949	6.82053		16.456	8.29001	0.503768	-0.989168
HGLibA_14407	ECI1	44.262	39.239	17.3502	24.7244		41.7505	21.0373	0.503882	-0.988843
HGLibA_20352	GRM5	107.033	142.942	50.9662	75.0258		124.988	62.996	0.504017	-0.988455
HGLibA_33053	KRTAP4-4	20.9238	9.80976	8.6751	6.82053		15.3668	7.74781	0.504192	-0.987955
HGLibA_12691	DDX28	9.65716	12.6125	8.6751	2.5577		11.1349	5.6164	0.504398	-0.987365
HGLibA_02862	ARHGEF39	18.5095	16.8167	7.59071	10.2308		17.6631	8.91075	0.504483	-0.987123
HGLibA_46464	PSMD5	56.3334	114.914	41.2067	45.186		85.6239	43.1964	0.50449	-0.987103
HGLibA_23595	hsa-mir-3122	30.581	54.6544	21.6877	21.3142		42.6177	21.501	0.504508	-0.987052
HGLibA_03695	ATP6AP1	37.0191	32.2321	23.8565	11.0834		34.6256	17.4699	0.504539	-0.986964
HGLibA_04275	BCHE	10.4619	21.0209	6.50632	9.37823		15.7414	7.94228	0.504546	-0.986941
HGLibA_25280	hsa-mir-4455	18.5095	28.0279	2.16877	21.3142		23.2687	11.7415	0.504603	-0.986779
HGLibA_59685	TXLNG	57.1382	106.506	55.3038	27.2821		81.8221	41.2929	0.504667	-0.986595
HGLibA_20080	GPR75	1.60953	5.60558	1.08439	2.5577		3.60755	1.82104	0.504786	-0.986255
HGLibA_51348	SHMT1	46.6763	116.316	49.8818	32.3975		81.496	41.1397	0.504806	-0.986199
HGLibA_26711	hsa-mir-518a-2	42.6524	81.2809	33.616	28.9872		61.9667	31.3016	0.505137	-0.985254
HGLibA_34229	LOC440243	25.7524	21.0209	10.8439	12.7885		23.3867	11.8162	0.505253	-0.984922
HGLibA_48647	RLN3	32.9953	67.2669	33.616	17.0513		50.1311	25.3337	0.505348	-0.98465
HGLibA_03761	ATP6V1G2	28.9715	50.4502	16.2658	23.8719		39.7108	20.0688	0.505374	-0.984576
HGLibA_53810	SPATA6	16.0953	9.80976	5.42194	7.6731		12.9525	6.54752	0.505502	-0.984212
HGLibA_48180	REXO1L1	192.338	285.884	118.198	123.622		239.111	120.91	0.505665	-0.983747
HGLibA_60862	VCP	17.7048	42.0418	21.6877	8.52566		29.8733	15.1067	0.505692	-0.983668
HGLibA_29376	hsa-mir-937	32.1905	16.8167	16.2658	8.52566		24.5036	12.3957	0.505874	-0.983151
HGLibA_63406	ZNF506	22.5334	8.40837	5.42194	10.2308		15.4709	7.82637	0.505878	-0.983139
HGLibA_51668	SLC12A9	38.6286	35.0349	22.7721	14.4936		36.8317	18.6329	0.505892	-0.983099
HGLibA_32576	KLRC2	32.9953	32.2321	22.7721	10.2308		32.6137	16.5015	0.505968	-0.982883
HGLibA_29796	ICK	22.5334	26.6265	8.6751	16.1988		24.5799	12.4369	0.505979	-0.982851
HGLibA_64196	ZNF92	85.3049	81.2809	19.519	64.795		83.2929	42.157	0.50613	-0.982421
HGLibA_07985	CCL19	57.9429	77.0767	20.6034	47.7437		67.5098	34.1735	0.506201	-0.982218
HGLibA_26748	hsa-mir-5194	48.2858	92.492	42.2911	28.9872		70.3889	35.6392	0.506318	-0.981884
HGLibA_17123	FBXO6	33.8	58.8586	28.1941	18.7565		46.3293	23.4753	0.506704	-0.980784
HGLibA_27838	hsa-mir-636	12.0714	16.8167	8.6751	5.96796		14.4441	7.32153	0.506888	-0.980262
HGLibA_28266	hsa-mir-6763	42.6524	56.0558	34.7004	15.3462		49.3541	25.0233	0.507015	-0.979898
HGLibA_28575	hsa-mir-6836	31.3858	77.0767	26.0253	28.9872		54.2312	27.5063	0.507204	-0.979363
HGLibA_39565	NOL8	59.5525	63.0627	35.7848	26.4296		61.3076	31.1072	0.507395	-0.978819
HGLibA_22894	hsa-mir-144	57.9429	74.2739	34.7004	32.3975		66.1084	33.549	0.507484	-0.978566
HGLibA_46940	PXDNL	3.21905	7.00697	4.33755	0.852566		5.11301	2.59506	0.50754	-0.978407
HGLibA_29512	HSF2	49.8953	71.4711	24.9409	36.6603		60.6832	30.8006	0.507564	-0.978338
HGLibA_05730	C1orf100	9.65716	5.60558	4.33755	3.41026		7.63137	3.87391	0.50763	-0.978152
HGLibA_50595	SELPLG	4.82858	2.80279	2.16877	1.70513		3.81568	1.93695	0.50763	-0.978152
HGLibA_12161	CYP3A5	7.24287	4.20418	3.25316	2.5577		5.72352	2.90543	0.50763	-0.978152
HGLibA_51542	SIX5	2.41429	1.40139	1.08439	0.852566		1.90784	0.968477	0.50763	-0.978152
HGLibA_35490	MAP3K8	82.8906	37.8376	31.4472	29.8398		60.3641	30.6435	0.507645	-0.978109
HGLibA_33365	LBH	100.595	89.6892	53.135	43.4809		95.1423	48.3079	0.507744	-0.977827
HGLibA_03772	ATP7B	19.3143	18.2181	5.42194	13.6411		18.7662	9.5315	0.507907	-0.977363
HGLibA_14953	ELOF1	41.0429	58.8586	37.9536	12.7885		49.9507	25.371	0.507921	-0.977324
HGLibA_55449	TACC2	20.1191	15.4153	8.6751	9.37823		17.7672	9.02666	0.508052	-0.976952
HGLibA_00100	ABCA12	55.5286	72.8725	37.9536	27.2821		64.2006	32.6178	0.508061	-0.976925
HGLibA_63416	ZNF511	37.0191	29.4293	6.50632	27.2821		33.2242	16.8942	0.508492	-0.975704
HGLibA_17853	FOXD4L5	25.7524	35.0349	13.0126	17.9039		30.3936	15.4583	0.508602	-0.975391
HGLibA_05347	C14orf180	16.9	28.0279	15.1814	7.6731		22.464	11.4273	0.508693	-0.975133
HGLibA_26398	hsa-mir-487a	90.9382	61.6614	40.1223	37.5129		76.2998	38.8176	0.508751	-0.974967
HGLibA_55639	TARSL2	16.0953	36.4363	17.3502	9.37823		26.2658	13.3642	0.508807	-0.974808
HGLibA_07527	CCDC107	114.276	134.534	73.7383	52.8591		124.405	63.2987	0.508811	-0.974797
HGLibA_52960	SMCO4	19.3143	35.0349	21.6877	5.96796		27.1746	13.8279	0.508852	-0.974681
HGLibA_48930	RNF222	32.9953	29.4293	13.0126	18.7565		31.2123	15.8846	0.50892	-0.974489
HGLibA_57895	TMPO	49.8953	68.6683	27.1097	33.2501		59.2818	30.1799	0.509092	-0.974002
HGLibA_57182	TMEM120A	20.9238	36.4363	13.0126	16.1988		28.68	14.6057	0.509264	-0.973516
HGLibA_20277	GRID2IP	24.1429	15.4153	6.50632	13.6411		19.7791	10.0737	0.50931	-0.973385
HGLibA_25368	hsa-mir-4476	6.4381	11.2112	2.16877	6.82053		8.82463	4.49465	0.50933	-0.973326
HGLibA_20291	GRIK4	36.2143	58.8586	27.1097	21.3142		47.5364	24.2119	0.509334	-0.973317
HGLibA_05059	C10orf137	16.0953	14.0139	11.9283	3.41026		15.0546	7.66926	0.50943	-0.973045
HGLibA_31843	KERA	56.3334	107.907	44.4599	39.218		82.1204	41.839	0.509483	-0.972893
HGLibA_56384	TEX33	24.1429	21.0209	11.9283	11.0834		22.5819	11.5058	0.509515	-0.972804
HGLibA_27084	hsa-mir-548j	164.976	149.949	72.654	87.8143		157.463	80.2341	0.509543	-0.972723
HGLibA_28851	hsa-mir-7109	207.629	126.125	90.0041	80.1412		166.877	85.0727	0.509792	-0.972019
HGLibA_13167	DHX15	11.2667	18.2181	6.50632	8.52566		14.7424	7.51599	0.509821	-0.971936
HGLibA_54445	SSR2	26.5572	26.6265	15.1814	11.9359		26.5918	13.5587	0.509881	-0.971767
HGLibA_25904	hsa-mir-4685	3.21905	11.2112	6.50632	0.852566		7.2151	3.67945	0.509964	-0.971532
HGLibA_18637	GART	122.324	180.78	76.9915	77.5835		151.552	77.2875	0.509974	-0.971505
HGLibA_22056	HPS5	157.734	121.921	76.9915	65.6476		139.827	71.3195	0.510054	-0.971278
HGLibA_14433	EDA2R	57.1382	67.2669	21.6877	41.7757		62.2026	31.7317	0.510136	-0.971047
HGLibA_14438	EDARADD	61.162	100.9	35.7848	46.8911		81.0312	41.338	0.510149	-0.97101
HGLibA_36937	MORC1	64.381	49.0488	31.4472	26.4296		56.7149	28.9384	0.510243	-0.970744
HGLibA_21689	HMGB1	30.581	28.0279	16.2658	13.6411		29.3044	14.9534	0.510279	-0.970642
HGLibA_53016	SMIM13	13.681	5.60558	2.16877	7.6731		9.64327	4.92094	0.510297	-0.970591
HGLibA_39359	NLGN2	92.5477	86.8864	45.5443	46.0386		89.7171	45.7914	0.510398	-0.970306
HGLibA_25013	hsa-mir-4311	118.3	56.0558	45.5443	43.4809		87.178	44.5126	0.510594	-0.969751
HGLibA_10740	COPZ2	86.1096	151.351	72.654	48.5963		118.73	60.6251	0.510613	-0.969699
HGLibA_36419	MGAT1	12.0714	32.2321	14.097	8.52566		22.1518	11.3113	0.51063	-0.96965
HGLibA_32840	KRT8	1.60953	14.0139	5.42194	2.5577		7.81173	3.98982	0.510747	-0.96932
HGLibA_06152	C2orf57	61.162	63.0627	45.5443	17.9039		62.1124	31.7241	0.510753	-0.969302
HGLibA_02604	AQP7	50.7001	60.26	26.0253	30.6924		55.48	28.3588	0.511154	-0.96817
HGLibA_33266	LAMP1	28.1667	39.239	21.6877	12.7885		33.7029	17.2381	0.511473	-0.967269
HGLibA_47317	RABL2B	37.0191	25.2251	17.3502	14.4936		31.1221	15.9219	0.511595	-0.966926
HGLibA_18622	GAR1	71.6239	88.2878	47.713	34.1026		79.9559	40.9078	0.51163	-0.966827
HGLibA_01328	AIDA	12.0714	12.6125	3.25316	9.37823		12.342	6.31569	0.511724	-0.966562
HGLibA_60719	UTP11L	11.2667	25.2251	7.59071	11.0834		18.2459	9.33704	0.511734	-0.966535
HGLibA_45040	POU2AF1	16.0953	19.6195	9.75949	8.52566		17.8574	9.14257	0.511977	-0.965849
HGLibA_50661	SEMA6D	72.4287	71.4711	33.616	40.0706		71.9499	36.8433	0.512069	-0.96559
HGLibA_15838	EZR	71.6239	71.4711	35.7848	37.5129		71.5475	36.6488	0.512231	-0.965134
HGLibA_23439	hsa-mir-28	7.24287	11.2112	4.33755	5.1154		9.22701	4.72647	0.512243	-0.965099
HGLibA_25460	hsa-mir-4497	13.681	44.8446	20.6034	9.37823		29.2628	14.9908	0.512282	-0.964991
HGLibA_27132	hsa-mir-548w	21.7286	49.0488	14.097	22.1667		35.3887	18.1319	0.512363	-0.96476
HGLibA_23422	hsa-mir-26a-2	41.0429	33.6335	19.519	18.7565		37.3382	19.1377	0.512551	-0.964233
HGLibA_18355	GABRA1	57.9429	75.6753	29.2785	39.218		66.8091	34.2483	0.512628	-0.964015
HGLibA_34677	LRRC55	42.6524	39.239	24.9409	17.0513		40.9457	20.9961	0.512779	-0.963591
HGLibA_25634	hsa-mir-4530	45.0667	49.0488	30.3628	17.9039		47.0578	24.1334	0.512846	-0.963404
HGLibA_63858	ZNF7	131.981	138.738	67.232	71.6156		135.36	69.4238	0.512884	-0.963295
HGLibA_44206	PLA2G5	21.7286	36.4363	11.9283	17.9039		29.0824	14.9161	0.51289	-0.96328
HGLibA_03005	ARMC1	23.3381	43.4432	8.6751	25.577		33.3907	17.126	0.512899	-0.963254
HGLibA_32159	KIF17	103.814	109.309	72.654	36.6603		106.562	54.6571	0.512916	-0.963205
HGLibA_47896	RBMXL3	31.3858	46.246	22.7721	17.0513		38.8159	19.9117	0.512979	-0.963029
HGLibA_50348	SCRT2	5.63334	33.6335	6.50632	13.6411		19.6334	10.0737	0.513089	-0.962718
HGLibA_44009	PIP5K1C	14.4857	25.2251	7.59071	12.7885		19.8554	10.1896	0.51319	-0.962435
HGLibA_47102	RAB14	191.534	177.977	109.523	80.1412		184.755	94.8322	0.513285	-0.962168
HGLibA_15106	ENAM	23.3381	16.8167	8.6751	11.9359		20.0774	10.3055	0.513288	-0.962158
HGLibA_40043	NSFL1C	17.7048	28.0279	14.097	9.37823		22.8663	11.7376	0.513315	-0.962084
HGLibA_25151	hsa-mir-4428	35.4096	75.6753	19.519	37.5129		55.5424	28.5159	0.513408	-0.961822
HGLibA_47273	RAB8A	41.8477	28.0279	16.2658	19.609		34.9378	17.9374	0.51341	-0.961816
HGLibA_57967	TMTC4	4.82858	9.80976	3.25316	4.26283		7.31917	3.758	0.513446	-0.961716
HGLibA_45139	PPAT	86.1096	50.4502	36.8692	33.2501		68.2799	35.0596	0.513469	-0.961651
HGLibA_49729	RUFY2	106.229	72.8725	43.3755	48.5963		89.5506	45.9859	0.513518	-0.961512
HGLibA_58956	TRMT11	10.4619	32.2321	10.8439	11.0834		21.347	10.9636	0.513591	-0.961309
HGLibA_15395	EPYC	22.5334	42.0418	7.59071	25.577		32.2876	16.5838	0.513629	-0.961201
HGLibA_05573	C17orf75	83.6954	43.4432	30.3628	34.9552		63.5693	32.659	0.513755	-0.960848
HGLibA_12958	DENND5A	24.9477	40.6404	26.0253	7.6731		32.794	16.8492	0.513788	-0.960754
HGLibA_16391	FAM198B	32.1905	50.4502	15.1814	27.2821		41.3204	21.2318	0.513833	-0.960628
HGLibA_63923	ZNF727	41.0429	18.2181	10.8439	19.609		29.6305	15.2264	0.513877	-0.960505
HGLibA_64545	NonTargetingControlGuideForHuman_0162	53.1144	22.4223	14.097	24.7244		37.7683	19.4107	0.513942	-0.960323
HGLibA_54816	STMND1	107.838	50.4502	45.5443	35.8078		79.1442	40.676	0.513948	-0.960305
HGLibA_18931	GET4	48.2858	74.2739	31.4472	31.5449		61.2798	31.4961	0.513971	-0.96024
HGLibA_06445	C6orf136	41.8477	49.0488	27.1097	19.609		45.4482	23.3594	0.513977	-0.960224
HGLibA_02647	ARF1	8.04763	30.8307	9.75949	10.2308		19.4392	9.99514	0.514176	-0.959667
HGLibA_07869	CCDC77	4.02381	1.40139	1.08439	1.70513		2.7126	1.39476	0.514177	-0.959662
HGLibA_30772	IPPK	8.85239	19.6195	8.6751	5.96796		14.236	7.32153	0.514298	-0.959322
HGLibA_53226	SNRK	4.82858	18.2181	7.59071	4.26283		11.5234	5.92677	0.514327	-0.959242
HGLibA_61302	WDFY4	65.9906	36.4363	27.1097	25.577		51.2134	26.3433	0.514384	-0.959084
HGLibA_25503	hsa-mir-4506	52.3096	86.8864	23.8565	47.7437		69.598	35.8001	0.514384	-0.959082
HGLibA_24069	hsa-mir-33b	31.3858	53.253	28.1941	15.3462		42.3194	21.7701	0.514425	-0.958968
HGLibA_01928	ANGPTL7	74.0382	33.6335	23.8565	31.5449		53.8358	27.7007	0.514541	-0.958642
HGLibA_56877	TKTL1	90.9382	84.0837	46.6287	43.4809		87.5109	45.0548	0.514847	-0.957784
HGLibA_46067	PRR14	20.1191	28.0279	16.2658	8.52566		24.0735	12.3957	0.514912	-0.957601
HGLibA_47500	RANBP9	25.7524	39.239	13.0126	20.4616		32.4957	16.7371	0.515056	-0.957199
HGLibA_06075	C22orf39	45.0667	54.6544	24.9409	26.4296		49.8606	25.6852	0.515141	-0.95696
HGLibA_59867	UBE2C	17.7048	44.8446	15.1814	17.0513		31.2747	16.1164	0.515317	-0.956469
HGLibA_03699	ATP6AP2	76.4525	67.2669	31.4472	42.6283		71.8597	37.0378	0.515418	-0.956186
HGLibA_59315	TSTA3	26.5572	44.8446	20.6034	16.1988		35.7009	18.4011	0.515423	-0.956172
HGLibA_56864	TJP3	87.7192	49.0488	46.6287	23.8719		68.384	35.2503	0.515475	-0.956025
HGLibA_13310	DLAT	17.7048	26.6265	15.1814	7.6731		22.1656	11.4273	0.515539	-0.955846
HGLibA_39682	NPAS1	48.2858	32.2321	22.7721	18.7565		40.2589	20.7643	0.515769	-0.955204
HGLibA_26304	hsa-mir-4786	11.2667	12.6125	9.75949	2.5577		11.9396	6.15859	0.515812	-0.955084
HGLibA_17909	FOXN1	108.643	128.928	62.8945	59.6796		118.786	61.287	0.515947	-0.954706
HGLibA_47353	RAD21L1	43.4572	44.8446	21.6877	23.8719		44.1509	22.7798	0.515953	-0.954688
HGLibA_63017	ZNF280C	115.886	114.914	58.5569	60.5322		115.4	59.5446	0.515984	-0.954603
HGLibA_57137	TMEM105	32.1905	23.8237	7.59071	21.3142		28.0071	14.4524	0.516027	-0.954481
HGLibA_04038	B4GALT6	80.4763	82.6823	39.0379	45.186		81.5793	42.112	0.516209	-0.953972
HGLibA_05408	C15orf52	95.7668	91.0906	44.4599	52.0065		93.4287	48.2332	0.516257	-0.953839
HGLibA_46936	PXDN	24.9477	28.0279	16.2658	11.0834		26.4878	13.6746	0.51626	-0.953829
HGLibA_59664	TWIST1	112.667	119.119	93.2573	26.4296		115.893	59.8434	0.516369	-0.953525
HGLibA_55945	TBX2	7.24287	7.00697	6.50632	0.852566		7.12492	3.67945	0.516419	-0.953385
HGLibA_52765	SLCO6A1	5.63334	9.80976	5.42194	2.5577		7.72155	3.98982	0.516712	-0.952568
HGLibA_63991	ZNF770	55.5286	67.2669	21.6877	41.7757		61.3978	31.7317	0.516822	-0.95226
HGLibA_35353	MAN1B1	15.2905	28.0279	13.0126	9.37823		21.6592	11.1954	0.516891	-0.952068
HGLibA_05724	C1GALT1	69.2096	49.0488	34.7004	26.4296		59.1292	30.565	0.516918	-0.951992
HGLibA_11283	CRYGN	94.1573	70.0697	66.1476	18.7565		82.1135	42.452	0.516992	-0.951785
HGLibA_33327	LARP6	55.5286	33.6335	28.1941	17.9039		44.5811	23.049	0.517013	-0.951728
HGLibA_30629	INPP4B	53.9191	75.6753	30.3628	36.6603		64.7972	33.5116	0.517177	-0.951271
HGLibA_26593	hsa-mir-5095	19.3143	67.2669	14.097	30.6924		43.2906	22.3947	0.517311	-0.950897
HGLibA_04965	BTN2A2	4.02381	8.40837	2.16877	4.26283		6.21609	3.2158	0.517335	-0.950829
HGLibA_63086	ZNF322	44.262	49.0488	18.4346	29.8398		46.6554	24.1372	0.517351	-0.950785
HGLibA_23429	hsa-mir-27a	37.8239	25.2251	13.0126	19.609		31.5245	16.3108	0.517402	-0.950642
HGLibA_00557	ACSL3	37.0191	107.907	23.8565	51.154		72.4632	37.5052	0.517576	-0.950157
HGLibA_41880	ORAI2	12.8762	15.4153	8.6751	5.96796		14.1458	7.32153	0.517577	-0.950154
HGLibA_27942	hsa-mir-651	171.415	163.963	106.27	67.3527		167.689	86.8113	0.517693	-0.949831
HGLibA_61253	WASL	8.85239	7.00697	6.50632	1.70513		7.92968	4.10573	0.517767	-0.949625
HGLibA_20180	GPX4	44.262	50.4502	26.0253	23.0193		47.3561	24.5223	0.517828	-0.949456
HGLibA_25124	hsa-mir-4421	7.24287	9.80976	5.42194	3.41026		8.52631	4.4161	0.517938	-0.949149
HGLibA_48311	RGP1	23.3381	44.8446	21.6877	13.6411		34.0914	17.6644	0.518149	-0.948562
HGLibA_05847	C1orf233	16.0953	35.0349	16.2658	10.2308		25.5651	13.2483	0.518219	-0.948366
HGLibA_14193	DUSP8	41.8477	37.8376	21.6877	19.609		39.8427	20.6484	0.518248	-0.948285
HGLibA_41430	OR52A5	52.3096	44.8446	28.1941	22.1667		48.5771	25.1804	0.518359	-0.947976
HGLibA_31386	KBTBD13	51.5048	57.4572	24.9409	31.5449		54.481	28.2429	0.5184	-0.947863
HGLibA_05299	C12orf76	49.8953	63.0627	22.7721	35.8078		56.479	29.29	0.518599	-0.947309
HGLibA_20054	GPR55	15.2905	28.0279	17.3502	5.1154		21.6592	11.2328	0.518616	-0.947262
HGLibA_06113	C2orf16	71.6239	78.4781	53.135	24.7244		75.051	38.9297	0.51871	-0.947
HGLibA_56767	TIGD6	1.60953	15.4153	5.42194	3.41026		8.51243	4.4161	0.518782	-0.946798
HGLibA_43416	PF4	53.1144	44.8446	30.3628	20.4616		48.9795	25.4122	0.518834	-0.946655
HGLibA_51221	SH3BP5	107.033	51.8516	46.6287	35.8078		79.4425	41.2182	0.518843	-0.94663
HGLibA_36444	MGEA5	8.85239	9.80976	5.42194	4.26283		9.33108	4.84238	0.518952	-0.946326
HGLibA_44304	PLCL2	25.7524	56.0558	27.1097	15.3462		40.9041	21.2279	0.518969	-0.946281
HGLibA_58747	TRIM31	123.129	156.956	61.8101	83.5515		140.042	72.6808	0.518991	-0.946218
HGLibA_56244	TECTB	16.0953	22.4223	9.75949	10.2308		19.2588	9.99514	0.518991	-0.946218
HGLibA_19923	GPR149	28.9715	39.239	26.0253	9.37823		34.1053	17.7018	0.519033	-0.946101
HGLibA_43646	PHF19	74.843	92.492	31.4472	55.4168		83.6675	43.432	0.519103	-0.945908
HGLibA_33622	LETM1	42.6524	29.4293	19.519	17.9039		36.0409	18.7114	0.519173	-0.945714
HGLibA_51311	SHF	29.7762	26.6265	17.3502	11.9359		28.2014	14.6431	0.519232	-0.945548
HGLibA_23778	hsa-mir-3161	57.9429	51.8516	43.3755	13.6411		54.8973	28.5083	0.519302	-0.945353
HGLibA_12629	DDOST	24.9477	42.0418	15.1814	19.609		33.4947	17.3952	0.519342	-0.945244
HGLibA_58702	TRIM15	211.653	161.16	104.101	89.5194		186.407	96.8103	0.519351	-0.94522
HGLibA_38262	NAA11	28.1667	43.4432	18.4346	18.7565		35.805	18.5955	0.519356	-0.945205
HGLibA_17670	FLT3LG	12.0714	32.2321	11.9283	11.0834		22.1518	11.5058	0.519408	-0.945059
HGLibA_05853	C1orf27	78.062	140.139	59.6413	53.7117		109.101	56.6765	0.519488	-0.944838
HGLibA_17780	FOLH1	107.033	92.492	66.1476	37.5129		99.7628	51.8303	0.519535	-0.944706
HGLibA_49489	RPTN	25.7524	15.4153	4.33755	17.0513		20.5839	10.6944	0.519554	-0.944654
HGLibA_64387	NonTargetingControlGuideForHuman_0004	21.7286	39.239	20.6034	11.0834		30.4838	15.8434	0.51973	-0.944165
HGLibA_17471	FH	24.1429	21.0209	14.097	9.37823		22.5819	11.7376	0.51978	-0.944026
HGLibA_32364	KLF5	10.4619	2.80279	4.33755	2.5577		6.63235	3.44762	0.519819	-0.943919
HGLibA_22368	hsa-mir-1229	8.85239	5.60558	3.25316	4.26283		7.22899	3.758	0.519851	-0.943829
HGLibA_40079	NSUN5	86.9144	103.703	48.7974	50.3014		95.3088	49.5494	0.519883	-0.943741
HGLibA_24488	hsa-mir-378c	26.5572	47.6474	24.9409	13.6411		37.1023	19.291	0.51994	-0.943582
HGLibA_47436	RALA	64.381	61.6614	43.3755	22.1667		63.0212	32.7711	0.520001	-0.943413
HGLibA_57660	TMEM35	84.5001	106.506	49.8818	49.4488		95.503	49.6653	0.520039	-0.943308
HGLibA_49953	SAMD11	53.9191	44.8446	36.8692	14.4936		49.3819	25.6814	0.520057	-0.943258
HGLibA_37563	MSX2	53.9191	82.6823	41.2067	29.8398		68.3007	35.5233	0.520101	-0.943136
HGLibA_03413	ATAD3B	51.5048	82.6823	43.3755	26.4296		67.0935	34.9025	0.520207	-0.942843
HGLibA_53382	SNX33	16.9	15.4153	10.8439	5.96796		16.1577	8.40592	0.520243	-0.942743
HGLibA_19346	GLTPD1	86.9144	109.309	62.8945	39.218		98.1116	51.0563	0.52039	-0.942336
HGLibA_15419	ERBB3	28.1667	22.4223	19.519	6.82053		25.2945	13.1698	0.520657	-0.941596
HGLibA_49403	RPS25	43.4572	49.0488	26.0253	22.1667		46.253	24.096	0.520961	-0.940753
HGLibA_25257	hsa-mir-4449	5.63334	16.8167	10.8439	0.852566		11.225	5.84822	0.520998	-0.940651
HGLibA_21321	HINFP	16.0953	12.6125	2.16877	12.7885		14.3539	7.47863	0.521017	-0.940597
HGLibA_38449	NASP	73.2334	74.2739	44.4599	32.3975		73.7537	38.4287	0.521041	-0.940531
HGLibA_25797	hsa-mir-4659a	62.7715	100.9	52.0506	33.2501		81.836	42.6503	0.521169	-0.940178
HGLibA_54335	SRRM2	36.2143	40.6404	23.8565	16.1988		38.4274	20.0276	0.521181	-0.940142
HGLibA_22388	hsa-mir-1236	32.1905	21.0209	14.097	13.6411		26.6057	13.869	0.521281	-0.939868
HGLibA_51974	SLC25A26	39.4334	35.0349	14.097	24.7244		37.2341	19.4107	0.521316	-0.939771
HGLibA_13882	DPP8	41.0429	44.8446	26.0253	18.7565		42.9438	22.3909	0.5214	-0.939538
HGLibA_57014	TM9SF3	51.5048	33.6335	28.1941	16.1988		42.5691	22.1964	0.52142	-0.939482
HGLibA_23040	hsa-mir-1825	31.3858	54.6544	18.4346	26.4296		43.0201	22.4321	0.521433	-0.939447
HGLibA_08168	CCR8	62.7715	43.4432	23.8565	31.5449		53.1074	27.7007	0.521599	-0.938988
HGLibA_42102	OXCT1	37.8239	23.8237	10.8439	21.3142		30.8238	16.079	0.521643	-0.938865
HGLibA_23601	hsa-mir-3124	3.21905	4.20418	2.16877	1.70513		3.71162	1.93695	0.521862	-0.938259
HGLibA_56994	TM4SF5	78.8668	100.9	63.9789	29.8398		89.8836	46.9093	0.52189	-0.938183
HGLibA_17115	FBXO47	74.0382	74.2739	39.0379	38.3655		74.156	38.7017	0.521896	-0.938167
HGLibA_13421	DMRT2	72.4287	107.907	45.5443	48.5963		90.168	47.0703	0.522028	-0.9378
HGLibA_26988	hsa-mir-548aw	24.1429	32.2321	26.0253	3.41026		28.1875	14.7178	0.522139	-0.937494
HGLibA_62289	ZC4H2	17.7048	21.0209	10.8439	9.37823		19.3629	10.1111	0.522188	-0.937358
HGLibA_42778	PCDHB16	14.4857	16.8167	8.6751	7.6731		15.6512	8.1741	0.522265	-0.937145
HGLibA_56044	TCERG1	39.4334	43.4432	27.1097	16.1988		41.4383	21.6542	0.522565	-0.936317
HGLibA_06055	C22orf23	19.3143	23.8237	9.75949	12.7885		21.569	11.274	0.522694	-0.935962
HGLibA_16419	FAM204A	71.6239	39.239	35.7848	22.1667		55.4315	28.9758	0.522731	-0.935859
HGLibA_10551	COL25A1	4.02381	21.0209	5.42194	7.6731		12.5224	6.54752	0.522866	-0.935487
HGLibA_32980	KRTAP2-3	57.1382	56.0558	33.616	25.577		56.597	29.5965	0.522934	-0.935299
HGLibA_05861	C1orf50	22.5334	39.239	19.519	12.7885		30.8862	16.1537	0.523008	-0.935095
HGLibA_02973	ARL4D	20.9238	32.2321	18.4346	9.37823		26.578	13.9064	0.523231	-0.93448
HGLibA_62575	ZFYVE27	73.2334	127.527	60.7257	44.3334		100.38	52.5296	0.523306	-0.934273
HGLibA_45923	PRMT7	29.7762	44.8446	15.1814	23.8719		37.3104	19.5266	0.523356	-0.934135
HGLibA_37933	MYBL2	59.5525	56.0558	35.7848	24.7244		57.8041	30.2546	0.523399	-0.934018
HGLibA_40088	NT5C	38.6286	21.0209	18.4346	12.7885		29.8248	15.6115	0.523442	-0.933898
HGLibA_62013	YTHDC1	76.4525	43.4432	30.3628	32.3975		59.9479	31.3802	0.523458	-0.933854
HGLibA_57066	TMCC3	41.8477	75.6753	32.5316	28.9872		58.7615	30.7594	0.523463	-0.933842
HGLibA_25605	hsa-mir-4523	12.8762	23.8237	14.097	5.1154		18.35	9.60622	0.523501	-0.933736
HGLibA_32042	KIAA1430	93.3525	126.125	62.8945	52.0065		109.739	57.4505	0.523519	-0.933685
HGLibA_26572	hsa-mir-5090	42.6524	53.253	19.519	30.6924		47.9527	25.1057	0.523551	-0.933599
HGLibA_17862	FOXE3	13.681	28.0279	18.4346	3.41026		20.8544	10.9224	0.523746	-0.933061
HGLibA_06403	C5orf52	14.4857	23.8237	14.097	5.96796		19.1547	10.0325	0.523761	-0.933019
HGLibA_31294	JUNB	17.7048	36.4363	13.0126	15.3462		27.0705	14.1794	0.523796	-0.932924
HGLibA_62048	YY1AP1	100.595	109.309	47.713	62.2373		104.952	54.9752	0.523812	-0.932878
HGLibA_22268	hsa-mir-1180	38.6286	37.8376	23.8565	16.1988		38.2331	20.0276	0.523829	-0.932831
HGLibA_46910	PVRL1	131.981	81.2809	75.9071	35.8078		106.631	55.8574	0.523839	-0.932805
HGLibA_49079	RP1L1	37.8239	44.8446	27.1097	16.1988		41.3342	21.6542	0.523881	-0.932689
HGLibA_55893	TBKBP1	69.2096	61.6614	33.616	34.9552		65.4355	34.2856	0.523961	-0.93247
HGLibA_25038	hsa-mir-4316	43.4572	77.0767	16.2658	46.8911		60.2669	31.5785	0.523977	-0.932425
HGLibA_50467	SEBOX	18.5095	8.40837	2.16877	11.9359		13.459	7.05235	0.523989	-0.932391
HGLibA_40240	NUDT16	25.7524	54.6544	21.6877	20.4616		40.2034	21.0747	0.524201	-0.931808
HGLibA_49068	RORC	6.4381	4.20418	2.16877	3.41026		5.32114	2.78952	0.524233	-0.93172
HGLibA_37316	MRPS10	12.0714	15.4153	7.59071	6.82053		13.7434	7.20562	0.524297	-0.931544
HGLibA_26431	hsa-mir-494	86.9144	96.6962	47.713	48.5963		91.8053	48.1547	0.52453	-0.930902
HGLibA_47494	RANBP3L	70.8191	86.8864	40.1223	42.6283		78.8528	41.3753	0.524716	-0.930391
HGLibA_04696	BOP1	48.2858	79.8795	31.4472	35.8078		64.0826	33.6275	0.524752	-0.930292
HGLibA_60117	UCN3	38.6286	21.0209	10.8439	20.4616		29.8248	15.6527	0.524823	-0.930097
HGLibA_25545	hsa-mir-4512	15.2905	15.4153	7.59071	8.52566		15.3529	8.05819	0.524864	-0.929986
HGLibA_27215	hsa-mir-558	41.8477	43.4432	26.0253	18.7565		42.6455	22.3909	0.525047	-0.929481
HGLibA_13009	DESI2	42.6524	19.6195	17.3502	15.3462		31.136	16.3482	0.525058	-0.929451
HGLibA_25721	hsa-mir-4641	8.85239	8.40837	6.50632	2.5577		8.63038	4.53201	0.525123	-0.929273
HGLibA_24997	hsa-mir-4308	69.2096	86.8864	44.4599	37.5129		78.048	40.9864	0.525143	-0.929217
HGLibA_24485	hsa-mir-378b	87.7192	85.4851	34.7004	56.2694		86.6021	45.4849	0.525217	-0.929015
HGLibA_13196	DHX38	9.65716	15.4153	9.75949	3.41026		12.5362	6.58488	0.525267	-0.928877
HGLibA_11706	CTSG	68.4049	81.2809	48.7974	29.8398		74.8429	39.3186	0.525349	-0.928652
HGLibA_19667	GOLT1B	44.262	63.0627	32.5316	23.8719		53.6624	28.2017	0.52554	-0.928126
HGLibA_07367	CATSPERB	83.6954	56.0558	44.4599	28.9872		69.8756	36.7236	0.525557	-0.928082
HGLibA_16291	FAM175B	56.3334	85.4851	33.616	40.9232		70.9092	37.2696	0.525596	-0.927974
HGLibA_62392	ZDHHC22	43.4572	25.2251	17.3502	18.7565		34.3411	18.0533	0.525705	-0.927674
HGLibA_51856	SLC22A2	55.5286	74.2739	40.1223	28.1347		64.9013	34.1285	0.525853	-0.927269
HGLibA_01279	AGXT2L2	51.5048	50.4502	31.4472	22.1667		50.9775	26.807	0.525859	-0.927253
HGLibA_23743	hsa-mir-3156-1	52.3096	54.6544	23.8565	32.3975		53.482	28.127	0.525916	-0.927096
HGLibA_18364	GABRA4	16.9	33.6335	8.6751	17.9039		25.2667	13.2895	0.525968	-0.926954
HGLibA_46912	PVRL2	17.7048	29.4293	16.2658	8.52566		23.567	12.3957	0.525978	-0.926926
HGLibA_55951	TBX21	45.8715	42.0418	24.9409	21.3142		43.9567	23.1275	0.526144	-0.92647
HGLibA_48101	RELA	64.381	67.2669	36.8692	32.3975		65.824	34.6333	0.526151	-0.926452
HGLibA_33982	LMNA	11.2667	30.8307	11.9283	10.2308		21.0487	11.0795	0.526376	-0.925833
HGLibA_58246	TOMM20L	16.9	46.246	11.9283	21.3142		31.573	16.6212	0.526437	-0.925667
HGLibA_48399	RGS9	20.9238	47.6474	29.2785	6.82053		34.2856	18.0495	0.526445	-0.925645
HGLibA_53200	SNCAIP	28.1667	33.6335	20.6034	11.9359		30.9001	16.2696	0.526524	-0.925428
HGLibA_29005	hsa-mir-7704	25.7524	26.6265	17.3502	10.2308		26.1895	13.7905	0.526567	-0.925312
HGLibA_63469	ZNF534	313.858	65.8655	90.0041	109.981		189.862	99.9926	0.526661	-0.925055
HGLibA_23107	hsa-mir-1912	71.6239	50.4502	33.616	30.6924		61.0371	32.1542	0.526798	-0.924678
HGLibA_36315	MEX3A	69.2096	70.0697	40.1223	33.2501		69.6397	36.6862	0.5268	-0.924672
HGLibA_63252	ZNF425	28.1667	25.2251	11.9283	16.1988		26.6959	14.0635	0.526804	-0.924662
HGLibA_61900	XXYLT1	137.614	138.738	62.8945	82.6989		138.176	72.7967	0.526839	-0.924565
HGLibA_33280	LAMTOR2	32.1905	23.8237	18.4346	11.0834		28.0071	14.759	0.526972	-0.924201
HGLibA_16253	FAM169A	17.7048	4.20418	2.16877	9.37823		10.9545	5.7735	0.527045	-0.924003
HGLibA_52499	SLC4A1AP	41.8477	56.0558	26.0253	25.577		48.9517	25.8011	0.527073	-0.923925
HGLibA_42387	PANK2	221.31	149.949	113.861	81.8464		185.63	97.8535	0.527144	-0.923731
HGLibA_50182	SCFD1	14.4857	19.6195	4.33755	13.6411		17.0526	8.9893	0.527151	-0.923713
HGLibA_26116	hsa-mir-4741	9.65716	11.2112	7.59071	3.41026		10.4342	5.50049	0.527162	-0.923682
HGLibA_11565	CTAG2	72.4287	57.4572	41.2067	27.2821		64.9429	34.2444	0.5273	-0.923303
HGLibA_11183	CRKL	44.262	61.6614	37.9536	17.9039		52.9617	27.9287	0.527339	-0.923199
HGLibA_04192	BAZ2A	12.8762	11.2112	7.59071	5.1154		12.0437	6.35305	0.527501	-0.922754
HGLibA_17338	FGB	24.1429	19.6195	16.2658	6.82053		21.8812	11.5432	0.527538	-0.922653
HGLibA_42897	PCIF1	64.381	84.0837	43.3755	34.9552		74.2324	39.1654	0.527605	-0.92247
HGLibA_54432	SSNA1	39.4334	47.6474	19.519	26.4296		43.5404	22.9743	0.527654	-0.922336
HGLibA_10859	COX7A2	24.1429	50.4502	20.6034	18.7565		37.2965	19.6799	0.52766	-0.922318
HGLibA_61016	VPS11	147.272	98.0976	55.3038	74.1733		122.685	64.7385	0.527682	-0.922258
HGLibA_41590	OR5H6	108.643	98.0976	47.713	61.3848		103.37	54.5489	0.527704	-0.9222
HGLibA_15989	FAM104A	2.41429	16.8167	7.59071	2.5577		9.61551	5.0742	0.52771	-0.922182
HGLibA_23392	hsa-mir-23c	140.834	114.914	65.0632	69.9104		127.874	67.4868	0.527761	-0.922044
HGLibA_61715	WT1	76.4525	79.8795	27.1097	55.4168		78.166	41.2632	0.527893	-0.921684
HGLibA_21074	HEATR4	20.9238	11.2112	7.59071	9.37823		16.0675	8.48447	0.528052	-0.921249
HGLibA_00169	ABCC2	40.2381	32.2321	19.519	18.7565		36.2351	19.1377	0.528154	-0.92097
HGLibA_07931	CCDC93	12.0714	32.2321	9.75949	13.6411		22.1518	11.7003	0.528187	-0.920879
HGLibA_37588	MT2A	56.3334	50.4502	32.5316	23.8719		53.3918	28.2017	0.528203	-0.920834
HGLibA_11386	CSNK1D	22.5334	33.6335	15.1814	14.4936		28.0834	14.8375	0.528338	-0.920468
HGLibA_26905	hsa-mir-548aa-2	37.0191	74.2739	35.7848	23.0193		55.6465	29.402	0.528372	-0.920375
HGLibA_11757	CTXN2	35.4096	26.6265	9.75949	23.0193		31.018	16.3894	0.528383	-0.920345
HGLibA_47066	R3HDM4	47.481	100.9	47.713	30.6924		74.1907	39.2027	0.528405	-0.920285
HGLibA_30526	IMP3	33.8	49.0488	17.3502	26.4296		41.4244	21.8899	0.528429	-0.920218
HGLibA_65140	NonTargetingControlGuideForHuman_0757	103.814	165.365	91.0885	51.154		134.589	71.1213	0.528431	-0.920213
HGLibA_54174	SPTBN4	144.857	117.717	86.751	52.0065		131.287	69.3788	0.52845	-0.920161
HGLibA_56182	TDP2	43.4572	49.0488	29.2785	19.609		46.253	24.4437	0.528479	-0.920082
HGLibA_10880	CP	32.1905	56.0558	22.7721	23.8719		44.1231	23.322	0.528566	-0.919845
HGLibA_37580	MT1H	69.2096	42.0418	35.7848	23.0193		55.6257	29.402	0.528569	-0.919836
HGLibA_28954	hsa-mir-760	32.1905	28.0279	17.3502	14.4936		30.1092	15.9219	0.528805	-0.919191
HGLibA_59140	TSGA13	30.581	37.8376	21.6877	14.4936		34.2093	18.0907	0.528823	-0.919142
HGLibA_51784	SLC18B1	50.7001	42.0418	26.0253	23.0193		46.3709	24.5223	0.528829	-0.919127
HGLibA_28175	hsa-mir-6742	26.5572	26.6265	11.9283	16.1988		26.5918	14.0635	0.528866	-0.919027
HGLibA_09254	CFD	18.5095	23.8237	13.0126	9.37823		21.1666	11.1954	0.528919	-0.91888
HGLibA_19366	GLUL	15.2905	11.2112	9.75949	4.26283		13.2508	7.01116	0.529111	-0.918358
HGLibA_63570	ZNF572	57.9429	35.0349	22.7721	26.4296		46.4889	24.6008	0.529177	-0.918178
HGLibA_29149	hsa-mir-8064	56.3334	42.0418	28.1941	23.8719		49.1876	26.033	0.529258	-0.917956
HGLibA_22334	hsa-mir-1206	31.3858	18.2181	15.1814	11.0834		24.8019	13.1324	0.52949	-0.917323
HGLibA_46110	PRR23A	90.9382	117.717	66.1476	44.3334		104.328	55.2405	0.529491	-0.917323
HGLibA_42710	PCDH9	15.2905	8.40837	10.8439	1.70513		11.8494	6.2745	0.529519	-0.917245
HGLibA_39494	NMT1	20.9238	33.6335	19.519	9.37823		27.2787	14.4486	0.529667	-0.916843
HGLibA_54976	STYX	43.4572	43.4432	11.9283	34.1026		43.4502	23.0155	0.529697	-0.91676
HGLibA_13984	DROSHA	111.862	106.506	58.5569	57.1219		109.184	57.8394	0.529743	-0.916637
HGLibA_37408	MRTO4	15.2905	25.2251	8.6751	12.7885		20.2578	10.7318	0.529761	-0.916586
HGLibA_39283	NKAIN3	39.4334	58.8586	16.2658	35.8078		49.146	26.0368	0.529785	-0.916521
HGLibA_62593	ZGPAT	25.7524	30.8307	20.6034	9.37823		28.2915	14.9908	0.529868	-0.916294
HGLibA_36276	METTL22	54.7239	78.4781	39.0379	31.5449		66.601	35.2914	0.529894	-0.916225
HGLibA_23077	hsa-mir-18b	41.0429	36.4363	20.6034	20.4616		38.7396	20.5325	0.530013	-0.915901
HGLibA_53409	SOBP	9.65716	7.00697	5.42194	3.41026		8.33206	4.4161	0.530013	-0.915901
HGLibA_62152	ZBTB34	64.381	103.703	49.8818	39.218		84.0421	44.5499	0.530091	-0.915689
HGLibA_30106	IGFBP2	78.8668	60.26	37.9536	35.8078		69.5634	36.8807	0.530174	-0.915463
HGLibA_32900	KRTAP10-5	53.9191	40.6404	15.1814	34.9552		47.2798	25.0683	0.530212	-0.915358
HGLibA_19166	GJB4	98.1811	71.4711	49.8818	40.0706		84.8261	44.9762	0.530217	-0.915346
HGLibA_33760	LIAS	65.9906	61.6614	33.616	34.1026		63.826	33.8593	0.530495	-0.91459
HGLibA_19930	GPR150	28.1667	44.8446	21.6877	17.0513		36.5057	19.3695	0.53059	-0.914331
HGLibA_36083	MED28	78.062	78.4781	33.616	49.4488		78.27	41.5324	0.53063	-0.914222
HGLibA_61892	XRN1	95.7668	86.8864	46.6287	50.3014		91.3266	48.465	0.530678	-0.914091
HGLibA_46085	PRR19	111.057	183.583	85.6666	70.763		147.32	78.2148	0.530918	-0.91344
HGLibA_55518	TAF3	9.65716	18.2181	5.42194	9.37823		13.9376	7.40008	0.530942	-0.913373
HGLibA_28704	hsa-mir-6866	25.7524	26.6265	18.4346	9.37823		26.1895	13.9064	0.530993	-0.913236
HGLibA_53923	SPG21	27.3619	19.6195	13.0126	11.9359		23.4907	12.4743	0.53103	-0.913134
HGLibA_42815	PCDHGA12	27.3619	37.8376	18.4346	16.1988		32.5998	17.3167	0.53119	-0.912701
HGLibA_00727	ADAM10	10.4619	9.80976	6.50632	4.26283		10.1358	5.38458	0.531241	-0.912561
HGLibA_64425	NonTargetingControlGuideForHuman_0042	16.9	21.0209	6.50632	13.6411		18.9605	10.0737	0.5313	-0.912402
HGLibA_22704	hsa-mir-1293	144.053	92.492	45.5443	80.1412		118.272	62.8427	0.531339	-0.912294
HGLibA_61634	WNT10A	28.1667	47.6474	24.9409	15.3462		37.9071	20.1435	0.531393	-0.912148
HGLibA_00382	ACAP1	218.091	284.483	148.561	118.507		251.287	133.534	0.5314	-0.91213
HGLibA_30181	IGSF3	50.7001	53.253	27.1097	28.1347		51.9765	27.6222	0.531436	-0.912033
HGLibA_51506	SIRT2	36.2143	88.2878	30.3628	35.8078		62.2511	33.0853	0.531482	-0.911908
HGLibA_10500	COL11A1	21.7286	11.2112	14.097	3.41026		16.4699	8.75365	0.531495	-0.911873
HGLibA_62876	ZNF212	100.595	54.6544	39.0379	43.4809		77.6249	41.2594	0.531523	-0.911796
HGLibA_08736	CDK14	13.681	57.4572	17.3502	20.4616		35.5691	18.9059	0.531526	-0.911787
HGLibA_37626	MTERF	104.619	166.766	84.5822	59.6796		135.693	72.1309	0.531576	-0.911652
HGLibA_60469	USHBP1	35.4096	43.4432	20.6034	21.3142		39.4264	20.9588	0.531592	-0.911609
HGLibA_37746	MTPAP	30.581	14.0139	15.1814	8.52566		22.2975	11.8535	0.531609	-0.911562
HGLibA_06254	C3orf58	32.9953	49.0488	20.6034	23.0193		41.022	21.8113	0.531698	-0.911322
HGLibA_22117	HS2ST1	96.5716	102.302	52.0506	53.7117		99.4367	52.8811	0.531807	-0.911025
HGLibA_59932	UBE2Q1	14.4857	12.6125	7.59071	6.82053		13.5491	7.20562	0.531814	-0.911007
HGLibA_11120	CREG1	56.3334	95.2948	42.2911	38.3655		75.8141	40.3283	0.531936	-0.910674
HGLibA_60247	ULBP1	149.686	128.928	91.0885	57.1219		139.307	74.1052	0.531956	-0.910621
HGLibA_28750	hsa-mir-6878	20.9238	21.0209	8.6751	13.6411		20.9724	11.1581	0.532037	-0.910402
HGLibA_36925	MOK	40.2381	79.8795	35.7848	28.1347		60.0588	31.9597	0.532141	-0.910121
HGLibA_14101	DUOX2	31.3858	32.2321	10.8439	23.0193		31.8089	16.9316	0.53229	-0.909714
HGLibA_60314	UNC5D	26.5572	61.6614	16.2658	30.6924		44.1093	23.4791	0.532294	-0.909705
HGLibA_61685	WNT9B	56.3334	22.4223	8.6751	33.2501		39.3779	20.9626	0.532345	-0.909568
HGLibA_51249	SH3KBP1	6.4381	8.40837	1.08439	6.82053		7.42324	3.95246	0.532444	-0.909298
HGLibA_53911	SPERT	54.7239	42.0418	21.6877	29.8398		48.3829	25.7638	0.532498	-0.909152
HGLibA_23441	hsa-mir-2861	48.2858	37.8376	27.1097	18.7565		43.0617	22.9331	0.532563	-0.908976
HGLibA_40672	OMD	11.2667	32.2321	8.6751	14.4936		21.7494	11.5844	0.53263	-0.908795
HGLibA_21334	HIP1	187.51	99.499	76.9915	75.8784		143.504	76.4349	0.532631	-0.908791
HGLibA_30525	IMP3	20.9238	26.6265	22.7721	2.5577		23.7752	12.6649	0.532695	-0.908618
HGLibA_30240	IL11	31.3858	37.8376	24.9409	11.9359		34.6117	18.4384	0.532722	-0.908545
HGLibA_03343	ASPDH	16.9	23.8237	9.75949	11.9359		20.3619	10.8477	0.532746	-0.90848
HGLibA_20036	GPR37L1	23.3381	25.2251	17.3502	8.52566		24.2816	12.9379	0.532828	-0.908257
HGLibA_40587	OFD1	61.9668	82.6823	45.5443	31.5449		72.3245	38.5446	0.53294	-0.907956
HGLibA_29702	HTRA3	92.5477	75.6753	32.5316	57.1219		84.1115	44.8268	0.532945	-0.907943
HGLibA_36252	METTL16	38.6286	26.6265	27.1097	7.6731		32.6276	17.3914	0.533028	-0.907718
HGLibA_58597	TRAPPC13	25.7524	43.4432	13.0126	23.8719		34.5978	18.4423	0.533047	-0.907666
HGLibA_53159	SNAI3	15.2905	12.6125	9.75949	5.1154		13.9515	7.43744	0.533092	-0.907544
HGLibA_45081	POU5F2	121.519	151.351	70.4852	75.0258		136.435	72.7555	0.533262	-0.907085
HGLibA_33938	LLGL2	43.4572	12.6125	16.2658	13.6411		28.0349	14.9534	0.533387	-0.906746
HGLibA_62464	ZFHX4	153.71	140.139	67.232	89.5194		146.925	78.3757	0.533442	-0.906597
HGLibA_00265	ABHD17B	86.9144	145.745	66.1476	57.9745		116.33	62.0611	0.533493	-0.906459
HGLibA_06173	C2orf71	4.02381	2.80279	1.08439	2.5577		3.4133	1.82104	0.533514	-0.906403
HGLibA_20716	GZF1	16.0953	11.2112	4.33755	10.2308		13.6532	7.28417	0.533514	-0.906403
HGLibA_24081	hsa-mir-345	28.9715	14.0139	7.59071	15.3462		21.4927	11.4685	0.533597	-0.906177
HGLibA_02000	ANKRD13A	17.7048	40.6404	26.0253	5.1154		29.1726	15.5703	0.533732	-0.905813
HGLibA_39505	NMUR2	12.0714	21.0209	10.8439	6.82053		16.5462	8.8322	0.533791	-0.905653
HGLibA_14208	DVL1	46.6763	35.0349	20.6034	23.0193		40.8556	21.8113	0.533864	-0.905455
HGLibA_48991	RNFT1	223.724	217.216	92.1729	143.231		220.47	117.702	0.533868	-0.905444
HGLibA_64010	ZNF776	23.3381	23.8237	14.097	11.0834		23.5809	12.5902	0.533915	-0.905319
HGLibA_16793	FAM91A1	59.5525	92.492	36.8692	44.3334		76.0222	40.6013	0.534071	-0.904896
HGLibA_45043	POU2F1	11.2667	2.80279	3.25316	4.26283		7.03474	3.758	0.534206	-0.904532
HGLibA_39278	NKAIN1	13.681	9.80976	10.8439	1.70513		11.7454	6.2745	0.534211	-0.904519
HGLibA_02393	APC2	20.1191	53.253	11.9283	27.2821		36.686	19.6052	0.534405	-0.903995
HGLibA_29546	HSPA12A	116.691	92.492	68.3164	43.4809		104.591	55.8986	0.534448	-0.903878
HGLibA_52798	SLIT3	114.276	93.8934	61.8101	49.4488		104.085	55.6295	0.534462	-0.90384
HGLibA_26106	hsa-mir-4739	49.0905	107.907	45.5443	38.3655		78.499	41.9549	0.534464	-0.903835
HGLibA_59707	TXNDC2	65.1858	112.112	44.4599	50.3014		88.6487	47.3806	0.534477	-0.903801
HGLibA_05795	C1orf173	57.1382	51.8516	29.2785	28.9872		54.4949	29.1329	0.534598	-0.903474
HGLibA_08004	CCL24	2.41429	2.80279	1.08439	1.70513		2.60854	1.39476	0.53469	-0.903225
HGLibA_15903	FAAH2	56.3334	144.344	67.232	40.0706		100.339	53.6513	0.534703	-0.90319
HGLibA_12952	DENND4B	48.2858	53.253	34.7004	19.609		50.7694	27.1547	0.534864	-0.902756
HGLibA_24347	hsa-mir-3685	27.3619	25.2251	11.9283	16.1988		26.2935	14.0635	0.534866	-0.902751
HGLibA_58920	TRIP10	40.2381	37.8376	23.8565	17.9039		39.0379	20.8802	0.53487	-0.902739
HGLibA_14496	EEF1B2	24.1429	7.00697	2.16877	14.4936		15.5749	8.3312	0.534911	-0.90263
HGLibA_10169	CLVS2	18.5095	21.0209	15.1814	5.96796		19.7652	10.5747	0.535015	-0.902349
HGLibA_16783	FAM89A	28.9715	35.0349	20.6034	13.6411		32.0032	17.1222	0.535016	-0.902346
HGLibA_18413	GAD2	103.814	135.935	73.7383	54.5642		119.875	64.1513	0.535152	-0.901979
HGLibA_31896	KIAA0226L	50.7001	49.0488	18.4346	34.9552		49.8744	26.6949	0.535242	-0.901736
HGLibA_57953	TMSB4X	67.6001	96.6962	44.4599	43.4809		82.1482	43.9704	0.535257	-0.901696
HGLibA_25599	hsa-mir-4522	80.4763	70.0697	37.9536	42.6283		75.273	40.2909	0.535264	-0.901677
HGLibA_15112	ENDOD1	17.7048	23.8237	16.2658	5.96796		20.7642	11.1169	0.535386	-0.901349
HGLibA_05035	C10orf113	31.3858	39.239	17.3502	20.4616		35.3124	18.9059	0.53539	-0.901339
HGLibA_58059	TNFRSF1A	66.7953	93.8934	59.6413	26.4296		80.3444	43.0354	0.535637	-0.900672
HGLibA_15061	EML3	40.2381	56.0558	37.9536	13.6411		48.147	25.7973	0.535803	-0.900224
HGLibA_46592	PTGDR	23.3381	33.6335	15.1814	15.3462		28.4858	15.2638	0.535839	-0.900128
HGLibA_33415	LCE2D	21.7286	37.8376	9.75949	22.1667		29.7831	15.9631	0.535978	-0.899754
HGLibA_30206	IKBKAP	23.3381	25.2251	14.097	11.9359		24.2816	13.0165	0.536063	-0.899525
HGLibA_49752	RUNX3	105.424	89.6892	58.5569	46.0386		97.5566	52.2977	0.536076	-0.899491
HGLibA_58970	TRMT2A	56.3334	88.2878	47.713	29.8398		72.3106	38.7764	0.536248	-0.899028
HGLibA_39071	NFATC3	11.2667	28.0279	10.8439	10.2308		19.6473	10.5373	0.536325	-0.89882
HGLibA_46973	PYGB	58.7477	40.6404	26.0253	27.2821		49.6941	26.6537	0.536356	-0.898737
HGLibA_04886	BSX	65.9906	46.246	18.4346	41.7757		56.1183	30.1052	0.536459	-0.89846
HGLibA_36767	MMP10	13.681	22.4223	10.8439	8.52566		18.0516	9.68477	0.536503	-0.898341
HGLibA_17389	FGF2	57.1382	22.4223	28.1941	14.4936		39.7802	21.3438	0.536544	-0.898232
HGLibA_14227	DYM	71.6239	75.6753	34.7004	44.3334		73.6496	39.5169	0.536553	-0.898207
HGLibA_30924	IRX4	12.8762	5.60558	6.50632	3.41026		9.24089	4.95829	0.53656	-0.898188
HGLibA_62019	YTHDF1	22.5334	43.4432	26.0253	9.37823		32.9883	17.7018	0.536607	-0.898061
HGLibA_06774	C9orf9	48.2858	78.4781	39.0379	28.9872		63.3819	34.0126	0.536629	-0.898002
HGLibA_25761	hsa-mir-4650-2	21.7286	7.00697	4.33755	11.0834		14.3678	7.71045	0.536649	-0.89795
HGLibA_49926	SAFB2	48.2858	46.246	26.0253	24.7244		47.2659	25.3749	0.536853	-0.8974
HGLibA_43919	PIK3C3	45.8715	57.4572	28.1941	27.2821		51.6643	27.7381	0.536891	-0.8973
HGLibA_53693	SPANXN2	1.60953	5.60558	2.16877	1.70513		3.60755	1.93695	0.536916	-0.897231
HGLibA_19638	GOLGA7B	0.804763	2.80279	1.08439	0.852566		1.80378	0.968477	0.536916	-0.897231
HGLibA_50563	SEH1L	0.804763	2.80279	1.08439	0.852566		1.80378	0.968477	0.536916	-0.897231
HGLibA_49923	SAFB	4.82858	16.8167	6.50632	5.1154		10.8227	5.81086	0.536916	-0.897231
HGLibA_64011	ZNF776	35.4096	60.26	24.9409	26.4296		47.8348	25.6852	0.536957	-0.897121
HGLibA_03876	AURKAIP1	43.4572	35.0349	21.6877	20.4616		39.246	21.0747	0.536989	-0.897037
HGLibA_52091	SLC26A7	45.8715	53.253	21.6877	31.5449		49.5622	26.6163	0.537029	-0.896929
HGLibA_58238	TOM1L1	58.7477	64.4641	30.3628	35.8078		61.6059	33.0853	0.537048	-0.896878
HGLibA_09279	CFI	97.3763	64.4641	23.8565	63.0899		80.9202	43.4732	0.537235	-0.896374
HGLibA_46259	PRSS58	31.3858	72.8725	22.7721	33.2501		52.1291	28.0111	0.537341	-0.896091
HGLibA_24807	hsa-mir-4261	49.8953	81.2809	46.6287	23.8719		65.5881	35.2503	0.537449	-0.8958
HGLibA_64274	ZSCAN10	9.65716	9.80976	1.08439	9.37823		9.73346	5.23131	0.537456	-0.895781
HGLibA_37101	MRAS	78.8668	36.4363	22.7721	39.218		57.6515	30.9951	0.537628	-0.895319
HGLibA_51839	SLC22A15	111.862	53.253	56.3881	32.3975		82.5575	44.3928	0.53772	-0.895073
HGLibA_59355	TTC19	7.24287	16.8167	8.6751	4.26283		12.0298	6.46896	0.537745	-0.895006
HGLibA_57770	TMEM64	16.0953	14.0139	11.9283	4.26283		15.0546	8.09555	0.537746	-0.895004
HGLibA_57996	TNFAIP2	30.581	32.2321	18.4346	15.3462		31.4065	16.8904	0.537799	-0.894862
HGLibA_43019	PDCD2L	11.2667	16.8167	10.8439	4.26283		14.0417	7.55335	0.537923	-0.894529
HGLibA_12342	DARS2	49.0905	35.0349	16.2658	28.9872		42.0627	22.6265	0.537924	-0.894526
HGLibA_30678	INSL6	8.85239	12.6125	2.16877	9.37823		10.7325	5.7735	0.537947	-0.894464
HGLibA_63716	ZNF628	111.862	123.323	57.4725	69.0579		117.592	63.2652	0.538004	-0.894311
HGLibA_29121	hsa-mir-8057	8.04763	30.8307	14.097	6.82053		19.4392	10.4588	0.538027	-0.89425
HGLibA_45694	PRDX1	12.8762	12.6125	4.33755	9.37823		12.7444	6.85789	0.538111	-0.894025
HGLibA_05248	C12orf44	76.4525	142.942	73.7383	44.3334		109.697	59.0359	0.538171	-0.893865
HGLibA_27064	hsa-mir-548h-5	0.804763	8.40837	3.25316	1.70513		4.60656	2.47915	0.538177	-0.893847
HGLibA_34725	LRRC8D	179.462	134.534	84.5822	84.404		156.998	84.4931	0.53818	-0.89384
HGLibA_59273	TSPYL4	5.63334	32.2321	7.59071	12.7885		18.9327	10.1896	0.538201	-0.893783
HGLibA_37179	MRPL10	22.5334	29.4293	15.1814	12.7885		25.9813	13.985	0.53827	-0.893599
HGLibA_54334	SRRM1	197.972	172.372	103.017	96.34		185.172	99.6784	0.538303	-0.89351
HGLibA_43402	PEX3	71.6239	93.8934	49.8818	39.218		82.7587	44.5499	0.538311	-0.893487
HGLibA_19938	GPR153	53.1144	37.8376	21.6877	27.2821		45.476	24.4849	0.538414	-0.893211
HGLibA_20990	HCRTR2	19.3143	22.4223	5.42194	17.0513		20.8683	11.2366	0.538454	-0.893104
HGLibA_31108	ITK	55.5286	58.8586	24.9409	36.6603		57.1936	30.8006	0.538533	-0.892894
HGLibA_58264	TOMM6	96.5716	120.52	68.3164	48.5963		108.546	58.4563	0.538541	-0.892872
HGLibA_60149	UGCG	23.3381	33.6335	11.9283	18.7565		28.4858	15.3424	0.538597	-0.892722
HGLibA_47897	RBMXL3	70.8191	61.6614	34.7004	36.6603		66.2402	35.6804	0.538651	-0.892577
HGLibA_36429	MGAT4A	11.2667	18.2181	6.50632	9.37823		14.7424	7.94228	0.538737	-0.892347
HGLibA_29375	hsa-mir-937	19.3143	23.8237	13.0126	10.2308		21.569	11.6217	0.538816	-0.892136
HGLibA_59110	TSC22D3	82.0858	103.703	45.5443	54.5642		92.8945	50.0543	0.538829	-0.892101
HGLibA_33286	LAMTOR4	28.9715	42.0418	19.519	18.7565		35.5066	19.1377	0.53899	-0.891671
HGLibA_33671	LGALS9B	76.4525	37.8376	24.9409	36.6603		57.1451	30.8006	0.53899	-0.891669
HGLibA_59269	TSPYL2	41.0429	88.2878	39.0379	30.6924		64.6654	34.8652	0.539163	-0.891207
HGLibA_14228	DYNAP	49.8953	35.0349	10.8439	34.9552		42.4651	22.8995	0.539256	-0.890958
HGLibA_53825	SPATC1	22.5334	56.0558	22.7721	19.609		39.2946	21.1906	0.539275	-0.890907
HGLibA_03388	ASXL1	17.7048	35.0349	5.42194	23.0193		26.3698	14.2206	0.539276	-0.890904
HGLibA_28292	hsa-mir-6769a	96.5716	121.921	60.7257	57.1219		109.246	58.9238	0.539366	-0.890664
HGLibA_19943	GPR155	53.9191	42.0418	22.7721	28.9872		47.9805	25.8797	0.53938	-0.890627
HGLibA_31996	KIAA1199	39.4334	54.6544	26.0253	24.7244		47.0439	25.3749	0.539387	-0.890607
HGLibA_62408	ZDHHC5	26.5572	28.0279	14.097	15.3462		27.2925	14.7216	0.539401	-0.890571
HGLibA_02970	ARL4C	82.0858	98.0976	63.9789	33.2501		90.0917	48.6145	0.539611	-0.890009
HGLibA_09285	CFL2	6.4381	16.8167	10.8439	1.70513		11.6274	6.2745	0.53963	-0.889958
HGLibA_44597	PMFBP1	59.5525	46.246	35.7848	21.3142		52.8992	28.5495	0.539695	-0.889783
HGLibA_22965	hsa-mir-153-2	70.0144	100.9	48.7974	43.4809		85.4574	46.1392	0.539908	-0.889214
HGLibA_37919	MYADM	52.3096	39.239	23.8565	25.577		45.7743	24.7168	0.53997	-0.889049
HGLibA_58655	TREML4	70.0144	65.8655	28.1941	45.186		67.94	36.69	0.540036	-0.888872
HGLibA_54302	SRP9	11.2667	33.6335	9.75949	14.4936		22.4501	12.1266	0.540157	-0.88855
HGLibA_15517	ERO1L	82.8906	121.921	50.9662	59.6796		102.406	55.3229	0.540231	-0.88835
HGLibA_14288	DYTN	16.0953	19.6195	6.50632	12.7885		17.8574	9.64741	0.540247	-0.888308
HGLibA_08649	CDH17	88.5239	95.2948	61.8101	37.5129		91.9094	49.6615	0.540331	-0.888084
HGLibA_03244	ASB6	167.391	193.392	94.3417	100.603		180.392	97.4723	0.540337	-0.888068
HGLibA_48258	RFX4	35.4096	74.2739	26.0253	33.2501		54.8417	29.6377	0.540422	-0.887841
HGLibA_37709	MTMR14	81.2811	50.4502	49.8818	21.3142		65.8656	35.598	0.540464	-0.88773
HGLibA_17087	FBXO39	26.5572	14.0139	10.8439	11.0834		20.2856	10.9636	0.540464	-0.887729
HGLibA_05831	C1orf216	29.7762	42.0418	14.097	24.7244		35.909	19.4107	0.540553	-0.887493
HGLibA_14830	EIF4EBP2	28.1667	22.4223	16.2658	11.0834		25.2945	13.6746	0.540615	-0.887327
HGLibA_16137	FAM136A	149.686	148.548	92.1729	69.0579		149.117	80.6154	0.540619	-0.887316
HGLibA_22335	hsa-mir-1207	20.1191	15.4153	14.097	5.1154		17.7672	9.60622	0.540671	-0.887177
HGLibA_21304	HIF3A	82.8906	137.337	82.4134	36.6603		110.114	59.5369	0.540686	-0.887137
HGLibA_48726	RNASEL	46.6763	56.0558	32.5316	23.0193		51.366	27.7755	0.540736	-0.887004
HGLibA_13470	DNAH10	74.843	78.4781	36.8692	46.0386		76.6605	41.4539	0.540746	-0.886977
HGLibA_47698	RAX2	16.9	12.6125	10.8439	5.1154		14.7563	7.97964	0.540762	-0.886935
HGLibA_16423	FAM205A	19.3143	30.8307	15.1814	11.9359		25.0725	13.5587	0.540779	-0.886889
HGLibA_20236	GREB1	33.8	114.914	29.2785	51.154		74.3572	40.2162	0.540852	-0.886695
HGLibA_60291	UNC13D	39.4334	40.6404	27.1097	16.1988		40.0369	21.6542	0.540856	-0.886682
HGLibA_49673	RTFDC1	47.481	29.4293	15.1814	26.4296		38.4551	20.8055	0.541033	-0.886213
HGLibA_05131	C11orf31	124.738	119.119	74.8227	57.1219		121.928	65.9723	0.541074	-0.886101
HGLibA_25984	hsa-mir-4707	27.3619	65.8655	20.6034	29.8398		46.6137	25.2216	0.541076	-0.886096
HGLibA_28409	hsa-mir-6794	13.681	36.4363	15.1814	11.9359		25.0586	13.5587	0.541078	-0.88609
HGLibA_52224	SLC33A1	16.0953	22.4223	9.75949	11.0834		19.2588	10.4214	0.541126	-0.885964
HGLibA_45573	PRAMEF11	12.8762	19.6195	6.50632	11.0834		16.2479	8.79484	0.541292	-0.885521
HGLibA_51616	SLBP	32.9953	43.4432	14.097	27.2821		38.2193	20.6896	0.541339	-0.885396
HGLibA_44191	PLA2G4B	47.481	65.8655	35.7848	25.577		56.6733	30.6809	0.541364	-0.885329
HGLibA_39539	NODAL	93.3525	77.0767	48.7974	43.4809		85.2146	46.1392	0.541447	-0.885109
HGLibA_36765	MMP1	71.6239	92.492	36.8692	52.0065		82.058	44.4379	0.541542	-0.884854
HGLibA_46782	PTPRCAP	1.60953	15.4153	3.25316	5.96796		8.51243	4.61056	0.541627	-0.884629
HGLibA_46446	PSMD12	86.1096	68.6683	41.2067	42.6283		77.389	41.9175	0.541647	-0.884575
HGLibA_12029	CYCS	11.2667	26.6265	16.2658	4.26283		18.9466	10.2643	0.54175	-0.8843
HGLibA_21192	HES6	22.5334	25.2251	17.3502	8.52566		23.8792	12.9379	0.541807	-0.88415
HGLibA_53089	SMOX	81.2811	100.9	50.9662	47.7437		91.0907	49.355	0.541822	-0.884109
HGLibA_05827	C1orf210	103.814	70.0697	49.8818	44.3334		86.9421	47.1076	0.541828	-0.884094
HGLibA_53046	SMIM4	93.3525	75.6753	33.616	57.9745		84.5139	45.7953	0.541867	-0.883991
HGLibA_11844	CXCL10	23.3381	22.4223	4.33755	20.4616		22.8802	12.3996	0.541934	-0.883811
HGLibA_09454	CHIT1	54.7239	137.337	56.3881	47.7437		96.0303	52.0659	0.542182	-0.88315
HGLibA_42357	PALM2	113.472	72.8725	49.8818	51.154		93.172	50.5179	0.5422	-0.883103
HGLibA_00061	AAR2	19.3143	37.8376	17.3502	13.6411		28.576	15.4956	0.542261	-0.882942
HGLibA_01783	AMH	61.9668	64.4641	45.5443	23.0193		63.2154	34.2818	0.542301	-0.882835
HGLibA_07661	CCDC157	80.4763	98.0976	54.2194	42.6283		89.287	48.4238	0.542339	-0.882732
HGLibA_56363	TEX22	125.543	82.6823	61.8101	51.154		104.113	56.482	0.542509	-0.882282
HGLibA_40655	OLIG1	49.8953	32.2321	13.0126	31.5449		41.0637	22.2788	0.542543	-0.882192
HGLibA_05609	C18orf25	104.619	95.2948	48.7974	59.6796		99.957	54.2385	0.542619	-0.88199
[truncated: 60,129 more rows]

## Sheet: Fig.1F
sgRNA	Gene	DMSO1	DMSO2	AP7501	AP7502		AVG DMSO	AVG brigatinib 300	Fold difference	log2
HGLibA_02536	APOL4	11.7856	16.3678	0.967944	1.01473		14.0767	0.991337	0.070424	-3.82779
HGLibA_21397	HIST1H2AI	10.9999	16.3678	0.967944	1.01473		13.6838	0.991337	0.0724459	-3.78695
HGLibA_29061	hsa-mir-7854	40.0709	40.9195	0.967944	5.07365		40.4952	3.0208	0.0745964	-3.74475
HGLibA_10032	CLIC5	26.714	34.0996	2.90383	2.02946		30.4068	2.46664	0.0811216	-3.62377
HGLibA_37321	MRPS11	37.7138	46.3754	1.93589	5.07365		42.0446	3.50477	0.0833583	-3.58453
HGLibA_48712	RNASEH1	25.9282	8.18389	0.967944	2.02946		17.0561	1.4987	0.0878691	-3.5085
HGLibA_45829	PRKCDBP	95.0702	100.935	7.74355	10.1473		98.0025	8.94542	0.0912775	-3.4536
HGLibA_49179	RPL19	18.8569	2.72796	0.967944	1.01473		10.7924	0.991337	0.0918547	-3.4445
HGLibA_52406	SLC39A6	7.07134	13.6398	0.967944	1.01473		10.3556	0.991337	0.0957297	-3.38489
HGLibA_08740	CDK15	25.1425	35.4635	3.87177	2.02946		30.303	2.95062	0.0973703	-3.36037
HGLibA_33389	LCE1A	14.9284	13.6398	0.967944	2.02946		14.2841	1.4987	0.104921	-3.25263
HGLibA_59440	TTC7B	25.1425	21.8237	2.90383	2.02946		23.4831	2.46664	0.105039	-3.251
HGLibA_61251	WASH1	7.85705	10.9119	0.967944	1.01473		9.38445	0.991337	0.105636	-3.24283
HGLibA_16245	FAM168A	19.6426	8.18389	1.93589	1.01473		13.9133	1.47531	0.106036	-3.23737
HGLibA_29956	IFNA16	19.6426	8.18389	0.967944	2.02946		13.9133	1.4987	0.107718	-3.21468
HGLibA_53406	SOAT2	15.7141	38.1915	4.83972	1.01473		26.9528	2.92722	0.108606	-3.20283
HGLibA_20553	GTF2H2D	7.07134	10.9119	0.967944	1.01473		8.9916	0.991337	0.110251	-3.18113
HGLibA_04175	BATF2	7.07134	19.0958	1.93589	1.01473		13.0835	1.47531	0.112761	-3.14867
HGLibA_27857	hsa-mir-641	14.1427	28.6436	2.90383	2.02946		21.3932	2.46664	0.115301	-3.11653
HGLibA_28704	hsa-mir-6866	25.1425	25.9157	3.87177	2.02946		25.5291	2.95062	0.115579	-3.11305
HGLibA_21198	HESX1	8.64275	8.18389	0.967944	1.01473		8.41332	0.991337	0.117829	-3.08523
HGLibA_30253	IL12RB1	13.357	20.4597	0.967944	3.04419		16.9084	2.00607	0.118643	-3.0753
HGLibA_12647	DDX1	21.214	28.6436	2.90383	3.04419		24.9288	2.97401	0.1193	-3.06733
HGLibA_63661	ZNF608	22.7854	9.54788	1.93589	2.02946		16.1667	1.98267	0.12264	-3.0275
HGLibA_44597	PMFBP1	58.1421	45.0114	7.74355	5.07365		51.5768	6.4086	0.124254	-3.00864
HGLibA_07889	CCDC84	33.7853	21.8237	2.90383	4.05892		27.8045	3.48137	0.125209	-2.99759
HGLibA_04246	BCAR1	38.4995	31.3716	4.83972	4.05892		34.9356	4.44932	0.127358	-2.97304
HGLibA_00805	ADAMTS15	2.35711	28.6436	0.967944	3.04419		15.5004	2.00607	0.129421	-2.94986
HGLibA_39386	NLRP1	40.8566	72.2911	9.67944	5.07365		56.5739	7.37654	0.130388	-2.93912
HGLibA_46607	PTGER3	5.49993	24.5517	2.90383	1.01473		15.0258	1.95928	0.130394	-2.93905
HGLibA_09514	CHORDC1	17.2855	20.4597	1.93589	3.04419		18.8726	2.49004	0.131939	-2.92206
HGLibA_28688	hsa-mir-6862-2	8.64275	13.6398	1.93589	1.01473		11.1413	1.47531	0.132418	-2.91683
HGLibA_39782	NPM3	36.1424	30.0076	5.80766	3.04419		33.075	4.42592	0.133815	-2.90169
HGLibA_17613	FLG2	68.3563	13.6398	3.87177	7.10311		40.9981	5.48744	0.133846	-2.90135
HGLibA_12623	DDN	13.357	1.36398	0.967944	1.01473		7.36048	0.991337	0.134684	-2.89235
HGLibA_43357	PET100	15.7141	13.6398	1.93589	2.02946		14.677	1.98267	0.135087	-2.88803
HGLibA_07289	CASKIN1	131.998	170.498	25.1665	16.2357		151.248	20.7011	0.136869	-2.86914
HGLibA_12439	DCAF4	10.2142	19.0958	0.967944	3.04419		14.655	2.00607	0.136887	-2.86895
HGLibA_42428	PAPOLB	9.42845	12.2758	0.967944	2.02946		10.8521	1.4987	0.138102	-2.8562
HGLibA_38221	MZB1	9.42845	19.0958	1.93589	2.02946		14.2621	1.98267	0.139017	-2.84667
HGLibA_57267	TMEM14A	7.85705	13.6398	0.967944	2.02946		10.7484	1.4987	0.139434	-2.84234
HGLibA_11804	CUX1	40.8566	65.4712	6.7756	8.11784		53.1639	7.44672	0.140071	-2.83577
HGLibA_52075	SLC26A11	38.4995	19.0958	0.967944	7.10311		28.7976	4.03553	0.140134	-2.83512
HGLibA_28407	hsa-mir-6794	6.28564	21.8237	1.93589	2.02946		14.0547	1.98267	0.141069	-2.82553
HGLibA_64058	ZNF792	1.57141	12.2758	0.967944	1.01473		6.92363	0.991337	0.143182	-2.80408
HGLibA_10172	CLYBL	7.07134	13.6398	0.967944	2.02946		10.3556	1.4987	0.144724	-2.78862
HGLibA_10022	CLIC1	3.92852	9.54788	0.967944	1.01473		6.7382	0.991337	0.147122	-2.76492
HGLibA_34265	LOC646862	14.1427	12.2758	2.90383	1.01473		13.2093	1.95928	0.148326	-2.75315
HGLibA_01188	AGFG2	12.5713	27.2796	2.90383	3.04419		19.9255	2.97401	0.149257	-2.74413
HGLibA_23670	hsa-mir-3139	11.7856	15.0038	0.967944	3.04419		13.3947	2.00607	0.149766	-2.73922
HGLibA_46372	PSMA6	10.9999	28.6436	2.90383	3.04419		19.8217	2.97401	0.150038	-2.7366
HGLibA_14074	DTWD1	6.28564	13.6398	0.967944	2.02946		9.96273	1.4987	0.150431	-2.73283
HGLibA_30957	ISLR	23.5711	47.7394	4.83972	6.08838		35.6553	5.46405	0.153247	-2.70607
HGLibA_64160	ZNF850	102.927	58.6512	11.6153	13.1915		80.7893	12.4034	0.153528	-2.70343
HGLibA_37204	MRPL18	4.71423	8.18389	0.967944	1.01473		6.44906	0.991337	0.153718	-2.70164
HGLibA_30735	IP6K2	31.4282	25.9157	5.80766	3.04419		28.6719	4.42592	0.154364	-2.69559
HGLibA_38056	MYL6	14.9284	36.8275	1.93589	6.08838		25.878	4.01213	0.155041	-2.68928
HGLibA_28547	hsa-mir-6829	20.4283	17.7318	2.90383	3.04419		19.08	2.97401	0.15587	-2.68158
HGLibA_13635	DNAJC7	40.8566	40.9195	8.71149	4.05892		40.8881	6.38521	0.156163	-2.67887
HGLibA_42070	OTX1	7.85705	17.7318	0.967944	3.04419		12.7944	2.00607	0.156792	-2.67307
HGLibA_06088	C2CD2L	7.85705	10.9119	1.93589	1.01473		9.38445	1.47531	0.157208	-2.66926
HGLibA_03696	ATP6AP1L	25.1425	6.81991	0.967944	4.05892		15.9812	2.51343	0.157274	-2.66865
HGLibA_33555	LECT2	32.2139	55.9233	5.80766	8.11784		44.0686	6.96275	0.157998	-2.66202
HGLibA_25405	hsa-mir-4483	11.7856	25.9157	1.93589	4.05892		18.8506	2.9974	0.159008	-2.65283
HGLibA_02019	ANKRD18A	10.9999	1.36398	0.967944	1.01473		6.18192	0.991337	0.160361	-2.64061
HGLibA_13413	DMPK	6.28564	49.1034	2.90383	6.08838		27.6945	4.4961	0.162346	-2.62285
HGLibA_38458	NAT14	14.1427	21.8237	2.90383	3.04419		17.9832	2.97401	0.165377	-2.59617
HGLibA_60015	UBOX5	2.35711	9.54788	0.967944	1.01473		5.9525	0.991337	0.166541	-2.58605
HGLibA_46116	PRR23C	7.07134	28.6436	2.90383	3.04419		17.8575	2.97401	0.166541	-2.58605
HGLibA_22594	hsa-mir-1273d	18.0712	5.45593	2.90383	1.01473		11.7636	1.95928	0.166555	-2.58593
HGLibA_18978	GFRAL	34.571	46.3754	11.6153	2.02946		40.4732	6.82239	0.168566	-2.56862
HGLibA_01006	ADO	13.357	4.09195	1.93589	1.01473		8.72446	1.47531	0.1691	-2.56405
HGLibA_44960	POMT2	0.785705	10.9119	0.967944	1.01473		5.84878	0.991337	0.169495	-2.56069
HGLibA_13427	DMRTA1	8.64275	15.0038	0.967944	3.04419		11.8233	2.00607	0.169671	-2.55919
HGLibA_44424	PLEKHM1	2.35711	15.0038	1.93589	1.01473		8.68046	1.47531	0.169957	-2.55675
HGLibA_12696	DDX39A	10.2142	1.36398	0.967944	1.01473		5.78907	0.991337	0.171243	-2.54588
HGLibA_09975	CLEC3B	17.2855	28.6436	4.83972	3.04419		22.9646	3.94195	0.171654	-2.54243
HGLibA_17022	FBXL8	10.9999	17.7318	2.90383	2.02946		14.3658	2.46664	0.171702	-2.54202
HGLibA_30132	IGFL3	9.42845	13.6398	1.93589	2.02946		11.5341	1.98267	0.171896	-2.54039
HGLibA_06144	C2orf50	41.6423	38.1915	9.67944	4.05892		39.9169	6.86918	0.172087	-2.53879
HGLibA_47666	RASSF2	7.85705	9.54788	0.967944	2.02946		8.70246	1.4987	0.172216	-2.53771
HGLibA_02117	ANKRD52	42.428	20.4597	6.7756	4.05892		31.4439	5.41726	0.172283	-2.53714
HGLibA_02655	ARF5	32.9996	19.0958	2.90383	6.08838		26.0477	4.4961	0.172611	-2.53441
HGLibA_29871	IER5L	7.85705	20.4597	1.93589	3.04419		14.1584	2.49004	0.17587	-2.50742
HGLibA_05300	C12orf76	26.714	12.2758	4.83972	2.02946		19.4949	3.43459	0.176179	-2.50489
HGLibA_46944	PXK	12.5713	9.54788	2.90383	1.01473		11.0596	1.95928	0.177157	-2.4969
HGLibA_31277	JPH4	7.07134	4.09195	0.967944	1.01473		5.58164	0.991337	0.177607	-2.49324
HGLibA_32399	KLHDC8A	32.2139	28.6436	3.87177	7.10311		30.4288	5.48744	0.180337	-2.47123
HGLibA_48819	RNF145	6.28564	15.0038	2.90383	1.01473		10.6447	1.95928	0.184061	-2.44174
HGLibA_41589	OR5H6	15.7141	10.9119	1.93589	3.04419		13.313	2.49004	0.187038	-2.41859
HGLibA_57313	TMEM161A	6.28564	30.0076	5.80766	1.01473		18.1466	3.4112	0.18798	-2.41135
HGLibA_31788	KDM3A	36.9281	31.3716	4.83972	8.11784		34.1499	6.47878	0.189716	-2.39809
HGLibA_17509	FIG4	49.4994	28.6436	6.7756	8.11784		39.0715	7.44672	0.190592	-2.39144
HGLibA_00130	ABCB1	22.7854	54.5593	9.67944	5.07365		38.6724	7.37654	0.190745	-2.39029
HGLibA_01007	ADO	3.14282	12.2758	1.93589	1.01473		7.70933	1.47531	0.191367	-2.38559
HGLibA_38049	MYL3	26.714	19.0958	6.7756	2.02946		22.9049	4.40253	0.19221	-2.37925
HGLibA_08194	CCT2	28.2854	13.6398	0.967944	7.10311		20.9626	4.03553	0.192511	-2.37699
HGLibA_19010	GGT1	10.9999	9.54788	1.93589	2.02946		10.2739	1.98267	0.192982	-2.37346
HGLibA_22591	hsa-mir-1273c	7.07134	8.18389	1.93589	1.01473		7.62762	1.47531	0.193417	-2.37022
HGLibA_55285	SYNGR3	10.2142	31.3716	0.967944	7.10311		20.7929	4.03553	0.194082	-2.36526
HGLibA_37133	MRGPRX1	4.71423	5.45593	0.967944	1.01473		5.08508	0.991337	0.19495	-2.35882
HGLibA_11338	CSF3	4.71423	5.45593	0.967944	1.01473		5.08508	0.991337	0.19495	-2.35882
HGLibA_08082	CCNDBP1	52.6422	53.1953	12.5833	8.11784		52.9188	10.3506	0.195593	-2.35407
HGLibA_07764	CCDC36	10.2142	15.0038	2.90383	2.02946		12.609	2.46664	0.195626	-2.35383
HGLibA_59716	TXNDC9	11.7856	13.6398	1.93589	3.04419		12.7127	2.49004	0.19587	-2.35203
HGLibA_33053	KRTAP4-4	20.4283	9.54788	3.87177	2.02946		14.9881	2.95062	0.196864	-2.34473
HGLibA_37825	MUC20	16.4998	42.2835	10.6474	1.01473		29.3916	5.83105	0.198392	-2.33358
HGLibA_24593	hsa-mir-3916	3.14282	6.81991	0.967944	1.01473		4.98137	0.991337	0.199009	-2.32909
HGLibA_07500	CCBL2	10.9999	28.6436	3.87177	4.05892		19.8217	3.96535	0.20005	-2.32157
HGLibA_36896	MOCOS	8.64275	16.3678	0.967944	4.05892		12.5053	2.51343	0.20099	-2.31481
HGLibA_23590	hsa-mir-3121	13.357	10.9119	3.87177	1.01473		12.1344	2.44325	0.201349	-2.31223
HGLibA_32809	KRT7	9.42845	5.45593	0.967944	2.02946		7.44219	1.4987	0.201379	-2.31201
HGLibA_19912	GPR142	8.64275	25.9157	2.90383	4.05892		17.2792	3.48137	0.201478	-2.31131
HGLibA_48607	RIPK2	4.71423	24.5517	3.87177	2.02946		14.633	2.95062	0.201642	-2.31013
HGLibA_62540	ZFPM1	12.5713	25.9157	6.7756	1.01473		19.2435	3.89517	0.202415	-2.30461
HGLibA_41279	OR4F16	10.2142	9.54788	0.967944	3.04419		9.88102	2.00607	0.203022	-2.30029
HGLibA_41366	OR51A7	22.7854	16.3678	2.90383	5.07365		19.5766	3.98874	0.20375	-2.29513
HGLibA_58403	TPD52L1	22.7854	30.0076	7.74355	3.04419		26.3965	5.39387	0.20434	-2.29096
HGLibA_63847	ZNF696	16.4998	21.8237	5.80766	2.02946		19.1618	3.91856	0.204499	-2.28983
HGLibA_39071	NFATC3	10.9999	27.2796	5.80766	2.02946		19.1398	3.91856	0.204734	-2.28818
HGLibA_25844	hsa-mir-4668	2.35711	12.2758	0.967944	2.02946		7.31648	1.4987	0.204839	-2.28744
HGLibA_44009	PIP5K1C	14.1427	24.5517	3.87177	4.05892		19.3472	3.96535	0.204957	-2.2866
HGLibA_29119	hsa-mir-8057	32.9996	47.7394	12.5833	4.05892		40.3695	8.32109	0.206123	-2.27842
HGLibA_38152	MYO7B	2.35711	21.8237	0.967944	4.05892		12.0904	2.51343	0.207886	-2.26613
HGLibA_36953	MORN1	48.7137	42.2835	5.80766	13.1915		45.4986	9.49957	0.208788	-2.25989
HGLibA_15521	ERO1LB	24.3568	55.9233	7.74355	9.13257		40.1401	8.43806	0.210215	-2.25006
HGLibA_51017	SFPQ	3.92852	24.5517	1.93589	4.05892		14.2401	2.9974	0.21049	-2.24817
HGLibA_27746	hsa-mir-614	15.7141	31.3716	4.83972	5.07365		23.5428	4.95668	0.210539	-2.24784
HGLibA_10415	CNTN6	50.2851	24.5517	9.67944	6.08838		37.4184	7.88391	0.210696	-2.24676
HGLibA_42406	PAOX	8.64275	19.0958	4.83972	1.01473		13.8693	2.92722	0.211059	-2.24429
HGLibA_52627	SLC6A8	3.92852	5.45593	0.967944	1.01473		4.69223	0.991337	0.211272	-2.24283
HGLibA_31336	KARS	17.2855	15.0038	5.80766	1.01473		16.1447	3.4112	0.211289	-2.24271
HGLibA_31898	KIAA0232	47.1423	9.54788	3.87177	8.11784		28.3451	5.99481	0.211494	-2.24131
HGLibA_07421	CBR3	2.35711	25.9157	1.93589	4.05892		14.1364	2.9974	0.212035	-2.23763
HGLibA_48591	RINT1	12.5713	10.9119	1.93589	3.04419		11.7416	2.49004	0.21207	-2.23739
HGLibA_11380	CSNK1A1	55.785	60.0152	14.5192	10.1473		57.9001	12.3332	0.213009	-2.23102
HGLibA_18021	FRMD5	23.5711	31.3716	9.67944	2.02946		27.4714	5.85445	0.213111	-2.23032
HGLibA_09039	CENPB	25.1425	12.2758	2.90383	5.07365		18.7092	3.98874	0.213197	-2.22974
HGLibA_05120	C11orf21	22.7854	42.2835	6.7756	7.10311		32.5344	6.93936	0.213293	-2.22909
HGLibA_58462	TPR	14.9284	8.18389	2.90383	2.02946		11.5561	2.46664	0.213449	-2.22804
HGLibA_58662	TREX2	76.999	84.5669	20.3268	14.2062		80.783	17.2665	0.21374	-2.22607
HGLibA_45976	PROS1	36.9281	31.3716	11.6153	3.04419		34.1499	7.32976	0.214635	-2.22004
HGLibA_55805	TBC1D26	16.4998	34.0996	5.80766	5.07365		25.2997	5.44065	0.215048	-2.21727
HGLibA_23050	hsa-mir-183	21.9997	15.0038	2.90383	5.07365		18.5018	3.98874	0.215587	-2.21366
HGLibA_55433	TAB2	6.28564	39.5555	4.83972	5.07365		22.9206	4.95668	0.216255	-2.2092
HGLibA_14866	EIF6	43.9995	47.7394	7.74355	12.1768		45.8694	9.96015	0.217141	-2.20329
HGLibA_53536	SOX18	21.214	28.6436	6.7756	4.05892		24.9288	5.41726	0.217309	-2.20218
HGLibA_04333	BCL6	13.357	9.54788	1.93589	3.04419		11.4524	2.49004	0.217424	-2.20141
HGLibA_59457	TTF1	11.7856	51.8313	7.74355	6.08838		31.8084	6.91596	0.217425	-2.20141
HGLibA_17354	FGD5	45.5709	27.2796	7.74355	8.11784		36.4253	7.93069	0.217725	-2.19942
HGLibA_58348	TP53I11	55.785	43.6474	13.5512	8.11784		49.7162	10.8345	0.217927	-2.19808
HGLibA_37545	MST1L	32.2139	40.9195	5.80766	10.1473		36.5667	7.97748	0.218163	-2.19652
HGLibA_38896	NEDD8	72.2848	35.4635	17.423	6.08838		53.8742	11.7557	0.218206	-2.19624
HGLibA_45043	POU2F1	10.9999	2.72796	0.967944	2.02946		6.86391	1.4987	0.218345	-2.19532
HGLibA_36305	METTL7A	10.2142	21.8237	1.93589	5.07365		16.0189	3.50477	0.218789	-2.19239
HGLibA_52934	SMC2	3.92852	9.54788	1.93589	1.01473		6.7382	1.47531	0.218947	-2.19135
HGLibA_59425	TTC39C	41.6423	16.3678	9.67944	3.04419		29.0051	6.36181	0.219335	-2.1888
HGLibA_53843	SPC25	16.4998	60.0152	9.67944	7.10311		38.2575	8.39127	0.219337	-2.18878
HGLibA_27212	hsa-mir-558	6.28564	16.3678	1.93589	3.04419		11.3267	2.49004	0.219838	-2.18549
HGLibA_24628	hsa-mir-3925	18.8569	8.18389	2.90383	3.04419		13.5204	2.97401	0.219965	-2.18466
HGLibA_25037	hsa-mir-4316	16.4998	32.7356	6.7756	4.05892		24.6177	5.41726	0.220056	-2.18406
HGLibA_27839	hsa-mir-636	22.7854	13.6398	1.93589	6.08838		18.2126	4.01213	0.220294	-2.1825
HGLibA_20892	HAUS7	14.1427	8.18389	2.90383	2.02946		11.1633	2.46664	0.22096	-2.17814
HGLibA_17271	FECH	18.8569	8.18389	1.93589	4.05892		13.5204	2.9974	0.221695	-2.17335
HGLibA_23113	hsa-mir-1914	26.714	53.1953	6.7756	11.162		39.9546	8.96881	0.224475	-2.15537
HGLibA_23587	hsa-mir-3120	15.7141	40.9195	9.67944	3.04419		28.3168	6.36181	0.224666	-2.15415
HGLibA_37496	MSI2	14.1427	16.3678	4.83972	2.02946		15.2552	3.43459	0.225142	-2.1511
HGLibA_14119	DUS2L	8.64275	17.7318	2.90383	3.04419		13.1873	2.97401	0.225521	-2.14866
HGLibA_49112	RPE	7.07134	15.0038	1.93589	3.04419		11.0376	2.49004	0.225596	-2.14818
HGLibA_01382	AK3	18.0712	8.18389	2.90383	3.04419		13.1275	2.97401	0.226547	-2.14212
HGLibA_39108	NFKBIA	31.4282	16.3678	6.7756	4.05892		23.898	5.41726	0.226683	-2.14125
HGLibA_44862	POLR2D	15.7141	10.9119	0.967944	5.07365		13.313	3.0208	0.226906	-2.13983
HGLibA_03133	ARSD	7.85705	13.6398	3.87177	1.01473		10.7484	2.44325	0.227312	-2.13725
HGLibA_55348	SYT14	10.2142	2.72796	1.93589	1.01473		6.47106	1.47531	0.227986	-2.13299
HGLibA_00398	ACBD3	27.4997	10.9119	7.74355	1.01473		19.2058	4.37914	0.228012	-2.13282
HGLibA_16845	FANCE	14.9284	28.6436	3.87177	6.08838		21.786	4.98008	0.228591	-2.12916
HGLibA_44828	POLM	14.1427	12.2758	0.967944	5.07365		13.2093	3.0208	0.228688	-2.12855
HGLibA_23743	hsa-mir-3156-1	51.0708	53.1953	9.67944	14.2062		52.1331	11.9428	0.229084	-2.12605
HGLibA_36729	MLXIP	38.4995	17.7318	5.80766	7.10311		28.1156	6.45538	0.229601	-2.1228
HGLibA_07558	CCDC117	154.784	174.59	47.4292	28.4124		164.687	37.9208	0.23026	-2.11866
HGLibA_53700	SPANXN4	9.42845	16.3678	2.90383	3.04419		12.8981	2.97401	0.230577	-2.11668
HGLibA_11661	CTNND2	17.2855	8.18389	3.87177	2.02946		12.7347	2.95062	0.231699	-2.10968
HGLibA_55001	SUFU	14.1427	32.7356	4.83972	6.08838		23.4391	5.46405	0.233116	-2.10088
HGLibA_49357	RPS12	28.2854	27.2796	3.87177	9.13257		27.7825	6.50217	0.234038	-2.09518
HGLibA_24931	hsa-mir-4291	23.5711	31.3716	6.7756	6.08838		27.4714	6.43199	0.234134	-2.09459
HGLibA_15712	EWSR1	4.71423	20.4597	3.87177	2.02946		12.587	2.95062	0.234418	-2.09284
HGLibA_64239	ZP1	7.07134	1.36398	0.967944	1.01473		4.21766	0.991337	0.235044	-2.089
HGLibA_00796	ADAMTS12	25.9282	20.4597	4.83972	6.08838		23.194	5.46405	0.23558	-2.08571
HGLibA_29085	hsa-mir-7975	29.8568	36.8275	10.6474	5.07365		33.3421	7.86051	0.235753	-2.08465
HGLibA_37878	MVB12A	7.85705	17.7318	0.967944	5.07365		12.7944	3.0208	0.236103	-2.08251
HGLibA_06254	C3orf58	32.2139	47.7394	7.74355	11.162		39.9766	9.45279	0.236458	-2.08035
HGLibA_15121	ENDOV	31.4282	31.3716	6.7756	8.11784		31.3999	7.44672	0.237158	-2.07608
HGLibA_45309	PPP1R12A	13.357	24.5517	2.90383	6.08838		18.9543	4.4961	0.237207	-2.07578
HGLibA_27759	hsa-mir-6165	14.1427	10.9119	2.90383	3.04419		12.5273	2.97401	0.237403	-2.07459
HGLibA_27231	hsa-mir-5584	42.428	39.5555	16.455	3.04419		40.9918	9.74961	0.237843	-2.07192
HGLibA_32916	KRTAP11-1	78.5705	121.394	23.2306	24.3535		99.9824	23.7921	0.237963	-2.07119
HGLibA_37395	MRPS6	8.64275	8.18389	0.967944	3.04419		8.41332	2.00607	0.238439	-2.06831
HGLibA_17408	FGF4	19.6426	9.54788	2.90383	4.05892		14.5952	3.48137	0.238528	-2.06777
HGLibA_55985	TCEA2	57.3564	64.1072	8.71149	20.2946		60.7318	14.503	0.238805	-2.0661
HGLibA_36429	MGAT4A	10.9999	17.7318	4.83972	2.02946		14.3658	3.43459	0.239081	-2.06443
HGLibA_49486	RPSA	7.07134	5.45593	0.967944	2.02946		6.26364	1.4987	0.23927	-2.06329
HGLibA_40525	OC90	5.49993	6.81991	1.93589	1.01473		6.15992	1.47531	0.239501	-2.0619
HGLibA_46354	PSKH2	8.64275	12.2758	0.967944	4.05892		10.4593	2.51343	0.240306	-2.05706
HGLibA_34874	LTB4R2	48.7137	54.5593	10.6474	14.2062		51.6365	12.4268	0.240659	-2.05494
HGLibA_31751	KCTD7	10.9999	5.45593	1.93589	2.02946		8.2279	1.98267	0.24097	-2.05308
HGLibA_22252	hsa-mir-10a	10.9999	13.6398	2.90383	3.04419		12.3198	2.97401	0.2414	-2.0505
HGLibA_46664	PTHLH	73.8562	64.1072	24.1986	9.13257		68.9817	16.6656	0.241594	-2.04934
HGLibA_65377	NonTargetingControlGuideForHuman_0994	21.9997	15.0038	3.87177	5.07365		18.5018	4.47271	0.241745	-2.04844
HGLibA_43074	PDE4A	28.2854	4.09195	5.80766	2.02946		16.1887	3.91856	0.242056	-2.04659
HGLibA_09503	CHMP7	29.0711	24.5517	3.87177	9.13257		26.8114	6.50217	0.242515	-2.04385
HGLibA_16121	FAM133B	29.0711	24.5517	3.87177	9.13257		26.8114	6.50217	0.242515	-2.04385
HGLibA_35885	MCL1	19.6426	17.7318	0.967944	8.11784		18.6872	4.54289	0.243102	-2.04037
HGLibA_61096	VPS53	47.928	40.9195	14.5192	7.10311		44.4237	10.8111	0.243364	-2.03881
HGLibA_57539	TMEM229B	54.9993	31.3716	5.80766	15.2209		43.1855	10.5143	0.243469	-2.03819
HGLibA_13076	DGKI	13.357	2.72796	2.90383	1.01473		8.04247	1.95928	0.243617	-2.03732
HGLibA_28817	hsa-mir-6895	76.2133	57.2873	19.3589	13.1915		66.7503	16.2752	0.243822	-2.0361
HGLibA_57663	TMEM37	13.357	15.0038	3.87177	3.04419		14.1804	3.45798	0.243857	-2.0359
HGLibA_64196	ZNF92	83.2847	79.111	11.6153	28.4124		81.1978	20.0139	0.246483	-2.02044
HGLibA_47066	R3HDM4	46.3566	98.2067	18.3909	17.2504		72.2816	17.8207	0.246545	-2.02008
HGLibA_55706	TAS2R5	42.428	84.5669	23.2306	8.11784		63.4975	15.6742	0.246848	-2.0183
HGLibA_59906	UBE2J1	7.85705	4.09195	1.93589	1.01473		5.9745	1.47531	0.246934	-2.0178
HGLibA_40808	OR10J1	23.5711	16.3678	5.80766	4.05892		19.9695	4.93329	0.247042	-2.01717
HGLibA_57341	TMEM170A	46.3566	42.2835	8.71149	13.1915		44.32	10.9515	0.2471	-2.01683
HGLibA_07966	CCL13	3.92852	4.09195	0.967944	1.01473		4.01023	0.991337	0.247202	-2.01624
HGLibA_42020	OTOL1	3.92852	4.09195	0.967944	1.01473		4.01023	0.991337	0.247202	-2.01624
HGLibA_03783	ATP8B2	69.9277	70.9271	13.5512	21.3093		70.4274	17.4303	0.247493	-2.01454
HGLibA_52392	SLC39A14	22.7854	28.6436	8.71149	4.05892		25.7145	6.38521	0.248311	-2.00978
HGLibA_36041	MED14	24.3568	10.9119	7.74355	1.01473		17.6343	4.37914	0.24833	-2.00967
HGLibA_57156	TMEM109	46.3566	24.5517	13.5512	4.05892		35.4541	8.80506	0.248351	-2.00955
HGLibA_07888	CCDC84	18.0712	21.8237	3.87177	6.08838		19.9475	4.98008	0.24966	-2.00197
HGLibA_13290	DKC1	7.85705	12.2758	0.967944	4.05892		10.0664	2.51343	0.249684	-2.00182
HGLibA_55672	TAS2R3	23.5711	24.5517	2.90383	9.13257		24.0614	6.0182	0.250118	-1.99932
HGLibA_00474	ACOT12	18.0712	9.54788	3.87177	3.04419		13.8095	3.45798	0.250405	-1.99766
HGLibA_34176	LOC147646	107.642	151.402	42.5895	22.324		129.522	32.4568	0.250589	-1.9966
HGLibA_17681	FLYWCH1	16.4998	27.2796	3.87177	7.10311		21.8897	5.48744	0.250686	-1.99605
HGLibA_49450	RPS6KA2	29.8568	40.9195	10.6474	7.10311		35.3881	8.87524	0.250797	-1.99541
HGLibA_09647	CHST7	67.5706	81.8389	22.2627	15.2209		74.7048	18.7418	0.250879	-1.99494
HGLibA_53670	SPANXA2	33.7853	24.5517	11.6153	3.04419		29.1685	7.32976	0.25129	-1.99257
HGLibA_23060	hsa-mir-186	22.7854	8.18389	6.7756	1.01473		15.4847	3.89517	0.25155	-1.99108
HGLibA_30204	IKBKAP	10.9999	36.8275	2.90383	9.13257		23.9137	6.0182	0.251663	-1.99043
HGLibA_48396	RGS8	11.7856	8.18389	0.967944	4.05892		9.98473	2.51343	0.251727	-1.99007
HGLibA_44063	PIWIL2	28.2854	68.1991	21.2948	3.04419		48.2422	12.1695	0.252258	-1.98703
HGLibA_22081	HRASLS5	31.4282	35.4635	6.7756	10.1473		33.4459	8.46145	0.252989	-1.98285
HGLibA_03893	AVL9	41.6423	45.0114	7.74355	14.2062		43.3269	10.9749	0.253304	-1.98106
HGLibA_55716	TAS2R8	56.5707	66.8351	3.87177	27.3977		61.7029	15.6347	0.253387	-1.98058
HGLibA_13580	DNAJC15	32.2139	46.3754	7.74355	12.1768		39.2946	9.96015	0.253474	-1.98009
HGLibA_63963	ZNF750	9.42845	21.8237	3.87177	4.05892		15.6261	3.96535	0.253765	-1.97844
HGLibA_64494	NonTargetingControlGuideForHuman_0111	11.7856	19.0958	5.80766	2.02946		15.4407	3.91856	0.253782	-1.97834
HGLibA_30098	IGF2R	13.357	32.7356	9.67944	2.02946		23.0463	5.85445	0.25403	-1.97693
HGLibA_36964	MORN4	8.64275	19.0958	0.967944	6.08838		13.8693	3.52816	0.254387	-1.9749
HGLibA_48978	RNF5	20.4283	42.2835	5.80766	10.1473		31.3559	7.97748	0.254417	-1.97473
HGLibA_64588	NonTargetingControlGuideForHuman_0205	11.7856	15.0038	5.80766	1.01473		13.3947	3.4112	0.254668	-1.97331
HGLibA_59641	TUT1	28.2854	45.0114	12.5833	6.08838		36.6484	9.33582	0.25474	-1.9729
HGLibA_28600	hsa-mir-6843	18.0712	20.4597	6.7756	3.04419		19.2655	4.9099	0.254855	-1.97225
HGLibA_39296	NKD1	6.28564	5.45593	0.967944	2.02946		5.87078	1.4987	0.255281	-1.96984
HGLibA_24507	hsa-mir-378g	9.42845	13.6398	3.87177	2.02946		11.5341	2.95062	0.255816	-1.96682
HGLibA_64776	NonTargetingControlGuideForHuman_0393	15.7141	23.1877	3.87177	6.08838		19.4509	4.98008	0.256033	-1.9656
HGLibA_20849	HAPLN4	19.6426	23.1877	3.87177	7.10311		21.4152	5.48744	0.256241	-1.96443
HGLibA_46215	PRSS33	3.14282	12.2758	1.93589	2.02946		7.70933	1.98267	0.257178	-1.95916
HGLibA_12437	DCAF17	12.5713	21.8237	5.80766	3.04419		17.1975	4.42592	0.257359	-1.95815
HGLibA_21583	HK2	18.8569	27.2796	5.80766	6.08838		23.0683	5.94802	0.257844	-1.95543
HGLibA_09683	CIB1	15.7141	53.1953	9.67944	8.11784		34.4547	8.89864	0.258271	-1.95304
HGLibA_00635	ACTL9	10.2142	16.3678	4.83972	2.02946		13.291	3.43459	0.258415	-1.95224
HGLibA_33407	LCE2A	40.8566	47.7394	8.71149	14.2062		44.298	11.4589	0.258676	-1.95078
HGLibA_35172	MAFK	30.6425	27.2796	4.83972	10.1473		28.9611	7.49351	0.258744	-1.9504
HGLibA_07467	CBX8	23.5711	40.9195	11.6153	5.07365		32.2453	8.34449	0.258781	-1.95019
HGLibA_23019	hsa-mir-181b-1	10.2142	1.36398	0.967944	2.02946		5.78907	1.4987	0.258885	-1.94962
HGLibA_62483	ZFP28	25.9282	31.3716	6.7756	8.11784		28.6499	7.44672	0.259921	-1.94385
HGLibA_21155	HERC2	7.07134	8.18389	1.93589	2.02946		7.62762	1.98267	0.259933	-1.94379
HGLibA_16461	FAM211B	10.2142	20.4597	2.90383	5.07365		15.3369	3.98874	0.260074	-1.94301
HGLibA_23514	hsa-mir-3064	59.7135	35.4635	12.5833	12.1768		47.5885	12.38	0.260147	-1.9426
HGLibA_41974	OSGIN1	3.14282	12.2758	0.967944	3.04419		7.70933	2.00607	0.260213	-1.94224
HGLibA_39445	NME2	59.7135	65.4712	17.423	15.2209		62.5923	16.322	0.260766	-1.93917
HGLibA_25507	hsa-mir-4507	22.7854	23.1877	3.87177	8.11784		22.9866	5.99481	0.260796	-1.93901
HGLibA_61027	VPS13D	44.7852	69.5631	12.5833	17.2504		57.1741	14.9168	0.260902	-1.93842
HGLibA_33345	LAT	65.2135	105.027	25.1665	19.2799		85.1201	22.2232	0.261081	-1.93743
HGLibA_31255	JMJD8	12.5713	21.8237	2.90383	6.08838		17.1975	4.4961	0.261439	-1.93545
HGLibA_59592	TUBG1	17.2855	16.3678	6.7756	2.02946		16.8266	4.40253	0.261641	-1.93434
HGLibA_50900	SERTAD4	41.6423	36.8275	13.5512	7.10311		39.2349	10.3272	0.263213	-1.9257
HGLibA_29368	hsa-mir-935	20.4283	24.5517	6.7756	5.07365		22.49	5.92463	0.263434	-1.92449
HGLibA_08663	CDH20	44.7852	53.1953	11.6153	14.2062		48.9902	12.9108	0.263538	-1.92392
HGLibA_22332	hsa-mir-1205	31.4282	32.7356	6.7756	10.1473		32.0819	8.46145	0.263745	-1.92278
HGLibA_24123	hsa-mir-361	29.8568	30.0076	8.71149	7.10311		29.9322	7.9073	0.264174	-1.92044
HGLibA_28285	hsa-mir-6767	18.8569	19.0958	1.93589	8.11784		18.9763	5.02686	0.264902	-1.91647
HGLibA_56477	TFPT	17.2855	12.2758	5.80766	2.02946		14.7807	3.91856	0.265114	-1.91532
HGLibA_35671	MARVELD2	7.07134	23.1877	1.93589	6.08838		15.1295	4.01213	0.265186	-1.91493
HGLibA_25248	hsa-mir-4447	54.2136	65.4712	11.6153	20.2946		59.8424	15.955	0.266616	-1.90716
HGLibA_27819	hsa-mir-631	98.9988	107.755	32.9101	22.324		103.377	27.6171	0.26715	-1.90428
HGLibA_61816	XKR7	22.7854	2.72796	5.80766	1.01473		12.7567	3.4112	0.267404	-1.90291
HGLibA_19073	GIMAP1-GIMAP5	7.07134	4.09195	0.967944	2.02946		5.58164	1.4987	0.268505	-1.89698
HGLibA_14989	ELP6	35.3567	16.3678	5.80766	8.11784		25.8622	6.96275	0.269224	-1.89312
HGLibA_33985	LMNB1	73.8562	69.5631	19.3589	19.2799		71.7097	19.3194	0.269411	-1.89212
HGLibA_17584	FKBP7	7.07134	21.8237	6.7756	1.01473		14.4475	3.89517	0.269608	-1.89107
HGLibA_08054	CCNA2	14.9284	15.0038	0.967944	7.10311		14.9661	4.03553	0.269644	-1.89087
HGLibA_02014	ANKRD17	7.07134	25.9157	4.83972	4.05892		16.4935	4.44932	0.269762	-1.89024
HGLibA_52305	SLC35G1	36.9281	32.7356	9.67944	9.13257		34.8318	9.406	0.27004	-1.88875
HGLibA_37915	MXRA8	11.7856	13.6398	4.83972	2.02946		12.7127	3.43459	0.27017	-1.88806
HGLibA_07677	CCDC167	24.3568	40.9195	12.5833	5.07365		32.6382	8.82846	0.270495	-1.88633
HGLibA_16975	FBXL13	43.2137	21.8237	12.5833	5.07365		32.5187	8.82846	0.271488	-1.88104
HGLibA_14736	EIF2B1	7.07134	15.0038	1.93589	4.05892		11.0376	2.9974	0.271564	-1.88064
HGLibA_19690	GOT1	40.0709	68.1991	21.2948	8.11784		54.135	14.7063	0.27166	-1.88013
HGLibA_11391	CSNK1E	56.5707	60.0152	15.4871	16.2357		58.293	15.8614	0.272098	-1.8778
HGLibA_61329	WDR18	1.57141	20.4597	1.93589	4.05892		11.0156	2.9974	0.272106	-1.87776
HGLibA_60921	VGF	62.0707	32.7356	11.6153	14.2062		47.4031	12.9108	0.272361	-1.87641
HGLibA_18589	GALR2	33.7853	57.2873	10.6474	14.2062		45.5363	12.4268	0.272899	-1.87356
HGLibA_28278	hsa-mir-6766	40.0709	58.6512	8.71149	18.2651		49.3611	13.4883	0.273258	-1.87166
HGLibA_43619	PHF1	7.85705	17.7318	1.93589	5.07365		12.7944	3.50477	0.27393	-1.86812
HGLibA_60758	UTY	98.2131	83.2029	21.2948	28.4124		90.708	24.8536	0.273996	-1.86778
HGLibA_62519	ZFP69	3.14282	4.09195	0.967944	1.01473		3.61738	0.991337	0.274048	-1.8675
HGLibA_34332	LOXL3	8.64275	20.4597	2.90383	5.07365		14.5512	3.98874	0.274117	-1.86714
HGLibA_45474	PPP3CA	3.92852	6.81991	1.93589	1.01473		5.37422	1.47531	0.274516	-1.86504
HGLibA_24074	hsa-mir-340	59.7135	55.9233	14.5192	17.2504		57.8184	15.8848	0.274736	-1.86388
HGLibA_13311	DLC1	70.7134	85.9309	32.9101	10.1473		78.3221	21.5287	0.274874	-1.86316
HGLibA_19608	GOLGA6A	12.5713	5.45593	1.93589	3.04419		9.0136	2.49004	0.276253	-1.85594
HGLibA_30661	INSC	40.8566	16.3678	8.71149	7.10311		28.6122	7.9073	0.276361	-1.85537
HGLibA_64642	NonTargetingControlGuideForHuman_0259	25.1425	32.7356	4.83972	11.162		28.9391	8.00087	0.276473	-1.85479
HGLibA_08834	CDKN2AIP	19.6426	16.3678	3.87177	6.08838		18.0052	4.98008	0.276591	-1.85417
HGLibA_05041	C10orf118	57.3564	57.2873	15.4871	16.2357		57.3218	15.8614	0.276707	-1.85357
HGLibA_32510	KLHL7	18.8569	13.6398	2.90383	6.08838		16.2484	4.4961	0.276711	-1.85355
HGLibA_31314	KANK2	28.2854	21.8237	6.7756	7.10311		25.0545	6.93936	0.27697	-1.8522
HGLibA_20320	GRIP1	13.357	25.9157	5.80766	5.07365		19.6363	5.44065	0.277071	-1.85167
HGLibA_54476	SSU72	28.2854	39.5555	9.67944	9.13257		33.9204	9.406	0.277296	-1.8505
HGLibA_26103	hsa-mir-4738	13.357	43.6474	8.71149	7.10311		28.5022	7.9073	0.277428	-1.84982
HGLibA_12523	DCP2	51.0708	34.0996	14.5192	9.13257		42.5852	11.8259	0.277699	-1.84841
HGLibA_52652	SLC7A3	16.4998	25.9157	7.74355	4.05892		21.2077	5.90123	0.278259	-1.8455
HGLibA_03383	ASTN2	14.9284	9.54788	5.80766	1.01473		12.2381	3.4112	0.278735	-1.84303
HGLibA_47698	RAX2	16.4998	12.2758	1.93589	6.08838		14.3878	4.01213	0.278856	-1.84241
HGLibA_48304	RGMB	3.92852	6.81991	0.967944	2.02946		5.37422	1.4987	0.278869	-1.84234
HGLibA_27838	hsa-mir-636	11.7856	16.3678	4.83972	3.04419		14.0767	3.94195	0.280034	-1.83632
HGLibA_16214	FAM160B2	32.9996	16.3678	7.74355	6.08838		24.6837	6.91596	0.280184	-1.83556
HGLibA_57088	TMED1	16.4998	8.18389	3.87177	3.04419		12.3418	3.45798	0.280184	-1.83556
HGLibA_11408	CSNK2A3	55.785	49.1034	21.2948	8.11784		52.4442	14.7063	0.280418	-1.83435
HGLibA_37142	MRGPRX4	74.6419	83.2029	27.1024	17.2504		78.9224	22.1764	0.28099	-1.83141
HGLibA_61272	WBP4	42.428	31.3716	11.6153	9.13257		36.8998	10.3739	0.281138	-1.83065
HGLibA_51819	SLC20A2	47.1423	80.475	12.5833	23.3388		63.8086	17.961	0.281483	-1.82888
HGLibA_58678	TRIB1	24.3568	17.7318	6.7756	5.07365		21.0443	5.92463	0.281531	-1.82863
HGLibA_31213	JAKMIP2	43.9995	43.6474	13.5512	11.162		43.8234	12.3566	0.281964	-1.82642
HGLibA_49313	RPP21	8.64275	12.2758	3.87177	2.02946		10.4593	2.95062	0.282105	-1.8257
HGLibA_14011	DSCR4	10.2142	17.7318	4.83972	3.04419		13.973	3.94195	0.282113	-1.82566
HGLibA_53204	SNCG	1.57141	5.45593	0.967944	1.01473		3.51367	0.991337	0.282137	-1.82553
HGLibA_49615	RSPH10B	1.57141	5.45593	0.967944	1.01473		3.51367	0.991337	0.282137	-1.82553
HGLibA_15181	ENPP6	20.4283	21.8237	4.83972	7.10311		21.126	5.97141	0.282657	-1.82288
HGLibA_00508	ACP1	31.4282	42.2835	8.71149	12.1768		36.8558	10.4441	0.283378	-1.8192
HGLibA_04428	BEST4	50.2851	40.9195	10.6474	15.2209		45.6023	12.9342	0.28363	-1.81792
HGLibA_25368	hsa-mir-4476	6.28564	10.9119	3.87177	1.01473		8.59875	2.44325	0.28414	-1.81532
HGLibA_25103	hsa-mir-4330	35.3567	36.8275	16.455	4.05892		36.0921	10.257	0.284189	-1.81508
HGLibA_12543	DCTN1	8.64275	19.0958	4.83972	3.04419		13.8693	3.94195	0.284222	-1.81491
HGLibA_28143	hsa-mir-6734	18.0712	42.2835	1.93589	15.2209		30.1773	8.57841	0.284267	-1.81468
HGLibA_49398	RPS23	2.35711	8.18389	0.967944	2.02946		5.2705	1.4987	0.284356	-1.81423
HGLibA_36139	MEGF11	14.1427	20.4597	5.80766	4.05892		17.3012	4.93329	0.285141	-1.81025
HGLibA_63154	ZNF354C	45.5709	51.8313	12.5833	15.2209		48.7011	13.9021	0.285458	-1.80865
HGLibA_64648	NonTargetingControlGuideForHuman_0265	7.85705	16.3678	3.87177	3.04419		12.1124	3.45798	0.285491	-1.80848
HGLibA_51954	SLC25A2	24.3568	24.5517	4.83972	9.13257		24.4543	6.98614	0.285682	-1.80752
HGLibA_15849	F12	65.9992	72.2911	22.2627	17.2504		69.1451	19.7566	0.285726	-1.8073
HGLibA_29121	hsa-mir-8057	7.85705	30.0076	6.7756	4.05892		18.9323	5.41726	0.286138	-1.80522
HGLibA_14695	EID2	24.3568	24.5517	3.87177	10.1473		24.4543	7.00953	0.286639	-1.8027
HGLibA_01257	AGT	44.7852	35.4635	6.7756	16.2357		40.1244	11.5056	0.28675	-1.80214
HGLibA_40046	NSG1	56.5707	68.1991	15.4871	20.2946		62.3849	17.8908	0.286782	-1.80198
HGLibA_12147	CYP2W1	2.35711	15.0038	1.93589	3.04419		8.68046	2.49004	0.286856	-1.8016
HGLibA_03622	ATP2B4	17.2855	6.81991	3.87177	3.04419		12.0527	3.45798	0.286905	-1.80136
HGLibA_64593	NonTargetingControlGuideForHuman_0210	18.0712	9.54788	3.87177	4.05892		13.8095	3.96535	0.287145	-1.80015
HGLibA_62146	ZBTB32	14.1427	27.2796	5.80766	6.08838		20.7112	5.94802	0.287189	-1.79993
HGLibA_23644	hsa-mir-3134	14.9284	30.0076	5.80766	7.10311		22.468	6.45538	0.287315	-1.7993
HGLibA_51982	SLC25A28	12.5713	15.0038	3.87177	4.05892		13.7875	3.96535	0.287604	-1.79785
HGLibA_52216	SLC31A2	49.4994	64.1072	16.455	16.2357		56.8033	16.3454	0.287754	-1.79709
HGLibA_13699	DNMT1	48.7137	68.1991	17.423	16.2357		58.4564	16.8293	0.287895	-1.79638
HGLibA_38171	MYOF	13.357	24.5517	4.83972	6.08838		18.9543	5.46405	0.288274	-1.79449
HGLibA_49589	RSBN1	48.7137	36.8275	14.5192	10.1473		42.7706	12.3332	0.288358	-1.79407
HGLibA_28558	hsa-mir-6832	119.427	171.862	43.5575	40.5892		145.644	42.0733	0.288877	-1.79147
HGLibA_54227	SRD5A1	11.7856	12.2758	2.90383	4.05892		12.0307	3.48137	0.289374	-1.78899
HGLibA_35977	MDH2	30.6425	4.09195	1.93589	8.11784		17.3672	5.02686	0.289446	-1.78864
HGLibA_25555	hsa-mir-4514	16.4998	51.8313	10.6474	9.13257		34.1656	9.88997	0.289472	-1.7885
HGLibA_25144	hsa-mir-4426	3.92852	27.2796	1.93589	7.10311		15.6041	4.5195	0.289635	-1.78769
HGLibA_11731	CTSV	5.49993	8.18389	1.93589	2.02946		6.84191	1.98267	0.289783	-1.78695
HGLibA_34411	LPPR4	2.35711	21.8237	1.93589	5.07365		12.0904	3.50477	0.28988	-1.78647
HGLibA_09483	CHMP3	23.5711	4.09195	1.93589	6.08838		13.8315	4.01213	0.290071	-1.78552
HGLibA_09210	CERS4	23.5711	10.9119	2.90383	7.10311		17.2415	5.00347	0.290199	-1.78488
HGLibA_17508	FICD	28.2854	21.8237	13.5512	1.01473		25.0545	7.28297	0.290685	-1.78247
HGLibA_33108	KRTAP6-3	3.92852	9.54788	2.90383	1.01473		6.7382	1.95928	0.290772	-1.78204
HGLibA_26228	hsa-mir-4769	3.92852	9.54788	2.90383	1.01473		6.7382	1.95928	0.290772	-1.78204
HGLibA_52251	SLC35B2	15.7141	28.6436	5.80766	7.10311		22.1789	6.45538	0.29106	-1.78061
HGLibA_49273	RPL41	19.6426	17.7318	5.80766	5.07365		18.6872	5.44065	0.291143	-1.7802
HGLibA_23327	hsa-mir-218-2	32.9996	58.6512	14.5192	12.1768		45.8254	13.348	0.291278	-1.77953
HGLibA_39975	NRGN	6.28564	24.5517	2.90383	6.08838		15.4187	4.4961	0.291601	-1.77793
HGLibA_04299	BCL2A1	36.1424	35.4635	8.71149	12.1768		35.803	10.4441	0.291711	-1.77739
HGLibA_30340	IL1RAP	12.5713	17.7318	5.80766	3.04419		15.1515	4.42592	0.292111	-1.77541
HGLibA_44148	PKP4	21.214	32.7356	9.67944	6.08838		26.9748	7.88391	0.292269	-1.77463
HGLibA_46070	PRR14L	16.4998	34.0996	8.71149	6.08838		25.2997	7.39993	0.292491	-1.77353
HGLibA_26200	hsa-mir-4762	161.855	154.13	39.6857	52.7659		157.993	46.2258	0.292582	-1.77309
HGLibA_61983	YKT6	12.5713	15.0038	0.967944	7.10311		13.7875	4.03553	0.292694	-1.77254
HGLibA_19231	GLCE	32.2139	28.6436	8.71149	9.13257		30.4288	8.92203	0.29321	-1.76999
HGLibA_27798	hsa-mir-626	11.7856	12.2758	0.967944	6.08838		12.0307	3.52816	0.293263	-1.76973
HGLibA_46725	PTPN12	31.4282	19.0958	7.74355	7.10311		25.262	7.42333	0.293854	-1.76683
HGLibA_29680	HTR3E	10.2142	40.9195	3.87177	11.162		25.5668	7.5169	0.29401	-1.76606
HGLibA_62818	ZNF177	36.9281	47.7394	9.67944	15.2209		42.3337	12.4502	0.294096	-1.76564
HGLibA_56724	TIAL1	28.2854	28.6436	9.67944	7.10311		28.4645	8.39127	0.294798	-1.7622
HGLibA_62494	ZFP36L1	17.2855	2.72796	3.87177	2.02946		10.0067	2.95062	0.294863	-1.76188
HGLibA_10433	CNTNAP5	10.2142	6.81991	0.967944	4.05892		8.51704	2.51343	0.295106	-1.76069
HGLibA_51291	SHC2	59.7135	60.0152	24.1986	11.162		59.8644	17.6803	0.295339	-1.75955
HGLibA_35305	MAK	36.9281	54.5593	7.74355	19.2799		45.7437	13.5117	0.295378	-1.75936
HGLibA_09138	CEP41	25.1425	49.1034	7.74355	14.2062		37.123	10.9749	0.295636	-1.75811
HGLibA_48952	RNF32	3.14282	6.81991	1.93589	1.01473		4.98137	1.47531	0.296165	-1.75552
HGLibA_05339	C14orf169	13.357	16.3678	6.7756	2.02946		14.8624	4.40253	0.29622	-1.75526
HGLibA_31003	ITGA1	27.4997	80.475	9.67944	22.324		53.9873	16.0017	0.296398	-1.75439
HGLibA_21334	HIP1	183.069	96.8427	46.4613	36.5303		139.956	41.4958	0.296492	-1.75394
HGLibA_24825	hsa-mir-4266	21.9997	21.8237	3.87177	9.13257		21.9117	6.50217	0.296744	-1.75271
HGLibA_60947	VIMP	23.5711	23.1877	6.7756	7.10311		23.3794	6.93936	0.296815	-1.75237
HGLibA_13043	DGCR14	7.07134	9.54788	2.90383	2.02946		8.30961	2.46664	0.296842	-1.75223
HGLibA_08977	CECR2	59.7135	60.0152	20.3268	15.2209		59.8644	17.7739	0.296902	-1.75194
HGLibA_15841	F10	25.1425	31.3716	9.67944	7.10311		28.2571	8.39127	0.296962	-1.75165
HGLibA_03876	AURKAIP1	42.428	34.0996	12.5833	10.1473		38.2638	11.3653	0.297024	-1.75135
HGLibA_12111	CYP2B6	13.357	6.81991	1.93589	4.05892		10.0884	2.9974	0.297112	-1.75092
HGLibA_06361	C5orf20	49.4994	70.9271	14.5192	21.3093		60.2132	17.9142	0.297513	-1.74897
HGLibA_53015	SMIM13	26.714	30.0076	7.74355	9.13257		28.3608	8.43806	0.297526	-1.74891
HGLibA_62342	ZCRB1	37.7138	25.9157	6.7756	12.1768		31.8147	9.47618	0.297855	-1.74732
HGLibA_57807	TMEM81	17.2855	28.6436	10.6474	3.04419		22.9646	6.84578	0.298102	-1.74612
HGLibA_20180	GPX4	43.2137	49.1034	18.3909	9.13257		46.1586	13.7617	0.298141	-1.74593
HGLibA_54926	STX1B	32.2139	34.0996	10.6474	9.13257		33.1567	9.88997	0.29828	-1.74526
HGLibA_20886	HAUS5	10.2142	9.54788	3.87177	2.02946		9.88102	2.95062	0.298615	-1.74364
HGLibA_00132	ABCB1	70.7134	75.019	23.2306	20.2946		72.8662	21.7626	0.298665	-1.7434
HGLibA_21926	HOXB1	16.4998	34.0996	1.93589	13.1915		25.2997	7.56369	0.298964	-1.74196
HGLibA_45217	PPIF	29.8568	43.6474	6.7756	15.2209		36.7521	10.9983	0.299256	-1.74055
HGLibA_08824	CDKN1B	37.7138	62.7432	7.74355	22.324		50.2285	15.0338	0.299308	-1.7403
HGLibA_63408	ZNF506	40.8566	70.9271	21.2948	12.1768		55.8919	16.7358	0.299431	-1.7397
HGLibA_56984	TM4SF19	51.0708	35.4635	9.67944	16.2357		43.2672	12.9576	0.299478	-1.73948
HGLibA_47402	RADIL	8.64275	1.36398	0.967944	2.02946		5.00337	1.4987	0.299539	-1.73919
HGLibA_54481	SSUH2	29.8568	13.6398	2.90383	10.1473		21.7483	6.52556	0.300049	-1.73673
HGLibA_34487	LRP10	134.355	166.406	41.6216	48.707		150.381	45.1643	0.300333	-1.73536
HGLibA_54966	STXBP5L	5.49993	10.9119	2.90383	2.02946		8.2059	2.46664	0.300594	-1.73411
HGLibA_45845	PRKCQ	18.8569	27.2796	6.7756	7.10311		23.0683	6.93936	0.300818	-1.73304
HGLibA_49673	RTFDC1	46.3566	28.6436	15.4871	7.10311		37.5001	11.2951	0.301202	-1.7312
HGLibA_27846	hsa-mir-638	73.8562	81.8389	16.455	30.4419		77.8476	23.4485	0.30121	-1.73116
HGLibA_50227	SCGN	36.9281	35.4635	10.6474	11.162		36.1958	10.9047	0.30127	-1.73087
HGLibA_14389	ECEL1	83.2847	81.8389	19.3589	30.4419		82.5618	24.9004	0.301597	-1.72931
HGLibA_17094	FBXO40	16.4998	16.3678	4.83972	5.07365		16.4338	4.95668	0.301615	-1.72922
HGLibA_07476	CC2D1A	98.2131	171.862	34.846	46.6776		135.037	40.7618	0.301855	-1.72807
HGLibA_45730	PREX1	14.1427	12.2758	2.90383	5.07365		13.2093	3.98874	0.301965	-1.72755
HGLibA_55555	TAGAP	11.7856	27.2796	7.74355	4.05892		19.5326	5.90123	0.302122	-1.7268
HGLibA_41172	OR2T4	40.8566	61.3792	11.6153	19.2799		51.1179	15.4476	0.302195	-1.72645
HGLibA_10919	CPEB2	58.9278	53.1953	12.5833	21.3093		56.0616	16.9463	0.30228	-1.72604
HGLibA_30951	ISL1	1.57141	8.18389	1.93589	1.01473		4.87765	1.47531	0.302463	-1.72517
HGLibA_20502	GSTT2B	17.2855	12.2758	3.87177	5.07365		14.7807	4.47271	0.302605	-1.72449
HGLibA_44889	POLR2K	17.2855	12.2758	3.87177	5.07365		14.7807	4.47271	0.302605	-1.72449
HGLibA_58246	TOMM20L	16.4998	45.0114	13.5512	5.07365		30.7556	9.31243	0.302788	-1.72362
HGLibA_58560	TRAIP	65.9992	87.2949	26.1345	20.2946		76.647	23.2145	0.302876	-1.7232
HGLibA_35787	MBL2	43.9995	60.0152	19.3589	12.1768		52.0073	15.7678	0.303184	-1.72173
HGLibA_54598	STAB2	41.6423	43.6474	10.6474	15.2209		42.6449	12.9342	0.303299	-1.72119
HGLibA_12947	DENND3	15.7141	20.4597	3.87177	7.10311		18.0869	5.48744	0.303393	-1.72074
HGLibA_62972	ZNF259	24.3568	15.0038	4.83972	7.10311		19.6803	5.97141	0.30342	-1.72061
HGLibA_36485	MICA	18.0712	17.7318	5.80766	5.07365		17.9015	5.44065	0.303922	-1.71823
HGLibA_26593	hsa-mir-5095	18.8569	65.4712	15.4871	10.1473		42.164	12.8172	0.303984	-1.71793
HGLibA_14401	ECHDC3	7.07134	19.0958	2.90383	5.07365		13.0835	3.98874	0.304867	-1.71375
HGLibA_63255	ZNF426	65.2135	90.0228	28.0704	19.2799		77.6182	23.6751	0.30502	-1.71302
HGLibA_19366	GLUL	14.9284	10.9119	4.83972	3.04419		12.9201	3.94195	0.305102	-1.71264
HGLibA_53612	SPACA1	29.8568	45.0114	9.67944	13.1915		37.4341	11.4355	0.305482	-1.71084
HGLibA_03302	ASIC2	29.8568	66.8351	18.3909	11.162		48.346	14.7765	0.30564	-1.71009
HGLibA_16230	FAM163B	35.3567	81.8389	14.5192	21.3093		58.5978	17.9142	0.305715	-1.70974
HGLibA_60444	UROD	13.357	12.2758	5.80766	2.02946		12.8164	3.91856	0.305746	-1.7096
HGLibA_04267	BCAT2	13.357	12.2758	5.80766	2.02946		12.8164	3.91856	0.305746	-1.7096
HGLibA_36205	MESP1	7.07134	2.72796	0.967944	2.02946		4.89965	1.4987	0.305879	-1.70897
HGLibA_15015	EMC4	14.9284	27.2796	5.80766	7.10311		21.104	6.45538	0.305884	-1.70894
HGLibA_59656	TWF1	44.7852	53.1953	9.67944	20.2946		48.9902	14.987	0.305918	-1.70878
HGLibA_47699	RAX2	55.785	73.655	20.3268	19.2799		64.72	19.8033	0.305985	-1.70847
HGLibA_53226	SNRK	4.71423	17.7318	4.83972	2.02946		11.223	3.43459	0.306031	-1.70825
HGLibA_20372	GRPEL1	3.92852	21.8237	4.83972	3.04419		12.8761	3.94195	0.306144	-1.70772
HGLibA_24908	hsa-mir-4287	78.5705	102.299	30.0063	25.3682		90.4346	27.6872	0.306158	-1.70765
HGLibA_03681	ATP5L2	14.9284	17.7318	2.90383	7.10311		16.3301	5.00347	0.306396	-1.70653
HGLibA_31483	KCNF1	9.42845	6.81991	1.93589	3.04419		8.12418	2.49004	0.306497	-1.70606
HGLibA_45648	PRCP	60.4992	55.9233	17.423	18.2651		58.2113	17.8441	0.30654	-1.70585
HGLibA_42600	PAX7	26.714	28.6436	5.80766	11.162		27.6788	8.48484	0.306547	-1.70582
HGLibA_51502	SIRPG	10.9999	34.0996	7.74355	6.08838		22.5497	6.91596	0.306699	-1.70511
HGLibA_24303	hsa-mir-3674	10.2142	19.0958	2.90383	6.08838		14.655	4.4961	0.306797	-1.70464
HGLibA_31108	ITK	54.2136	57.2873	26.1345	8.11784		55.7504	17.1262	0.307193	-1.70278
HGLibA_32253	KIF9	4.71423	8.18389	1.93589	2.02946		6.44906	1.98267	0.307436	-1.70164
HGLibA_15477	ERH	2.35711	4.09195	0.967944	1.01473		3.22453	0.991337	0.307436	-1.70164
HGLibA_56909	TLK1	2.35711	4.09195	0.967944	1.01473		3.22453	0.991337	0.307436	-1.70164
HGLibA_15776	EXOSC2	25.9282	16.3678	3.87177	9.13257		21.148	6.50217	0.30746	-1.70153
HGLibA_17918	FOXN4	21.214	20.4597	7.74355	5.07365		20.8369	6.4086	0.30756	-1.70106
HGLibA_29264	hsa-mir-875	13.357	12.2758	4.83972	3.04419		12.8164	3.94195	0.307571	-1.70101
HGLibA_53371	SNX30	18.0712	17.7318	2.90383	8.11784		17.9015	5.51083	0.307842	-1.69974
HGLibA_29005	hsa-mir-7704	25.1425	25.9157	10.6474	5.07365		25.5291	7.86051	0.307904	-1.69945
HGLibA_31587	KCNK12	7.07134	31.3716	6.7756	5.07365		19.2215	5.92463	0.30823	-1.69792
HGLibA_53059	SMIM8	10.2142	19.0958	1.93589	7.10311		14.655	4.5195	0.308394	-1.69715
HGLibA_50339	SCRN2	38.4995	25.9157	8.71149	11.162		32.2076	9.93676	0.308522	-1.69655
HGLibA_35009	LYPD4	29.8568	34.0996	11.6153	8.11784		31.9782	9.86658	0.308541	-1.69647
HGLibA_30282	IL17C	6.28564	9.54788	3.87177	1.01473		7.91676	2.44325	0.308618	-1.69611
HGLibA_37064	MPRIP	26.714	60.0152	12.5833	14.2062		43.3646	13.3947	0.308887	-1.69485
HGLibA_11844	CXCL10	22.7854	21.8237	8.71149	5.07365		22.3046	6.89257	0.30902	-1.69423
HGLibA_35490	MAP3K8	80.9276	36.8275	22.2627	14.2062		58.8775	18.2345	0.309701	-1.69105
HGLibA_35139	MAD2L2	10.2142	19.0958	0.967944	8.11784		14.655	4.54289	0.30999	-1.68971
HGLibA_25167	hsa-mir-4432	14.9284	10.9119	1.93589	6.08838		12.9201	4.01213	0.310534	-1.68718
HGLibA_37832	MUC22	33.7853	35.4635	16.455	5.07365		34.6244	10.7643	0.310889	-1.68553
HGLibA_19340	GLT8D2	42.428	10.9119	13.5512	3.04419		26.67	8.2977	0.311125	-1.68443
HGLibA_20255	GRHL3	70.7134	81.8389	25.1665	22.324		76.2762	23.7453	0.311307	-1.68359
HGLibA_30402	IL27RA	2.35711	13.6398	1.93589	3.04419		7.99847	2.49004	0.311314	-1.68356
HGLibA_57418	TMEM187	14.9284	13.6398	4.83972	4.05892		14.2841	4.44932	0.311487	-1.68275
HGLibA_21327	HINT2	33.7853	80.475	19.3589	16.2357		57.1301	17.7973	0.311522	-1.6826
HGLibA_47567	RARG	22.7854	24.5517	9.67944	5.07365		23.6686	7.37654	0.31166	-1.68196
HGLibA_25574	hsa-mir-4519	7.85705	20.4597	5.80766	3.04419		14.1584	4.42592	0.312601	-1.67761
HGLibA_12978	DEPDC1B	16.4998	21.8237	3.87177	8.11784		19.1618	5.99481	0.312853	-1.67645
HGLibA_57854	TMEM97	39.2852	64.1072	23.2306	9.13257		51.6962	16.1816	0.313013	-1.6757
HGLibA_03882	AURKC	35.3567	24.5517	10.6474	8.11784		29.9542	9.38261	0.313232	-1.6747
HGLibA_29507	HSF1	12.5713	28.6436	5.80766	7.10311		20.6075	6.45538	0.313255	-1.67459
HGLibA_39518	NOA1	64.4278	77.747	22.2627	22.324		71.0874	22.2934	0.313605	-1.67298
HGLibA_55978	TCAIM	106.07	113.211	25.1665	43.6334		109.64	34.4	0.313753	-1.6723
HGLibA_47689	RAVER1	1.57141	20.4597	3.87177	3.04419		11.0156	3.45798	0.313918	-1.67154
HGLibA_58202	TNRC6A	7.85705	20.4597	4.83972	4.05892		14.1584	4.44932	0.314253	-1.67
HGLibA_56291	TENM4	10.2142	15.0038	3.87177	4.05892		12.609	3.96535	0.314486	-1.66893
HGLibA_47460	RALGPS2	21.214	13.6398	3.87177	7.10311		17.4269	5.48744	0.314883	-1.66711
HGLibA_18147	FTSJD2	24.3568	6.81991	6.7756	3.04419		15.5884	4.9099	0.314972	-1.66671
HGLibA_16085	FAM126B	79.3562	83.2029	30.9742	20.2946		81.2795	25.6344	0.315386	-1.66481
HGLibA_33525	LDLR	21.9997	9.54788	3.87177	6.08838		15.7738	4.98008	0.315718	-1.66329
HGLibA_00159	ABCC1	101.356	129.578	43.5575	29.4272		115.467	36.4923	0.316041	-1.66182
HGLibA_11465	CST7	41.6423	36.8275	11.6153	13.1915		39.2349	12.4034	0.316132	-1.6614
HGLibA_14050	DSTYK	76.999	38.1915	23.2306	13.1915		57.5953	18.2111	0.31619	-1.66114
HGLibA_10086	CLNK	73.0705	51.8313	18.3909	21.3093		62.4509	19.8501	0.317852	-1.65357
HGLibA_06914	CACNA2D4	26.714	30.0076	4.83972	13.1915		28.3608	9.0156	0.31789	-1.6534
HGLibA_18711	GBA	15.7141	12.2758	4.83972	4.05892		13.995	4.44932	0.317923	-1.65325
HGLibA_54040	SPOCK2	35.3567	34.0996	4.83972	17.2504		34.7281	11.0451	0.318044	-1.6527
HGLibA_20625	GTSE1	9.42845	9.54788	0.967944	5.07365		9.48817	3.0208	0.318375	-1.6512
HGLibA_12203	CYP4X1	140.641	57.2873	38.7177	24.3535		98.9642	31.5356	0.318657	-1.64992
HGLibA_44818	POLI	4.71423	10.9119	1.93589	3.04419		7.81304	2.49004	0.318703	-1.64972
HGLibA_60610	USP29	49.4994	70.9271	24.1986	14.2062		60.2132	19.2024	0.318907	-1.64879
HGLibA_62013	YTHDC1	74.6419	42.2835	26.1345	11.162		58.4627	18.6483	0.318977	-1.64848
HGLibA_42475	PARD6B	25.9282	39.5555	8.71149	12.1768		32.7419	10.4441	0.318984	-1.64845
HGLibA_13139	DHRS4L1	51.8565	43.6474	20.3268	10.1473		47.752	15.2371	0.319087	-1.64798
HGLibA_21651	HLCS	7.85705	10.9119	1.93589	4.05892		9.38445	2.9974	0.319401	-1.64656
HGLibA_34032	LNX1	65.2135	27.2796	18.3909	11.162		46.2466	14.7765	0.319515	-1.64604
HGLibA_18535	GALNT12	14.9284	19.0958	5.80766	5.07365		17.0121	5.44065	0.319811	-1.64471
HGLibA_63980	ZNF765	85.6418	81.8389	25.1665	28.4124		83.7404	26.7895	0.319911	-1.64426
HGLibA_48279	RGAG1	7.85705	1.36398	1.93589	1.01473		4.61051	1.47531	0.319988	-1.64391
HGLibA_46026	PRPF40B	14.9284	6.81991	2.90383	4.05892		10.8741	3.48137	0.320151	-1.64317
HGLibA_38756	NDUFA6	26.714	35.4635	7.74355	12.1768		31.0887	9.96015	0.320378	-1.64215
HGLibA_27992	hsa-mir-6516	18.8569	34.0996	5.80766	11.162		26.4782	8.48484	0.320446	-1.64185
HGLibA_60503	USP17L10	62.0707	39.5555	18.3909	14.2062		50.8131	16.2986	0.320755	-1.64045
HGLibA_30772	IPPK	8.64275	19.0958	4.83972	4.05892		13.8693	4.44932	0.320804	-1.64023
HGLibA_36585	MIPOL1	14.9284	38.1915	3.87177	13.1915		26.5599	8.53163	0.321222	-1.63836
HGLibA_35042	LYRM5	17.2855	25.9157	6.7756	7.10311		21.6006	6.93936	0.321258	-1.6382
HGLibA_37973	MYD88	2.35711	6.81991	1.93589	1.01473		4.58851	1.47531	0.321522	-1.63701
HGLibA_56868	TK1	72.2848	72.2911	24.1986	22.324		72.2879	23.2613	0.321787	-1.63582
HGLibA_54922	STX19	43.9995	54.5593	15.4871	16.2357		49.2794	15.8614	0.321867	-1.63547
HGLibA_19232	GLCE	11.7856	9.54788	4.83972	2.02946		10.6667	3.43459	0.321991	-1.63491
HGLibA_25013	hsa-mir-4311	115.499	54.5593	21.2948	33.4861		85.0289	27.3904	0.322131	-1.63428
HGLibA_42949	PCP4	65.2135	21.8237	7.74355	20.2946		43.5186	14.0191	0.32214	-1.63424
HGLibA_51854	SLC22A2	34.571	60.0152	20.3268	10.1473		47.2931	15.2371	0.322183	-1.63405
HGLibA_57346	TMEM170B	21.214	24.5517	9.67944	5.07365		22.8829	7.37654	0.322361	-1.63325
HGLibA_51168	SH2B3	26.714	35.4635	4.83972	15.2209		31.0887	10.0303	0.322635	-1.63202
HGLibA_61912	YAE1D1	18.8569	15.0038	4.83972	6.08838		16.9304	5.46405	0.322737	-1.63157
HGLibA_61976	YIPF7	38.4995	55.9233	20.3268	10.1473		47.2114	15.2371	0.322741	-1.63155
HGLibA_29686	HTR5A	40.8566	30.0076	9.67944	13.1915		35.4321	11.4355	0.322743	-1.63154
HGLibA_59110	TSC22D3	80.1419	100.935	29.0383	29.4272		90.5383	29.2327	0.322877	-1.63094
HGLibA_22072	HRAS	36.1424	9.54788	9.67944	5.07365		22.8451	7.37654	0.322893	-1.63087
HGLibA_16815	FAM98C	32.2139	65.4712	18.3909	13.1915		48.8425	15.7912	0.323309	-1.62902
HGLibA_03388	ASXL1	17.2855	34.0996	12.5833	4.05892		25.6925	8.32109	0.323872	-1.6265
HGLibA_21532	HIST2H2AC	40.0709	43.6474	5.80766	21.3093		41.8592	13.5585	0.323907	-1.62635
HGLibA_47682	RASSF8	91.9274	175.954	30.9742	55.8101		133.941	43.3922	0.323966	-1.62609
HGLibA_07769	CCDC38	43.2137	69.5631	19.3589	17.2504		56.3884	18.3046	0.324617	-1.62319
HGLibA_23395	hsa-mir-24-1	197.212	111.847	43.5575	56.8249		154.529	50.1912	0.3248	-1.62237
HGLibA_10109	CLPSL2	6.28564	15.0038	3.87177	3.04419		10.6447	3.45798	0.324854	-1.62214
HGLibA_24275	hsa-mir-3667	32.9996	36.8275	13.5512	9.13257		34.9136	11.3419	0.324856	-1.62213
HGLibA_49260	RPL39	73.8562	35.4635	20.3268	15.2209		54.6599	17.7739	0.325172	-1.62072
HGLibA_16039	FAM115C	12.5713	42.2835	8.71149	9.13257		27.4274	8.92203	0.325297	-1.62017
HGLibA_28751	hsa-mir-6878	32.2139	53.1953	12.5833	15.2209		42.7046	13.9021	0.325541	-1.61909
HGLibA_19038	GHITM	5.49993	6.81991	0.967944	3.04419		6.15992	2.00607	0.325664	-1.61854
HGLibA_08777	CDK5R1	22.7854	25.9157	7.74355	8.11784		24.3505	7.93069	0.325688	-1.61844
HGLibA_39844	NPY4R	48.7137	50.4673	24.1986	8.11784		49.5905	16.1582	0.325833	-1.6178
HGLibA_03153	ARSJ	54.2136	58.6512	15.4871	21.3093		56.4324	18.3982	0.326022	-1.61696
HGLibA_48369	RGS20	4.71423	1.36398	0.967944	1.01473		3.0391	0.991337	0.326194	-1.6162
HGLibA_43069	PDE3A	37.7138	73.655	25.1665	11.162		55.6844	18.1643	0.3262	-1.61617
HGLibA_46880	PURG	87.9989	81.8389	29.0383	26.383		84.9189	27.7106	0.326319	-1.61565
HGLibA_22466	hsa-mir-1254-1	9.42845	15.0038	2.90383	5.07365		12.2161	3.98874	0.326514	-1.61478
HGLibA_38045	MYL2	74.6419	55.9233	20.3268	22.324		65.2826	21.3254	0.326663	-1.61412
HGLibA_53241	SNRNP40	18.0712	24.5517	5.80766	8.11784		21.3114	6.96275	0.326714	-1.6139
HGLibA_60291	UNC13D	38.4995	39.5555	17.423	8.11784		39.0275	12.7704	0.327216	-1.61169
HGLibA_44883	POLR2J2	14.9284	30.0076	10.6474	4.05892		22.468	7.35315	0.327272	-1.61144
HGLibA_35307	MAK16	21.9997	17.7318	3.87177	9.13257		19.8657	6.50217	0.327306	-1.61129
HGLibA_36893	MOBP	44.7852	64.1072	18.3909	17.2504		54.4462	17.8207	0.327308	-1.61128
HGLibA_13055	DGCR8	32.2139	28.6436	7.74355	12.1768		30.4288	9.96015	0.327327	-1.6112
HGLibA_32840	KRT8	1.57141	13.6398	1.93589	3.04419		7.60562	2.49004	0.327395	-1.6109
HGLibA_27609	hsa-mir-6076	36.9281	39.5555	6.7756	18.2651		38.2418	12.5204	0.3274	-1.61087
HGLibA_49780	RWDD4	5.49993	9.54788	2.90383	2.02946		7.5239	2.46664	0.327841	-1.60893
HGLibA_22334	hsa-mir-1206	30.6425	17.7318	7.74355	8.11784		24.1871	7.93069	0.327889	-1.60872
HGLibA_61822	XKR9	73.0705	53.1953	24.1986	17.2504		63.1329	20.7245	0.328268	-1.60706
HGLibA_65285	NonTargetingControlGuideForHuman_0902	20.4283	6.81991	3.87177	5.07365		13.6241	4.47271	0.328294	-1.60694
HGLibA_62367	ZDHHC14	9.42845	5.45593	3.87177	1.01473		7.44219	2.44325	0.328297	-1.60693
HGLibA_48318	RGPD3	72.2848	91.3868	21.2948	32.4713		81.8358	26.8831	0.3285	-1.60604
HGLibA_31896	KIAA0226L	49.4994	47.7394	10.6474	21.3093		48.6194	15.9783	0.328642	-1.60541
HGLibA_44133	PKNOX1	64.4278	50.4673	16.455	21.3093		57.4476	18.8822	0.328685	-1.60522
HGLibA_54074	SPR	31.4282	66.8351	24.1986	8.11784		49.1317	16.1582	0.328876	-1.60439
HGLibA_53070	SMN1	18.8569	32.7356	5.80766	11.162		25.7962	8.48484	0.328918	-1.6042
HGLibA_33203	LACRT	145.355	151.402	57.1087	40.5892		148.379	48.8489	0.329218	-1.60289
HGLibA_34053	LOC100129520	54.2136	32.7356	16.455	12.1768		43.4746	14.3159	0.329293	-1.60255
[truncated: 61,483 more rows]

## Sheet: Fig.1G
sgRNA	Gene	DMSO1	DMSO2	LDK7501	LDK7502		AVG DMSO	AVG ceritinib 750	Fold difference	log2
[truncated: 62,271 more rows]

[truncated: 64 more sheets: Fig.2A, Fig.2B, Fig.2C, Fig.2D, Fig.2E, Fig.2F, Fig.3C, Fig.3D, Fig.4A, Fig.4B, Fig.4C, Fig.4D, Fig.4E, Fig.4F, Fig.5A, Fig.5B, Fig.5C, Fig.5H, Fig.5I, Fig.6B …]
